# Supplementary material for: Whole blood RNA profiling in cats dissects the host immunological response during recovery from feline infectious peritonitis
Source: PLoS One. 2025 Sep 12;20(9):e0332248. doi: 10.1371/journal.pone.0332248 (PMC12431271; doi:10.1371/journal.pone.0332248)
Supplement: S3 Table — (XLSX) [file pone.0332248.s003.xlsx]

## Sheet: Treatment
S3 Table: Log2 fold-changes for DEGs during treatment. Clusters identified for this analysis and the DEGs in the comparison day 0 vs. Kn vs. Kp are also indicated as well as whether the the gene is significantly differentially expressed in day 0 vs day 2, 7, 28 or 168. Fold-changes are color-coded: red=up, blue=down.
Ensembl ID	Gene symbol	Treatment	day 0 vs. Kn vs. Kp	day 0 vs. day 2	day 0 vs. day 7	day 0 vs. day 28	day 0 vs. day 168	day 0 vs. day 2	day 0 vs. day 7	day 0 vs. day 28	day 0 vs. day 168	day 0 vs. FU1	day 0 vs. FU2	day 2 vs. day 7	day 2 vs. day 28	day 2 vs. day 168	day 2 vs. FU1	day 2 vs. FU2	day 7 vs. day 28	day 7 vs. day 168	day 7 vs. FU1	day 7 vs. FU2	day 28 vs. day 168	day 28 vs. FU1	day 28 vs. FU2	day 168 vs. FU1	day 168 vs. FU2	FU1 vs. FU2
ENSFCAG00000033864	ENSFCAG00000033864	cluster 1	none	sig.	sig.	sig.	sig.	-6.21786	-8.87381	-6.50089	-7.97487	-7.14202	-4.76289	-2.65595	-0.283026	-1.75701	-0.924153	1.45497	2.37292	0.898943	1.7318	4.11092	-1.47398	-0.641127	1.738	0.832854	3.21198	2.37913
ENSFCAG00000048299	ENSFCAG00000048299	cluster 1	none	not sig.	sig.	sig.	sig.	-10.781	-17.4011	-14.4253	-12.9877	-10.4412	-10.2212	-6.62008	-3.6443	-2.2067	0.339791	0.559815	2.97579	4.41339	6.95987	7.1799	1.4376	3.98409	4.20411	2.54649	2.76651	0.220024
ENSFCAG00000012301	CDH2	cluster 1	cluster 1	not sig.	not sig.	sig.	sig.	-1.1204	-0.986113	-2.86592	-4.46197	-3.94803	-4.33851	0.13429	-1.74552	-3.34156	-2.82762	-3.2181	-1.87981	-3.47585	-2.96191	-3.35239	-1.59604	-1.0821	-1.47258	0.51394	0.123461	-0.39048
ENSFCAG00000026129	TMEM47	cluster 1	none	not sig.	not sig.	sig.	sig.	0.266373	0.425349	-1.9637	-3.15085	-3.16249	-3.41252	0.158977	-2.23007	-3.41722	-3.42887	-3.6789	-2.38905	-3.5762	-3.58784	-3.83787	-1.18715	-1.19879	-1.44882	-0.0116432	-0.261673	-0.250029
ENSFCAG00000003838	MELTF	cluster 1	cluster 1	not sig.	sig.	sig.	sig.	-0.646238	-1.76033	-3.88554	-4.07248	-3.5738	-4.11075	-1.11409	-3.2393	-3.42624	-2.92756	-3.46451	-2.1252	-2.31215	-1.81346	-2.35042	-0.186942	0.311741	-0.225211	0.498683	-0.0382686	-0.536952
ENSFCAG00000000652	IL5RA	cluster 1	cluster 1	not sig.	not sig.	sig.	sig.	-0.628308	-1.35594	-3.26787	-4.01331	-3.54794	-3.77648	-0.727631	-2.63956	-3.38501	-2.91963	-3.14817	-1.91193	-2.65738	-2.192	-2.42054	-0.745446	-0.280071	-0.508607	0.465375	0.236839	-0.228536
ENSFCAG00000023685	ECRG4	cluster 1	cluster 1	not sig.	sig.	sig.	sig.	-0.995834	-1.74593	-3.50374	-4.6678	-4.03402	-4.40333	-0.750091	-2.5079	-3.67196	-3.03819	-3.4075	-1.75781	-2.92187	-2.2881	-2.65741	-1.16406	-0.530286	-0.899598	0.633778	0.264465	-0.369312
ENSFCAG00000008556	ST18	cluster 1	cluster 1	not sig.	not sig.	sig.	sig.	-0.176997	-1.1552	-2.46042	-3.24725	-2.81516	-3.00971	-0.978203	-2.28342	-3.07026	-2.63816	-2.83271	-1.30522	-2.09205	-1.65996	-1.85451	-0.786837	-0.354739	-0.549295	0.432098	0.237541	-0.194556
ENSFCAG00000051250	ENSFCAG00000051250	cluster 1	cluster 1	not sig.	not sig.	sig.	sig.	-0.795134	-1.3688	-2.74851	-3.46679	-3.02646	-3.49943	-0.573666	-1.95338	-2.67165	-2.23133	-2.7043	-1.37971	-2.09799	-1.65766	-2.13063	-0.718276	-0.27795	-0.750922	0.440325	-0.0326467	-0.472972
ENSFCAG00000008974	ANPEP	cluster 1	cluster 1	not sig.	sig.	sig.	sig.	-0.803521	-1.76774	-2.94508	-3.72196	-3.07132	-3.45723	-0.964215	-2.14156	-2.91844	-2.2678	-2.65371	-1.17734	-1.95423	-1.30359	-1.6895	-0.776883	-0.126243	-0.512156	0.650641	0.264727	-0.385913
ENSFCAG00000027053	MAMDC2	cluster 1	cluster 1	not sig.	sig.	sig.	sig.	-0.861573	-1.6626	-2.86043	-3.60589	-3.08718	-3.53865	-0.801023	-1.99886	-2.74431	-2.2256	-2.67708	-1.19784	-1.94329	-1.42458	-1.87605	-0.745453	-0.226743	-0.678215	0.518711	0.0672379	-0.451473
ENSFCAG00000045695	ENSFCAG00000045695	cluster 1	cluster 1	not sig.	sig.	sig.	sig.	-1.03401	-2.10165	-3.20119	-4.4613	-3.3617	-3.9792	-1.06764	-2.16719	-3.42729	-2.32769	-2.9452	-1.09955	-2.35965	-1.26005	-1.87755	-1.26011	-0.160505	-0.778008	1.0996	0.482099	-0.617503
ENSFCAG00000000243	ENSFCAG00000000243	cluster 1	cluster 1	not sig.	sig.	sig.	sig.	-1.05301	-1.82155	-3.31968	-4.08671	-3.53397	-3.81293	-0.76854	-2.26667	-3.0337	-2.48096	-2.75992	-1.49813	-2.26516	-1.71242	-1.99138	-0.767032	-0.214287	-0.493247	0.552745	0.273785	-0.278961
ENSFCAG00000030883	CCR3	cluster 1	cluster 1	not sig.	sig.	sig.	sig.	-1.20505	-1.88588	-3.42451	-4.1969	-3.45617	-3.92678	-0.680824	-2.21946	-2.99185	-2.25112	-2.72173	-1.53864	-2.31102	-1.5703	-2.0409	-0.772387	-0.0316587	-0.502265	0.740728	0.270122	-0.470606
ENSFCAG00000041315	RHEX	cluster 1	cluster 1	not sig.	sig.	sig.	sig.	-0.92919	-1.78864	-3.21672	-3.92048	-3.23069	-3.43249	-0.859449	-2.28753	-2.99129	-2.3015	-2.5033	-1.42808	-2.13185	-1.44205	-1.64385	-0.703768	-0.013973	-0.215772	0.689795	0.487996	-0.201799
ENSFCAG00000015618	RFX4	cluster 1	cluster 1	not sig.	sig.	sig.	sig.	-0.997214	-1.92835	-3.33453	-3.96243	-3.59436	-3.63065	-0.93114	-2.33732	-2.96522	-2.59714	-2.63344	-1.40618	-2.03408	-1.666	-1.7023	-0.6279	-0.259824	-0.296121	0.368076	0.331779	-0.0362968
ENSFCAG00000050250	ENSFCAG00000050250	cluster 1	cluster 1	not sig.	sig.	sig.	sig.	-0.798185	-1.85179	-3.15813	-3.91915	-3.3385	-3.59519	-1.0536	-2.35995	-3.12097	-2.54032	-2.79701	-1.30634	-2.06737	-1.48672	-1.74341	-0.761024	-0.180374	-0.437063	0.580649	0.323961	-0.256688
ENSFCAG00000028111	CB3H14orf39	cluster 1	cluster 1	not sig.	not sig.	sig.	sig.	0.576453	-1.18048	-2.63972	-2.22045	-2.63259	-1.83884	-1.75694	-3.21617	-2.7969	-3.20904	-2.41529	-1.45923	-1.03997	-1.4521	-0.658355	0.419266	0.00713068	0.800877	-0.412135	0.381611	0.793747
ENSFCAG00000010982	MMP12	cluster 1	none	not sig.	sig.	sig.	sig.	-0.6285	-2.4805	-3.00881	-3.48823	-3.09049	-3.02036	-1.852	-2.38031	-2.85973	-2.46199	-2.39186	-0.528308	-1.00773	-0.609983	-0.53986	-0.479421	-0.0816751	-0.0115516	0.397746	0.467869	0.0701235
ENSFCAG00000004720	HPGD	cluster 1	none	not sig.	sig.	sig.	sig.	-0.245923	-1.63613	-2.85755	-3.06697	-2.91046	-2.90065	-1.39021	-2.61162	-2.82105	-2.66453	-2.65473	-1.22142	-1.43084	-1.27433	-1.26452	-0.209422	-0.0529106	-0.0431027	0.156512	0.16632	0.00980795
ENSFCAG00000022469	CPA3	cluster 1	cluster 1	not sig.	sig.	sig.	sig.	-0.327936	-1.95362	-3.10983	-3.4094	-3.07355	-3.11718	-1.62568	-2.78189	-3.08146	-2.74562	-2.78925	-1.15621	-1.45578	-1.11993	-1.16356	-0.299574	0.0362729	-0.00735659	0.335847	0.292218	-0.0436295
ENSFCAG00000015791	MMP1	cluster 1	none	not sig.	sig.	sig.	sig.	-0.192314	-2.0817	-2.73771	-3.25273	-2.68155	-2.85446	-1.88939	-2.5454	-3.06041	-2.48923	-2.66214	-0.656008	-1.17102	-0.599844	-0.772754	-0.515015	0.0561641	-0.116746	0.571179	0.398269	-0.17291
ENSFCAG00000051620	ENSFCAG00000051620	cluster 1	cluster 1	not sig.	sig.	sig.	sig.	-0.196292	-1.74071	-2.85863	-3.05075	-2.52584	-2.82734	-1.54442	-2.66234	-2.85446	-2.32955	-2.63105	-1.11792	-1.31004	-0.785132	-1.08663	-0.192123	0.332789	0.0312926	0.524912	0.223416	-0.301496
ENSFCAG00000003321	SV2C	cluster 1	cluster 1	sig.	sig.	sig.	sig.	-1.34374	-1.9161	-2.30919	-3.46212	-3.5383	-4.02323	-0.572363	-0.96545	-2.11837	-2.19455	-2.67949	-0.393087	-1.54601	-1.62219	-2.10712	-1.15292	-1.2291	-1.71404	-0.0761806	-0.561113	-0.484932
ENSFCAG00000042491	ENSFCAG00000042491	cluster 1	cluster 1	not sig.	sig.	sig.	sig.	-1.36351	-1.85893	-3.44525	-3.33735	-3.52923	-3.43503	-0.495419	-2.08174	-1.97384	-2.16572	-2.07153	-1.58633	-1.47843	-1.67031	-1.57611	0.1079	-0.0839805	0.0102172	-0.19188	-0.0976827	0.0941978
ENSFCAG00000003257	OLFML2A	cluster 1	cluster 1	sig.	sig.	sig.	sig.	-1.98695	-2.06162	-3.10092	-3.67987	-3.57782	-3.72131	-0.0746719	-1.11397	-1.69292	-1.59087	-1.73436	-1.0393	-1.61825	-1.51619	-1.65968	-0.578955	-0.476899	-0.620388	0.102056	-0.0414333	-0.143489
ENSFCAG00000011196	MCOLN3	cluster 1	cluster 1	sig.	sig.	sig.	sig.	-1.75807	-1.57573	-2.66533	-3.25847	-2.94954	-3.34386	0.182335	-0.907267	-1.50041	-1.19148	-1.58579	-1.0896	-1.68274	-1.37381	-1.76812	-0.593141	-0.284211	-0.678523	0.30893	-0.0853816	-0.394312
ENSFCAG00000022975	RASGRF2	cluster 1	cluster 1	sig.	sig.	sig.	sig.	-1.42576	-1.92982	-2.73569	-3.22803	-2.95141	-3.34692	-0.504052	-1.30992	-1.80227	-1.52565	-1.92116	-0.805872	-1.29821	-1.0216	-1.4171	-0.492341	-0.215723	-0.611231	0.276618	-0.11889	-0.395508
ENSFCAG00000047519	ENSFCAG00000047519	cluster 1	cluster 1	not sig.	not sig.	sig.	sig.	0.0516093	-0.31751	-2.15619	-2.66242	-1.84657	-2.29431	-0.36912	-2.20779	-2.71403	-1.89818	-2.34592	-1.83868	-2.34491	-1.52906	-1.9768	-0.506237	0.309612	-0.138124	0.815849	0.368112	-0.447736
ENSFCAG00000012630	GRIP1	cluster 1	none	not sig.	not sig.	sig.	sig.	-0.399395	-0.373734	-2.32744	-2.50793	-2.8003	-2.87188	0.0256606	-1.92804	-2.10853	-2.4009	-2.47248	-1.9537	-2.13419	-2.42656	-2.49814	-0.180489	-0.472858	-0.544439	-0.29237	-0.363951	-0.0715808
ENSFCAG00000009160	ANKEF1	cluster 1	none	not sig.	not sig.	not sig.	sig.	-0.30884	-0.41871	-1.59529	-1.99643	-2.1722	-2.00157	-0.109869	-1.28645	-1.68759	-1.86336	-1.69273	-1.17658	-1.57772	-1.75349	-1.58286	-0.401135	-0.576908	-0.406277	-0.175773	-0.00514174	0.170631
ENSFCAG00000007306	TLN2	cluster 1	none	not sig.	not sig.	sig.	sig.	-0.00483647	-0.334686	-1.80518	-2.19758	-2.11556	-2.08233	-0.329849	-1.80034	-2.19274	-2.11072	-2.0775	-1.47049	-1.86289	-1.78088	-1.74765	-0.392399	-0.310381	-0.277153	0.0820188	0.115246	0.0332276
ENSFCAG00000013839	C4BPB	cluster 1	cluster 1	not sig.	not sig.	sig.	sig.	-0.0531604	-0.340488	-2.02924	-2.20853	-2.40092	-2.38874	-0.287328	-1.97608	-2.15537	-2.34776	-2.33558	-1.68875	-1.86804	-2.06043	-2.04825	-0.179292	-0.371679	-0.359505	-0.192387	-0.180213	0.0121744
ENSFCAG00000030412	RUNX1T1	cluster 1	cluster 1	not sig.	sig.	sig.	sig.	-0.253625	-1.28737	-2.80569	-2.71806	-2.7307	-2.5678	-1.03375	-2.55206	-2.46444	-2.47708	-2.31417	-1.51832	-1.43069	-1.44333	-1.28042	0.0876267	0.0749885	0.237893	-0.0126382	0.150266	0.162905
ENSFCAG00000015276	FCER1A	cluster 1	none	not sig.	sig.	sig.	sig.	-0.446049	-1.45679	-2.5084	-2.76969	-2.47345	-2.64011	-1.01075	-2.06235	-2.32365	-2.0274	-2.19406	-1.0516	-1.3129	-1.01666	-1.18331	-0.2613	0.0349426	-0.131714	0.296242	0.129585	-0.166657
ENSFCAG00000051684	ENSFCAG00000051684	cluster 1	none	not sig.	not sig.	sig.	sig.	-0.414543	-1.34127	-2.51286	-2.54919	-2.35276	-2.5513	-0.926725	-2.09831	-2.13465	-1.93821	-2.13675	-1.17159	-1.20793	-1.01149	-1.21003	-0.0363372	0.160101	-0.0384403	0.196439	-0.00210305	-0.198542
ENSFCAG00000050413	ENSFCAG00000050413	cluster 1	cluster 1	not sig.	not sig.	sig.	sig.	-0.420975	-0.973484	-2.36439	-2.46891	-2.11638	-2.42966	-0.552509	-1.94342	-2.04794	-1.6954	-2.00868	-1.39091	-1.49543	-1.14289	-1.45618	-0.10452	0.248013	-0.0652682	0.352533	0.0392518	-0.313281
ENSFCAG00000014130	ENPP3	cluster 1	cluster 1	not sig.	not sig.	sig.	sig.	-0.420247	-1.04917	-2.30399	-2.81656	-2.50947	-2.53284	-0.628924	-1.88374	-2.39631	-2.08923	-2.1126	-1.25482	-1.76739	-1.4603	-1.48367	-0.512569	-0.205482	-0.228853	0.307087	0.283716	-0.0233706
ENSFCAG00000015118	PTPRF	cluster 1	cluster 1	not sig.	not sig.	sig.	sig.	-0.41236	-1.08409	-2.49114	-2.81077	-2.34929	-2.39612	-0.671725	-2.07878	-2.39841	-1.93693	-1.98376	-1.40706	-1.72668	-1.2652	-1.31204	-0.319625	0.141856	0.0950232	0.461481	0.414648	-0.046833
ENSFCAG00000014193	CAMK1	cluster 1	cluster 1	not sig.	sig.	sig.	sig.	-0.768579	-1.41581	-2.46248	-3.06048	-2.40799	-2.69693	-0.647231	-1.6939	-2.2919	-1.63941	-1.92835	-1.04667	-1.64467	-0.992181	-1.28112	-0.597999	0.0544917	-0.234447	0.652491	0.363552	-0.288939
ENSFCAG00000048496	ENSFCAG00000048496	cluster 1	none	not sig.	not sig.	sig.	sig.	-0.816986	-1.63008	-2.66954	-3.52753	-2.52992	-2.82905	-0.813098	-1.85255	-2.71054	-1.71294	-2.01206	-1.03946	-1.89745	-0.899838	-1.19896	-0.857991	0.139618	-0.159506	0.997608	0.698485	-0.299124
ENSFCAG00000000170	WHRN	cluster 1	none	not sig.	sig.	sig.	sig.	-0.712027	-1.2863	-2.4068	-3.21571	-2.67163	-3.00078	-0.574268	-1.69477	-2.50368	-1.9596	-2.28875	-1.1205	-1.92941	-1.38533	-1.71448	-0.808906	-0.264831	-0.593979	0.544075	0.214927	-0.329148
ENSFCAG00000015393	ENSFCAG00000015393	cluster 1	cluster 1	sig.	sig.	sig.	sig.	-1.1156	-1.50663	-2.31106	-3.23463	-2.68014	-3.00484	-0.391026	-1.19546	-2.11903	-1.56453	-1.88924	-0.804437	-1.728	-1.17351	-1.49821	-0.923565	-0.369071	-0.693774	0.554494	0.229791	-0.324703
ENSFCAG00000030199	PRAME	cluster 1	cluster 1	not sig.	sig.	sig.	sig.	-0.97634	-1.46134	-2.73198	-2.67022	-2.62344	-2.60695	-0.484995	-1.75564	-1.69388	-1.6471	-1.63061	-1.27065	-1.20889	-1.1621	-1.14562	0.061761	0.108545	0.125029	0.0467838	0.0632678	0.016484
ENSFCAG00000036785	STMN2	cluster 1	cluster 1	sig.	sig.	sig.	sig.	-1.14757	-1.49252	-2.67091	-2.88505	-2.53839	-2.69927	-0.344951	-1.52334	-1.73749	-1.39082	-1.5517	-1.17839	-1.39254	-1.04587	-1.20675	-0.214149	0.132518	-0.0283633	0.346667	0.185786	-0.160881
ENSFCAG00000010923	HRH4	cluster 1	none	not sig.	sig.	sig.	sig.	-0.535388	-1.22697	-1.96758	-2.72244	-2.09292	-2.1857	-0.691583	-1.43219	-2.18705	-1.55753	-1.65031	-0.740606	-1.49547	-0.865946	-0.958726	-0.754864	-0.12534	-0.218121	0.629524	0.536744	-0.0927806
ENSFCAG00000014932	TRPV6	cluster 1	cluster 1	not sig.	sig.	sig.	sig.	-0.939226	-1.73585	-2.36349	-2.60911	-2.18089	-2.72273	-0.796624	-1.42426	-1.66989	-1.24167	-1.78351	-0.627637	-0.873264	-0.445042	-0.986882	-0.245626	0.182595	-0.359245	0.428222	-0.113619	-0.541841
ENSFCAG00000013667	ZP1	cluster 1	cluster 1	not sig.	sig.	sig.	sig.	-1.09137	-1.47145	-2.31971	-2.89435	-2.53596	-2.69799	-0.380082	-1.22835	-1.80298	-1.44459	-1.60662	-0.848263	-1.42289	-1.06451	-1.22653	-0.574631	-0.216247	-0.378271	0.358384	0.19636	-0.162025
ENSFCAG00000024129	GPR34	cluster 1	cluster 1	not sig.	sig.	sig.	sig.	-0.798514	-1.38678	-2.18873	-2.55772	-2.30029	-2.39308	-0.588269	-1.39021	-1.75921	-1.50178	-1.59457	-0.801944	-1.17094	-0.913508	-1.0063	-0.368997	-0.111564	-0.204358	0.257432	0.164639	-0.0927939
ENSFCAG00000045638	PTGDR2	cluster 1	cluster 1	not sig.	sig.	sig.	sig.	-0.902864	-1.47618	-2.45961	-2.73262	-2.27987	-2.55587	-0.573315	-1.55674	-1.82976	-1.377	-1.65301	-0.983427	-1.25644	-0.803689	-1.0797	-0.273017	0.179738	-0.0962691	0.452755	0.176748	-0.276007
ENSFCAG00000005607	CMA1	cluster 1	cluster 1	not sig.	sig.	sig.	sig.	-0.445513	-2.03246	-2.53799	-2.38717	-1.96035	-2.13519	-1.58695	-2.09248	-1.94166	-1.51484	-1.68968	-0.505531	-0.354714	0.0721045	-0.102736	0.150817	0.577635	0.402794	0.426818	0.251977	-0.174841
ENSFCAG00000035899	CAMK2N1	cluster 1	none	not sig.	sig.	sig.	sig.	-0.542772	-1.7592	-2.22	-2.33506	-1.70608	-2.21382	-1.21642	-1.67723	-1.79229	-1.16331	-1.67105	-0.460802	-0.575869	0.0531116	-0.454625	-0.115067	0.513914	0.0061774	0.628981	0.121244	-0.507737
ENSFCAG00000009304	ADGRF1	cluster 1	cluster 1	not sig.	sig.	sig.	sig.	-1.16525	-2.06405	-2.37536	-2.46912	-2.60273	-2.74942	-0.898795	-1.21011	-1.30387	-1.43748	-1.58417	-0.311316	-0.405072	-0.538682	-0.685375	-0.0937566	-0.227366	-0.374059	-0.133609	-0.280303	-0.146693
ENSFCAG00000019273	SYT3	cluster 1	cluster 1	not sig.	sig.	sig.	sig.	-0.966359	-2.18438	-2.27378	-2.33425	-2.43671	-2.49155	-1.21802	-1.30742	-1.36789	-1.47035	-1.52519	-0.0893982	-0.149871	-0.252329	-0.307171	-0.060473	-0.162931	-0.217773	-0.102458	-0.1573	-0.0548421
ENSFCAG00000008360	TMEM236	cluster 1	cluster 1	not sig.	sig.	sig.	sig.	-0.650578	-1.92955	-2.54785	-1.75315	-2.16035	-2.21971	-1.27897	-1.89728	-1.10258	-1.50977	-1.56913	-0.618304	0.176396	-0.230796	-0.290162	0.794699	0.387508	0.328141	-0.407192	-0.466558	-0.0593665
ENSFCAG00000014052	GZMK	cluster 1	cluster 1	not sig.	sig.	sig.	sig.	-0.809186	-2.25695	-2.36858	-2.12963	-2.2247	-2.37738	-1.44776	-1.5594	-1.32044	-1.41552	-1.56819	-0.11164	0.127317	0.0322408	-0.120434	0.238957	0.14388	-0.00879416	-0.0950762	-0.247751	-0.152675
ENSFCAG00000049851	ENSFCAG00000049851	cluster 1	none	not sig.	sig.	sig.	sig.	-0.50037	-1.56762	-1.77978	-1.65728	-1.79404	-1.98501	-1.06725	-1.27941	-1.15691	-1.29367	-1.48464	-0.212166	-0.0896617	-0.22642	-0.41739	0.122505	-0.014254	-0.205223	-0.136759	-0.327728	-0.190969
ENSFCAG00000010065	PPP2R2B	cluster 1	none	not sig.	sig.	sig.	sig.	-0.541071	-1.61855	-1.81398	-1.74198	-2.11713	-2.19665	-1.07748	-1.27291	-1.20091	-1.57605	-1.65558	-0.195425	-0.123433	-0.498575	-0.578096	0.0719922	-0.303149	-0.38267	-0.375141	-0.454662	-0.0795209
ENSFCAG00000014913	TDRD12	cluster 1	cluster 1	not sig.	sig.	sig.	sig.	-0.829624	-1.65565	-2.02756	-1.84617	-2.13069	-2.24201	-0.826025	-1.19793	-1.01655	-1.30107	-1.41238	-0.371906	-0.190525	-0.475042	-0.586359	0.181381	-0.103135	-0.214453	-0.284516	-0.395834	-0.111317
ENSFCAG00000004460	DPP4	cluster 1	cluster 1	not sig.	sig.	sig.	sig.	-0.474166	-1.65763	-2.00697	-1.95641	-1.98411	-1.94956	-1.18346	-1.5328	-1.48225	-1.50994	-1.47539	-0.34934	-0.298784	-0.326478	-0.291927	0.0505561	0.0228618	0.0574134	-0.0276943	0.0068573	0.0345516
ENSFCAG00000028307	SLC26A6	cluster 1	cluster 1	sig.	sig.	sig.	sig.	-0.755609	-1.84577	-1.99149	-2.03659	-1.78821	-1.94636	-1.09016	-1.23588	-1.28098	-1.0326	-1.19075	-0.145721	-0.190825	0.0575537	-0.100589	-0.0451041	0.203275	0.045132	0.248379	0.0902361	-0.158143
ENSFCAG00000004772	BMP4	cluster 1	cluster 1	not sig.	sig.	sig.	sig.	-0.520639	-1.54797	-1.85143	-1.77259	-1.83398	-1.73979	-1.02733	-1.3308	-1.25196	-1.31334	-1.21915	-0.303466	-0.224626	-0.286007	-0.191819	0.0788398	0.0174583	0.111647	-0.0613815	0.0328072	0.0941887
ENSFCAG00000012673	TET1	cluster 1	cluster 1	not sig.	sig.	sig.	sig.	-0.701487	-1.63812	-1.86472	-1.95286	-1.8271	-1.83738	-0.936633	-1.16323	-1.25137	-1.12561	-1.1359	-0.226594	-0.314739	-0.188981	-0.199262	-0.0881447	0.0376137	0.0273327	0.125758	0.115477	-0.010281
ENSFCAG00000028861	RUNDC3B	cluster 1	cluster 1	not sig.	sig.	sig.	sig.	-0.409462	-1.56578	-1.31537	-1.55082	-1.67471	-1.72154	-1.15632	-0.905909	-1.14136	-1.26525	-1.31208	0.25041	0.0149607	-0.108929	-0.155759	-0.23545	-0.359339	-0.406169	-0.12389	-0.17072	-0.0468298
ENSFCAG00000007966	KIZ	cluster 1	cluster 1	not sig.	sig.	sig.	sig.	-0.49888	-1.40189	-1.56839	-1.69358	-1.62163	-1.60467	-0.903012	-1.06951	-1.1947	-1.12275	-1.10579	-0.1665	-0.291691	-0.219736	-0.202774	-0.125191	-0.0532363	-0.0362736	0.0719545	0.0889172	0.0169627
ENSFCAG00000014334	ADGRD1	cluster 1	cluster 1	not sig.	sig.	sig.	sig.	-0.452622	-1.49146	-1.62252	-1.7564	-1.72443	-1.71126	-1.03884	-1.1699	-1.30378	-1.2718	-1.25863	-0.13106	-0.264936	-0.232963	-0.219793	-0.133877	-0.101904	-0.0887339	0.0319728	0.0451427	0.0131699
ENSFCAG00000030433	ACTA1	cluster 1	cluster 3	not sig.	sig.	sig.	sig.	-0.387955	-1.42286	-1.60848	-1.67906	-1.743	-1.70531	-1.03491	-1.22052	-1.2911	-1.35505	-1.31735	-0.185614	-0.256196	-0.320143	-0.282446	-0.070582	-0.134529	-0.0968324	-0.0639474	-0.0262504	0.037697
ENSFCAG00000034897	HRH1	cluster 1	none	not sig.	sig.	sig.	sig.	-0.253365	-1.41871	-1.79436	-1.5561	-1.5353	-1.39379	-1.16535	-1.541	-1.30274	-1.28194	-1.14043	-0.37565	-0.13739	-0.116587	0.0249196	0.23826	0.259063	0.40057	0.0208027	0.16231	0.141507
ENSFCAG00000005307	IFT80	cluster 1	cluster 1	not sig.	sig.	sig.	sig.	-0.162075	-1.24277	-1.70591	-1.51581	-1.53277	-1.44453	-1.0807	-1.54383	-1.35374	-1.3707	-1.28246	-0.463134	-0.273036	-0.29	-0.201757	0.190098	0.173134	0.261377	-0.016964	0.0712792	0.0882432
ENSFCAG00000032022	PRC1	cluster 1	cluster 1	not sig.	sig.	sig.	sig.	-0.113877	-1.365	-1.77864	-1.51597	-1.62909	-1.56739	-1.25112	-1.66476	-1.40209	-1.51521	-1.45351	-0.413641	-0.150971	-0.264088	-0.202389	0.26267	0.149552	0.211251	-0.113117	-0.0514183	0.0616991
ENSFCAG00000008963	GFRA2	cluster 1	cluster 1	not sig.	sig.	sig.	sig.	-0.315221	-1.66172	-1.70225	-1.56409	-1.62179	-1.69235	-1.3465	-1.38703	-1.24887	-1.30657	-1.37713	-0.0405241	0.0976315	0.0399324	-0.0306234	0.138156	0.0804565	0.00990073	-0.0576991	-0.128255	-0.0705558
ENSFCAG00000018743	ARMC2	cluster 1	cluster 1	not sig.	sig.	sig.	sig.	-0.0503018	-1.30344	-1.54734	-1.34448	-1.48749	-1.39895	-1.25314	-1.49704	-1.29418	-1.43719	-1.34864	-0.243901	-0.0410396	-0.184052	-0.0955062	0.202862	0.0598497	0.148395	-0.143012	-0.0544667	0.0885454
ENSFCAG00000026205	ZBTB16	cluster 1	cluster 1	not sig.	sig.	sig.	sig.	-0.121461	-1.47423	-1.70744	-1.46158	-1.48782	-1.57714	-1.35277	-1.58598	-1.34012	-1.36636	-1.45568	-0.233208	0.0126505	-0.0135916	-0.102913	0.245858	0.219616	0.130294	-0.0262421	-0.115564	-0.0893219
ENSFCAG00000005407	HAL	cluster 1	none	not sig.	sig.	sig.	sig.	-0.208719	-1.64173	-1.69133	-1.78804	-1.45321	-1.60348	-1.43301	-1.48261	-1.57932	-1.24449	-1.39476	-0.049604	-0.146311	0.188522	0.0382474	-0.0967071	0.238126	0.0878514	0.334833	0.184558	-0.150275
ENSFCAG00000006731	CTSE	cluster 1	cluster 3	not sig.	sig.	sig.	sig.	-0.276261	-1.93484	-1.54234	-2.01299	-1.67704	-1.8929	-1.65858	-1.26608	-1.73673	-1.40078	-1.61664	0.3925	-0.0781475	0.257802	0.0419459	-0.470647	-0.134698	-0.350554	0.33595	0.120093	-0.215856
ENSFCAG00000024642	ENSFCAG00000024642	cluster 1	none	not sig.	sig.	sig.	sig.	-0.506962	-1.37707	-1.3957	-1.73395	-1.4014	-1.3239	-0.870104	-0.888738	-1.22698	-0.894436	-0.816943	-0.0186335	-0.35688	-0.0243311	0.0531618	-0.338247	-0.00569757	0.0717953	0.332549	0.410042	0.0774929
ENSFCAG00000009419	SCG5	cluster 1	cluster 3	not sig.	sig.	sig.	sig.	-0.391671	-1.32512	-1.47584	-1.54786	-1.37362	-1.43411	-0.933446	-1.08417	-1.15619	-0.981948	-1.04244	-0.15072	-0.222745	-0.0485019	-0.108995	-0.0720257	0.102218	0.0417247	0.174243	0.11375	-0.060493
ENSFCAG00000049658	ENSFCAG00000049658	cluster 1	cluster 3	not sig.	sig.	sig.	sig.	-0.422807	-1.3563	-1.37229	-1.44004	-1.33347	-1.35911	-0.933489	-0.949481	-1.01723	-0.91066	-0.9363	-0.0159927	-0.0837407	0.0228285	-0.00281103	-0.067748	0.0388212	0.0131817	0.106569	0.0809297	-0.0256395
ENSFCAG00000027198	MYEF2	cluster 1	cluster 1	not sig.	sig.	sig.	sig.	-0.794535	-1.51742	-1.6859	-1.56933	-1.64931	-1.56558	-0.722888	-0.891367	-0.774796	-0.854778	-0.771046	-0.168479	-0.0519084	-0.13189	-0.0481583	0.116571	0.0365887	0.120321	-0.0799819	0.00375005	0.083732
ENSFCAG00000004803	SNX25	cluster 1	cluster 3	not sig.	sig.	sig.	sig.	-0.509526	-1.25338	-1.55966	-1.48977	-1.51756	-1.41263	-0.743857	-1.05013	-0.980241	-1.00804	-0.903103	-0.306277	-0.236384	-0.264181	-0.159246	0.0698931	0.0420965	0.147031	-0.0277966	0.077138	0.104935
ENSFCAG00000013578	SMC6	cluster 1	cluster 1	sig.	sig.	sig.	sig.	-0.63321	-1.39643	-1.6184	-1.60101	-1.58596	-1.47046	-0.763224	-0.985192	-0.967797	-0.952754	-0.837247	-0.221968	-0.204573	-0.18953	-0.0740226	0.0173952	0.0324385	0.147946	0.0150433	0.13055	0.115507
ENSFCAG00000003788	DPEP1	cluster 1	cluster 1	not sig.	sig.	sig.	sig.	-0.548362	-1.37193	-1.50503	-1.59959	-1.36174	-1.60296	-0.823567	-0.956663	-1.05123	-0.813375	-1.0546	-0.133096	-0.227659	0.0101923	-0.231028	-0.0945631	0.143288	-0.0979322	0.237852	-0.00336907	-0.241221
ENSFCAG00000023293	MLLT3	cluster 1	cluster 1	not sig.	sig.	sig.	sig.	-0.616855	-1.36316	-1.52859	-1.61748	-1.48657	-1.55328	-0.746306	-0.911732	-1.00063	-0.869718	-0.936423	-0.165427	-0.254322	-0.123413	-0.190117	-0.0888949	0.042014	-0.0246904	0.130909	0.0642045	-0.0667044
ENSFCAG00000012756	TMEM8B	cluster 1	cluster 1	not sig.	sig.	sig.	sig.	-0.671557	-1.34628	-1.5734	-1.52834	-1.42906	-1.63822	-0.674726	-0.901842	-0.856782	-0.757506	-0.966663	-0.227115	-0.182056	-0.08278	-0.291937	0.0450595	0.144335	-0.0648212	0.0992758	-0.109881	-0.209157
ENSFCAG00000018859	FAM184A	cluster 1	cluster 1	not sig.	sig.	sig.	sig.	-0.585383	-1.30086	-1.49028	-1.41107	-1.4457	-1.47192	-0.715472	-0.904899	-0.825689	-0.86032	-0.88654	-0.189426	-0.110216	-0.144848	-0.171068	0.07921	0.0445783	0.0183581	-0.0346317	-0.0608519	-0.0262201
ENSFCAG00000011722	LRRC74A	cluster 1	none	sig.	sig.	sig.	sig.	-0.70823	-1.26926	-1.50735	-1.52261	-1.4197	-1.50759	-0.561032	-0.799119	-0.814379	-0.711472	-0.799358	-0.238087	-0.253347	-0.15044	-0.238326	-0.0152598	0.087647	-0.000239068	0.102907	0.0150207	-0.0878861
ENSFCAG00000045157	ENSFCAG00000045157	cluster 1	none	not sig.	sig.	sig.	sig.	-0.777908	-1.27861	-1.51076	-1.52016	-1.48261	-1.4304	-0.500699	-0.73285	-0.742247	-0.704698	-0.652491	-0.232151	-0.241549	-0.203999	-0.151792	-0.00939741	0.0281525	0.0803587	0.0375499	0.0897561	0.0522063
ENSFCAG00000051084	ENSFCAG00000051084	cluster 1	cluster 1	not sig.	sig.	sig.	sig.	-0.658999	-1.20894	-1.43907	-1.58015	-1.54441	-1.49286	-0.549944	-0.780074	-0.921149	-0.885416	-0.833862	-0.23013	-0.371205	-0.335472	-0.283918	-0.141075	-0.105341	-0.0537875	0.0357335	0.0872873	0.0515538
ENSFCAG00000004450	MTR	cluster 1	cluster 3	sig.	sig.	sig.	sig.	-0.67166	-1.2006	-1.3831	-1.5025	-1.4364	-1.54925	-0.528944	-0.711443	-0.830842	-0.764744	-0.877592	-0.182499	-0.301898	-0.2358	-0.348648	-0.119399	-0.053301	-0.166148	0.0660981	-0.0467493	-0.112847
ENSFCAG00000028110	ARHGEF26	cluster 1	cluster 3	not sig.	sig.	sig.	sig.	-0.657729	-1.28284	-1.45765	-1.56396	-1.47398	-1.55321	-0.625111	-0.799924	-0.90623	-0.816251	-0.895483	-0.174813	-0.281119	-0.19114	-0.270372	-0.106306	-0.0163267	-0.0955587	0.0899795	0.0107475	-0.0792319
ENSFCAG00000038504	SNORD108	cluster 1	none	not sig.	sig.	sig.	sig.	-0.461135	-0.944825	-1.28599	-1.59917	-1.45049	-1.16626	-0.48369	-0.824857	-1.13803	-0.989354	-0.705121	-0.341167	-0.654344	-0.505664	-0.221431	-0.313177	-0.164497	0.119736	0.14868	0.432913	0.284233
ENSFCAG00000022098	TBC1D8B	cluster 1	cluster 3	not sig.	sig.	sig.	sig.	-0.471881	-1.02519	-1.37821	-1.47135	-1.56591	-1.27262	-0.553306	-0.906333	-0.999469	-1.09403	-0.800742	-0.353027	-0.446163	-0.540727	-0.247436	-0.0931358	-0.1877	0.105591	-0.0945639	0.198726	0.29329
ENSFCAG00000029155	TSGA10	cluster 1	none	not sig.	sig.	sig.	sig.	-0.433722	-0.963542	-1.20553	-1.34117	-1.39909	-1.06842	-0.52982	-0.771806	-0.907449	-0.96537	-0.634699	-0.241986	-0.377629	-0.43555	-0.104879	-0.135643	-0.193564	0.137107	-0.0579211	0.272749	0.330671
ENSFCAG00000012574	MYO5C	cluster 1	cluster 3	not sig.	sig.	sig.	sig.	-0.629324	-1.1777	-1.6161	-1.59674	-1.53431	-1.45987	-0.548381	-0.986775	-0.967412	-0.904989	-0.83055	-0.438394	-0.419032	-0.356608	-0.282169	0.0193629	0.0817859	0.156225	0.062423	0.136862	0.0744394
ENSFCAG00000045693	RAB15	cluster 1	cluster 1	not sig.	sig.	sig.	sig.	-0.518872	-1.02663	-1.54809	-1.64665	-1.55801	-1.43463	-0.507761	-1.02922	-1.12778	-1.03914	-0.91576	-0.521456	-0.620019	-0.531377	-0.407999	-0.0985625	-0.00992057	0.113457	0.0886419	0.21202	0.123378
ENSFCAG00000003996	TMEM44	cluster 1	none	not sig.	sig.	sig.	sig.	-0.516839	-1.31457	-1.79149	-1.59542	-1.56516	-1.35853	-0.797727	-1.27465	-1.07858	-1.04832	-0.841696	-0.476922	-0.280856	-0.250595	-0.0439694	0.196066	0.226327	0.432953	0.0302612	0.236887	0.206626
ENSFCAG00000013182	TMEM120B	cluster 1	cluster 3	not sig.	sig.	sig.	sig.	-0.477258	-1.30513	-1.86974	-1.68738	-1.67425	-1.62108	-0.827877	-1.39248	-1.21012	-1.197	-1.14382	-0.564607	-0.382241	-0.369119	-0.315942	0.182366	0.195488	0.248665	0.0131215	0.0662987	0.0531772
ENSFCAG00000013416	SLC4A11	cluster 1	none	not sig.	sig.	sig.	sig.	-0.502999	-1.12496	-1.80596	-1.60957	-1.52755	-1.53099	-0.62196	-1.30296	-1.10657	-1.02455	-1.02799	-0.681001	-0.484606	-0.402589	-0.40603	0.196395	0.278412	0.27497	0.0820169	0.0785757	-0.00344122
ENSFCAG00000001319	PIK3IP1	cluster 1	cluster 1	not sig.	sig.	sig.	sig.	-0.494571	-1.13583	-1.51198	-1.81122	-1.52568	-1.79544	-0.641262	-1.01741	-1.31665	-1.03111	-1.30086	-0.376145	-0.675385	-0.38985	-0.659603	-0.29924	-0.0137048	-0.283458	0.285535	0.0157816	-0.269754
ENSFCAG00000002919	CCR4	cluster 1	cluster 3	not sig.	sig.	sig.	sig.	-0.348948	-1.09218	-1.50502	-1.63866	-1.42774	-1.6791	-0.743228	-1.15608	-1.28971	-1.0788	-1.33015	-0.412849	-0.546487	-0.335569	-0.586927	-0.133638	0.0772796	-0.174078	0.210918	-0.0404396	-0.251358
ENSFCAG00000011492	DTNA	cluster 1	none	not sig.	sig.	sig.	sig.	-0.394845	-1.00372	-1.40989	-1.69235	-1.47283	-1.47027	-0.608874	-1.01505	-1.29751	-1.07798	-1.07542	-0.406171	-0.688634	-0.469108	-0.466548	-0.282462	-0.0629361	-0.060376	0.219526	0.222086	0.00256007
ENSFCAG00000013560	CUBN	cluster 1	cluster 3	not sig.	sig.	sig.	sig.	-0.450037	-0.950323	-1.43809	-1.58718	-1.53056	-1.56931	-0.500287	-0.988051	-1.13715	-1.08052	-1.11927	-0.487764	-0.636858	-0.580237	-0.618983	-0.149094	-0.0924734	-0.131219	0.0566211	0.0178755	-0.0387456
ENSFCAG00000007777	CHD1L	cluster 1	cluster 1	sig.	sig.	sig.	sig.	-0.803698	-1.33531	-1.74216	-1.92349	-1.61827	-1.69839	-0.531613	-0.938463	-1.11979	-0.814573	-0.894688	-0.406849	-0.588181	-0.28296	-0.363075	-0.181332	0.12389	0.0437743	0.305221	0.225106	-0.0801154
ENSFCAG00000010104	SV2A	cluster 1	cluster 1	not sig.	sig.	sig.	sig.	-0.736904	-1.37138	-1.62723	-1.87576	-1.6233	-1.73799	-0.634476	-0.890324	-1.13886	-0.886392	-1.00108	-0.255848	-0.504383	-0.251916	-0.366607	-0.248535	0.00393165	-0.110759	0.252467	0.137776	-0.114691
ENSFCAG00000008836	TARS3	cluster 1	cluster 1	sig.	sig.	sig.	sig.	-0.74472	-1.24464	-1.59653	-1.85694	-1.71293	-1.79912	-0.499916	-0.851805	-1.11222	-0.968207	-1.0544	-0.351889	-0.612304	-0.468291	-0.554487	-0.260415	-0.116402	-0.202598	0.144013	0.0578177	-0.0861956
ENSFCAG00000010092	LDB2	cluster 1	cluster 3	sig.	sig.	sig.	sig.	-0.662743	-1.13689	-1.48258	-1.73571	-1.58917	-1.73145	-0.474145	-0.819838	-1.07296	-0.926424	-1.06871	-0.345693	-0.598817	-0.452279	-0.594564	-0.253124	-0.106586	-0.248871	0.146538	0.00425303	-0.142285
ENSFCAG00000036460	LDLRAP1	cluster 1	cluster 1	sig.	sig.	sig.	sig.	-0.723232	-1.2547	-1.5227	-1.77987	-1.58921	-1.76036	-0.531469	-0.799471	-1.05664	-0.865977	-1.03713	-0.268002	-0.52517	-0.334507	-0.505659	-0.257168	-0.0665055	-0.237657	0.190663	0.0195118	-0.171151
ENSFCAG00000005794	IL2RA	cluster 1	cluster 1	sig.	sig.	sig.	sig.	-0.845287	-1.41535	-1.69566	-1.90172	-1.85661	-1.91619	-0.570068	-0.850374	-1.05643	-1.01132	-1.0709	-0.280306	-0.486361	-0.441254	-0.500834	-0.206054	-0.160948	-0.220528	0.0451067	-0.0144732	-0.0595798
ENSFCAG00000029020	SLC39A10	cluster 1	cluster 1	not sig.	sig.	sig.	sig.	-0.610062	-1.35895	-1.56455	-1.83294	-1.81759	-1.79194	-0.74889	-0.954488	-1.22287	-1.20753	-1.18187	-0.205598	-0.473983	-0.458639	-0.432984	-0.268385	-0.253041	-0.227386	0.0153441	0.0409993	0.0256553
ENSFCAG00000015403	DAPL1	cluster 1	none	not sig.	not sig.	sig.	sig.	-0.272398	-0.754478	-0.855479	-1.57373	-1.24842	-1.34264	-0.48208	-0.583081	-1.30133	-0.976023	-1.07024	-0.101002	-0.81925	-0.493944	-0.588159	-0.718248	-0.392942	-0.487158	0.325306	0.23109	-0.0942156
ENSFCAG00000029075	FSTL1	cluster 1	none	not sig.	sig.	sig.	sig.	-0.286949	-0.99285	-1.15227	-1.66648	-1.47117	-1.70097	-0.705902	-0.865322	-1.37953	-1.18422	-1.41402	-0.15942	-0.67363	-0.478317	-0.708123	-0.51421	-0.318896	-0.548702	0.195313	-0.0344927	-0.229806
ENSFCAG00000014422	EPHX2	cluster 1	cluster 1	not sig.	sig.	sig.	sig.	-0.5897	-1.10048	-1.26593	-1.59306	-1.281	-1.61286	-0.510782	-0.676226	-1.00336	-0.6913	-1.02316	-0.165444	-0.492575	-0.180518	-0.512382	-0.327131	-0.0150737	-0.346938	0.312057	-0.0198069	-0.331864
ENSFCAG00000050536	ENSFCAG00000050536	cluster 1	none	not sig.	sig.	sig.	sig.	-0.546815	-1.15931	-1.20372	-1.57972	-1.29665	-1.52783	-0.612497	-0.656906	-1.03291	-0.749834	-0.981018	-0.0444084	-0.420413	-0.137337	-0.368521	-0.376004	-0.0929287	-0.324113	0.283076	0.0518916	-0.231184
ENSFCAG00000002973	MTARC2	cluster 1	cluster 1	not sig.	sig.	sig.	sig.	-0.605876	-1.13569	-1.30321	-1.81385	-1.60831	-1.78101	-0.529809	-0.697335	-1.20797	-1.00244	-1.17513	-0.167526	-0.678163	-0.472628	-0.645322	-0.510637	-0.305102	-0.477796	0.205535	0.0328414	-0.172694
ENSFCAG00000005402	NINL	cluster 1	cluster 1	sig.	sig.	sig.	sig.	-0.620393	-1.09918	-1.28901	-1.70809	-1.47235	-1.65118	-0.478783	-0.668613	-1.08769	-0.851956	-1.03079	-0.18983	-0.608911	-0.373174	-0.552009	-0.419081	-0.183343	-0.362179	0.235738	0.056902	-0.178835
ENSFCAG00000015674	DIXDC1	cluster 1	cluster 1	sig.	sig.	sig.	sig.	-0.597863	-1.10075	-1.36136	-1.74099	-1.58599	-1.64734	-0.502891	-0.763497	-1.14313	-0.988128	-1.04947	-0.260606	-0.640239	-0.485236	-0.54658	-0.379633	-0.22463	-0.285974	0.155002	0.0936585	-0.061344
ENSFCAG00000010902	CACHD1	cluster 1	cluster 1	not sig.	sig.	sig.	sig.	-0.64156	-1.22556	-1.11243	-1.63037	-1.53927	-1.68556	-0.583998	-0.47087	-0.98881	-0.897715	-1.044	0.113128	-0.404812	-0.313717	-0.460005	-0.51794	-0.426844	-0.573132	0.0910954	-0.0551925	-0.146288
ENSFCAG00000008067	APBA2	cluster 1	cluster 1	sig.	sig.	sig.	sig.	-0.689623	-0.963527	-1.22128	-1.67534	-1.48143	-1.69952	-0.273904	-0.531658	-0.985715	-0.791803	-1.00989	-0.257754	-0.711811	-0.517899	-0.735989	-0.454056	-0.260144	-0.478235	0.193912	-0.0241788	-0.218091
ENSFCAG00000024343	SDR42E1	cluster 1	cluster 1	not sig.	sig.	sig.	sig.	-0.683398	-1.019	-1.1705	-1.55693	-1.37223	-1.53713	-0.335602	-0.487099	-0.873536	-0.688835	-0.853733	-0.151496	-0.537933	-0.353233	-0.518131	-0.386437	-0.201736	-0.366635	0.184701	0.0198023	-0.164898
ENSFCAG00000048020	ENSFCAG00000048020	cluster 1	cluster 1	not sig.	sig.	sig.	sig.	-0.793075	-1.22796	-1.27734	-1.75444	-1.54727	-1.72005	-0.434885	-0.484267	-0.961363	-0.754192	-0.926979	-0.0493813	-0.526477	-0.319306	-0.492093	-0.477096	-0.269925	-0.442712	0.207171	0.0343844	-0.172787
ENSFCAG00000008438	AGPAT3	cluster 1	cluster 3	sig.	sig.	sig.	sig.	-0.925941	-1.35298	-1.69386	-1.77218	-1.61334	-1.71676	-0.427037	-0.767924	-0.846242	-0.687404	-0.79082	-0.340886	-0.419205	-0.260366	-0.363782	-0.0783186	0.0805201	-0.0228957	0.158839	0.0554229	-0.103416
ENSFCAG00000036369	PSD2	cluster 1	cluster 1	sig.	sig.	sig.	sig.	-0.956417	-1.32554	-1.65362	-1.73081	-1.61988	-1.66888	-0.369122	-0.697202	-0.774395	-0.663464	-0.71246	-0.32808	-0.405273	-0.294342	-0.343338	-0.0771933	0.0337379	-0.0152582	0.110931	0.0619351	-0.0489961
ENSFCAG00000002925	CEP72	cluster 1	cluster 1	sig.	sig.	sig.	sig.	-0.869124	-1.39132	-1.69514	-1.72078	-1.61822	-1.7289	-0.522194	-0.826013	-0.851656	-0.749095	-0.859775	-0.303819	-0.329462	-0.226901	-0.337582	-0.0256427	0.0769182	-0.0337623	0.102561	-0.00811969	-0.110681
ENSFCAG00000000239	JAKMIP3	cluster 1	cluster 1	sig.	sig.	sig.	sig.	-0.899351	-1.38407	-1.63754	-1.75796	-1.54536	-1.66794	-0.484719	-0.738189	-0.858606	-0.646005	-0.768593	-0.25347	-0.373887	-0.161286	-0.283874	-0.120417	0.092184	-0.0304043	0.212601	0.0900129	-0.122588
ENSFCAG00000029596	JMJD7	cluster 1	cluster 1	sig.	sig.	sig.	sig.	-0.893762	-1.35776	-1.71546	-1.72487	-1.54982	-1.63156	-0.464001	-0.821693	-0.831103	-0.656061	-0.737794	-0.357692	-0.367102	-0.19206	-0.273793	-0.00940997	0.165632	0.0838983	0.175042	0.0933083	-0.0817335
ENSFCAG00000019025	AKR1E2	cluster 1	cluster 1	sig.	sig.	sig.	sig.	-0.981193	-1.57916	-1.73815	-1.83878	-1.63862	-1.81439	-0.597965	-0.756956	-0.857592	-0.657431	-0.833199	-0.158991	-0.259626	-0.0594657	-0.235234	-0.100636	0.0995249	-0.0762434	0.200161	0.0243924	-0.175768
ENSFCAG00000002757	TP53I13	cluster 1	cluster 1	sig.	sig.	sig.	sig.	-1.01143	-1.50971	-1.77732	-1.866	-1.63327	-1.82971	-0.498283	-0.76589	-0.854571	-0.621838	-0.818282	-0.267608	-0.356289	-0.123555	-0.32	-0.0886807	0.144052	-0.052392	0.232733	0.0362887	-0.196444
ENSFCAG00000009656	USP44	cluster 1	cluster 1	sig.	sig.	sig.	sig.	-1.04235	-1.54213	-1.76106	-1.87906	-1.70221	-1.82584	-0.499781	-0.718712	-0.836708	-0.659856	-0.783495	-0.218931	-0.336927	-0.160076	-0.283714	-0.117996	0.0588556	-0.0647829	0.176851	0.0532128	-0.123638
ENSFCAG00000000765	FOXO1	cluster 1	cluster 1	sig.	sig.	sig.	sig.	-1.01574	-1.5325	-1.7587	-1.9611	-1.769	-1.83043	-0.516764	-0.742963	-0.945362	-0.753268	-0.814697	-0.226199	-0.428598	-0.236504	-0.297933	-0.202398	-0.0103049	-0.0717336	0.192094	0.130665	-0.0614287
ENSFCAG00000033639	PEG3	cluster 1	cluster 1	sig.	sig.	sig.	sig.	-0.969891	-1.40312	-1.7425	-1.8659	-1.73447	-1.75242	-0.433225	-0.772611	-0.896006	-0.764581	-0.782533	-0.339386	-0.46278	-0.331356	-0.349308	-0.123395	0.0080298	-0.00992198	0.131425	0.113473	-0.0179518
ENSFCAG00000012476	QPCTL	cluster 1	cluster 3	sig.	sig.	sig.	sig.	-1.11719	-1.43426	-1.74301	-1.88731	-1.75782	-1.72427	-0.317067	-0.62582	-0.770121	-0.640626	-0.607078	-0.308753	-0.453054	-0.32356	-0.290011	-0.144301	-0.0148067	0.0187417	0.129494	0.163043	0.0335483
ENSFCAG00000014916	RHPN2	cluster 1	cluster 1	sig.	sig.	sig.	sig.	-1.0321	-1.52464	-1.72336	-1.87529	-1.68091	-1.68854	-0.492531	-0.691258	-0.843186	-0.648806	-0.656437	-0.198726	-0.350654	-0.156275	-0.163906	-0.151928	0.0424518	0.0348202	0.19438	0.186748	-0.00763165
ENSFCAG00000004182	SNX22	cluster 1	cluster 3	sig.	sig.	sig.	sig.	-0.990643	-1.37991	-1.56231	-1.66421	-1.55247	-1.73873	-0.389265	-0.57167	-0.673565	-0.561829	-0.748088	-0.182405	-0.2843	-0.172564	-0.358823	-0.101895	0.00984055	-0.176418	0.111736	-0.0745232	-0.186259
ENSFCAG00000044731	PPP1R26	cluster 1	cluster 3	sig.	sig.	sig.	sig.	-1.08534	-1.33469	-1.56296	-1.73104	-1.53463	-1.73018	-0.249356	-0.47762	-0.645701	-0.449295	-0.644841	-0.228264	-0.396345	-0.199939	-0.395485	-0.168081	0.0283251	-0.167221	0.196406	0.000859351	-0.195546
ENSFCAG00000018512	ENSFCAG00000018512	cluster 1	cluster 1	sig.	sig.	sig.	sig.	-0.984962	-1.41051	-1.5459	-1.76181	-1.51185	-1.65539	-0.425549	-0.560937	-0.776844	-0.526887	-0.670424	-0.135388	-0.351295	-0.101337	-0.244874	-0.215907	0.0340504	-0.109487	0.249957	0.10642	-0.143537
ENSFCAG00000028779	TEDC1	cluster 1	cluster 1	sig.	sig.	sig.	sig.	-0.974006	-1.40024	-1.58237	-1.73739	-1.545	-1.70478	-0.426236	-0.608359	-0.763384	-0.570993	-0.730776	-0.182123	-0.337147	-0.144757	-0.30454	-0.155025	0.0373656	-0.122417	0.19239	0.0326072	-0.159783
ENSFCAG00000002307	GGT7	cluster 1	cluster 1	sig.	sig.	sig.	sig.	-0.996371	-1.47316	-1.49354	-1.70497	-1.49701	-1.67637	-0.476788	-0.497165	-0.708603	-0.50064	-0.679998	-0.0203766	-0.231815	-0.0238521	-0.20321	-0.211439	-0.00347548	-0.182833	0.207963	0.0286055	-0.179358
ENSFCAG00000025016	DDB2	cluster 1	cluster 3	sig.	sig.	sig.	sig.	-1.03192	-1.40573	-1.52229	-1.68795	-1.50051	-1.67402	-0.373805	-0.490372	-0.656028	-0.468591	-0.642105	-0.116566	-0.282222	-0.0947858	-0.268299	-0.165656	0.0217806	-0.151733	0.187437	0.0139232	-0.173513
ENSFCAG00000028848	CIITA	cluster 1	cluster 3	sig.	sig.	sig.	sig.	-1.19446	-1.48758	-1.76278	-1.93127	-1.63084	-1.78276	-0.293115	-0.568317	-0.736808	-0.436382	-0.588301	-0.275202	-0.443693	-0.143266	-0.295186	-0.168491	0.131935	-0.0199838	0.300426	0.148507	-0.151919
ENSFCAG00000008518	LPIN1	cluster 1	cluster 1	sig.	sig.	sig.	sig.	-0.970539	-1.34885	-1.58928	-1.80219	-1.54723	-1.64133	-0.378314	-0.618743	-0.83165	-0.576689	-0.670792	-0.24043	-0.453336	-0.198375	-0.292478	-0.212907	0.0420549	-0.0520481	0.254962	0.160859	-0.094103
ENSFCAG00000014609	PACC1	cluster 1	cluster 3	sig.	sig.	sig.	sig.	-1.02236	-1.37008	-1.65883	-1.81417	-1.54564	-1.67161	-0.347721	-0.636477	-0.791809	-0.523287	-0.649253	-0.288756	-0.444088	-0.175566	-0.301532	-0.155332	0.11319	-0.0127752	0.268522	0.142556	-0.125966
ENSFCAG00000036973	ZNF32	cluster 1	cluster 1	sig.	sig.	sig.	sig.	-0.99523	-1.34355	-1.46738	-1.80825	-1.6397	-1.51173	-0.348319	-0.47215	-0.813024	-0.644467	-0.516497	-0.123831	-0.464705	-0.296148	-0.168178	-0.340875	-0.172317	-0.0443471	0.168557	0.296528	0.12797
ENSFCAG00000019165	ARSD	cluster 1	cluster 3	sig.	sig.	sig.	sig.	-0.964422	-1.49921	-1.5318	-1.72008	-1.65219	-1.52247	-0.534788	-0.567375	-0.755662	-0.687765	-0.558047	-0.0325873	-0.220874	-0.152977	-0.0232587	-0.188287	-0.12039	0.00932862	0.0678965	0.197615	0.129719
ENSFCAG00000035116	ENSFCAG00000035116	cluster 1	cluster 1	sig.	sig.	sig.	sig.	-0.932081	-1.3842	-1.44094	-1.65699	-1.62341	-1.58779	-0.452122	-0.508863	-0.724909	-0.691329	-0.655704	-0.0567409	-0.272787	-0.239207	-0.203583	-0.216046	-0.182466	-0.146842	0.0335803	0.0692047	0.0356244
ENSFCAG00000027540	NR1D2	cluster 1	cluster 1	sig.	sig.	sig.	sig.	-0.876464	-1.35502	-1.51603	-1.75599	-1.67314	-1.64093	-0.47856	-0.639563	-0.879527	-0.796675	-0.764465	-0.161003	-0.400967	-0.318115	-0.285906	-0.239964	-0.157112	-0.124903	0.0828519	0.115061	0.0322093
ENSFCAG00000022298	ENSFCAG00000022298	cluster 1	cluster 1	sig.	sig.	sig.	sig.	-0.891122	-1.37938	-1.5359	-1.75515	-1.56896	-1.62823	-0.488254	-0.644782	-0.864032	-0.677835	-0.737109	-0.156527	-0.375778	-0.189581	-0.248854	-0.219251	-0.0330534	-0.0923271	0.186197	0.126923	-0.0592738
ENSFCAG00000030849	CEP68	cluster 1	cluster 3	sig.	sig.	sig.	sig.	-0.870302	-1.33798	-1.5	-1.69808	-1.56089	-1.67634	-0.467678	-0.629698	-0.827782	-0.690591	-0.806033	-0.16202	-0.360105	-0.222913	-0.338356	-0.198084	-0.0608929	-0.176335	0.137191	0.0217489	-0.115442
ENSFCAG00000012394	RHOH	cluster 1	cluster 1	sig.	sig.	sig.	sig.	-0.909881	-1.38411	-1.57083	-1.63728	-1.5009	-1.54335	-0.47423	-0.660952	-0.727403	-0.591016	-0.63347	-0.186722	-0.253173	-0.116787	-0.15924	-0.0664511	0.0699355	0.0274821	0.136387	0.0939332	-0.0424535
ENSFCAG00000038778	ZNF485	cluster 1	cluster 1	not sig.	sig.	sig.	sig.	-0.924229	-1.46004	-1.60098	-1.70376	-1.56592	-1.58459	-0.535813	-0.676755	-0.779532	-0.641695	-0.660361	-0.140943	-0.243719	-0.105882	-0.124548	-0.102777	0.0350603	0.0163944	0.137837	0.119171	-0.0186659
ENSFCAG00000003795	FANCA	cluster 1	cluster 3	sig.	sig.	sig.	sig.	-0.929787	-1.46991	-1.62442	-1.72242	-1.55641	-1.68054	-0.540128	-0.69463	-0.792633	-0.626623	-0.750755	-0.154502	-0.252505	-0.0864956	-0.210627	-0.098003	0.0680067	-0.056125	0.16601	0.041878	-0.124132
ENSFCAG00000025488	DGKE	cluster 1	cluster 1	sig.	sig.	sig.	sig.	-0.8566	-1.47305	-1.53574	-1.70594	-1.55367	-1.63578	-0.616448	-0.679141	-0.849338	-0.697068	-0.779182	-0.0626929	-0.23289	-0.08062	-0.162734	-0.170197	-0.0179271	-0.100041	0.15227	0.0701555	-0.0821141
ENSFCAG00000004322	TENM4	cluster 1	cluster 1	sig.	sig.	sig.	sig.	-1.01867	-1.71897	-1.69496	-1.92943	-1.82632	-2.1713	-0.700296	-0.676281	-0.910751	-0.807643	-1.15263	0.0240154	-0.210455	-0.107347	-0.452331	-0.23447	-0.131362	-0.476347	0.103108	-0.241877	-0.344984
ENSFCAG00000029345	ODAD1	cluster 1	cluster 1	sig.	sig.	sig.	sig.	-1.0844	-1.59143	-1.66075	-2.01354	-1.8125	-2.08861	-0.507033	-0.576352	-0.929143	-0.728104	-1.00421	-0.069319	-0.42211	-0.221071	-0.497175	-0.352791	-0.151752	-0.427856	0.201039	-0.0750649	-0.276104
ENSFCAG00000038919	DNAJC27	cluster 1	cluster 1	sig.	sig.	sig.	sig.	-0.985834	-1.39832	-1.5851	-1.81223	-1.70014	-1.98426	-0.412481	-0.59927	-0.826396	-0.714304	-0.99843	-0.186788	-0.413915	-0.301823	-0.585949	-0.227127	-0.115034	-0.399161	0.112092	-0.172034	-0.284126
ENSFCAG00000029407	DDAH1	cluster 1	cluster 1	sig.	sig.	sig.	sig.	-1.00181	-1.50508	-1.69107	-1.89508	-1.7669	-1.93712	-0.503267	-0.689259	-0.893265	-0.765084	-0.935304	-0.185992	-0.389998	-0.261817	-0.432037	-0.204006	-0.075825	-0.246045	0.128181	-0.0420392	-0.17022
ENSFCAG00000033748	ZNF662	cluster 1	cluster 1	sig.	sig.	sig.	sig.	-0.952462	-1.47385	-1.63958	-1.88002	-1.68666	-1.86745	-0.521391	-0.687119	-0.927558	-0.734199	-0.914989	-0.165728	-0.406166	-0.212808	-0.393597	-0.240438	-0.0470801	-0.227869	0.193358	0.0125692	-0.180789
ENSFCAG00000028463	DKK3	cluster 1	cluster 1	sig.	sig.	sig.	sig.	-0.907988	-1.39828	-1.49874	-1.84879	-1.60565	-1.75271	-0.490291	-0.590748	-0.940799	-0.697658	-0.84472	-0.100456	-0.450508	-0.207367	-0.354429	-0.350052	-0.106911	-0.253973	0.243141	0.0960788	-0.147062
ENSFCAG00000029384	ARHGEF19	cluster 1	cluster 1	sig.	sig.	sig.	sig.	-0.892847	-1.43684	-1.60331	-1.90596	-1.60457	-1.80304	-0.543991	-0.710461	-1.01311	-0.711727	-0.910193	-0.16647	-0.469118	-0.167736	-0.366202	-0.302648	-0.00126583	-0.199731	0.301382	0.102916	-0.198465
ENSFCAG00000050739	ENSFCAG00000050739	cluster 1	cluster 1	sig.	sig.	sig.	sig.	-0.91275	-1.44473	-1.65329	-1.92715	-1.66004	-1.8089	-0.531982	-0.740535	-1.0144	-0.747289	-0.896154	-0.208553	-0.482414	-0.215307	-0.364172	-0.273861	-0.00675358	-0.155619	0.267107	0.118242	-0.148866
ENSFCAG00000007234	PTPRS	cluster 1	cluster 1	sig.	sig.	sig.	sig.	-0.976973	-1.55005	-1.40312	-1.86227	-1.73311	-1.81584	-0.573078	-0.426151	-0.885296	-0.75614	-0.838868	0.146927	-0.312217	-0.183061	-0.26579	-0.459145	-0.329989	-0.412717	0.129156	0.0464274	-0.0827289
ENSFCAG00000042425	ENSFCAG00000042425	cluster 1	cluster 1	not sig.	sig.	sig.	sig.	-0.841258	-1.52323	-1.48258	-1.86712	-1.70487	-1.92689	-0.68197	-0.641324	-1.02586	-0.863616	-1.08563	0.0406468	-0.343889	-0.181646	-0.403662	-0.384536	-0.222293	-0.444309	0.162243	-0.0597737	-0.222016
ENSFCAG00000000709	RNF144A	cluster 1	cluster 1	sig.	sig.	sig.	sig.	-0.856375	-1.45026	-1.46697	-1.78222	-1.55567	-1.6743	-0.593886	-0.610593	-0.925842	-0.699296	-0.817927	-0.0167066	-0.331956	-0.10541	-0.224041	-0.315249	-0.0887031	-0.207334	0.226546	0.107915	-0.118631
ENSFCAG00000022680	ZNRF3	cluster 1	cluster 1	sig.	sig.	sig.	sig.	-0.921086	-1.53023	-1.51587	-1.79532	-1.64792	-1.76474	-0.609147	-0.594779	-0.874233	-0.726831	-0.843653	0.0143672	-0.265086	-0.117684	-0.234507	-0.279454	-0.132051	-0.248874	0.147402	0.0305797	-0.116822
ENSFCAG00000008511	PLVAP	cluster 1	cluster 1	not sig.	sig.	sig.	sig.	-0.853943	-1.45094	-1.43701	-1.61051	-1.45827	-1.73149	-0.596999	-0.583066	-0.756566	-0.604331	-0.877543	0.0139337	-0.159566	-0.00733172	-0.280544	-0.1735	-0.0212654	-0.294477	0.152235	-0.120977	-0.273212
ENSFCAG00000003932	SLAMF1	cluster 1	cluster 1	sig.	sig.	sig.	sig.	-0.854906	-1.33882	-1.42286	-1.70274	-1.55347	-1.77795	-0.483915	-0.56795	-0.847836	-0.698568	-0.923039	-0.0840343	-0.363921	-0.214653	-0.439124	-0.279887	-0.130618	-0.35509	0.149268	-0.0752032	-0.224471
ENSFCAG00000041914	TMEM121	cluster 1	cluster 1	sig.	sig.	sig.	sig.	-0.881753	-1.44259	-1.47339	-1.717	-1.60075	-1.79316	-0.560835	-0.591633	-0.835248	-0.718993	-0.911403	-0.0307981	-0.274414	-0.158158	-0.350569	-0.243616	-0.12736	-0.319771	0.116256	-0.0761549	-0.192411
ENSFCAG00000053141	ENSFCAG00000053141	cluster 1	none	not sig.	sig.	sig.	sig.	-0.884452	-1.45926	-1.91276	-1.88407	-2.0118	-1.92196	-0.574811	-1.02831	-0.99962	-1.12735	-1.03751	-0.453494	-0.424809	-0.552535	-0.462696	0.0286847	-0.0990409	-0.00920215	-0.127726	-0.0378869	0.0898387
ENSFCAG00000027409	RTKN2	cluster 1	cluster 1	not sig.	sig.	sig.	sig.	-0.759269	-1.2445	-1.61522	-1.69606	-1.80645	-1.57672	-0.485232	-0.855952	-0.936792	-1.04718	-0.817446	-0.370721	-0.45156	-0.561952	-0.332215	-0.0808393	-0.191231	0.0385058	-0.110392	0.119345	0.229737
ENSFCAG00000030355	ENSFCAG00000030355	cluster 1	cluster 3	not sig.	sig.	sig.	sig.	-0.95679	-1.39308	-1.78401	-1.78932	-1.86633	-1.79058	-0.436294	-0.827223	-0.832529	-0.909543	-0.83379	-0.390929	-0.396235	-0.473248	-0.397496	-0.00530586	-0.0823193	-0.00656703	-0.0770135	-0.00126117	0.0757523
ENSFCAG00000041658	ENSFCAG00000041658	cluster 1	cluster 1	not sig.	sig.	sig.	sig.	-1.01508	-1.58074	-1.68461	-1.65665	-1.96903	-1.82446	-0.56566	-0.669528	-0.641568	-0.953946	-0.809381	-0.103868	-0.075908	-0.388287	-0.243721	0.0279602	-0.284418	-0.139853	-0.312378	-0.167813	0.144566
ENSFCAG00000053119	ENSFCAG00000053119	cluster 1	cluster 1	not sig.	sig.	sig.	sig.	-0.894697	-1.40953	-1.63314	-1.63743	-1.86373	-1.80738	-0.514833	-0.738441	-0.742734	-0.969035	-0.912688	-0.223608	-0.227901	-0.454202	-0.397855	-0.00429311	-0.230594	-0.174247	-0.226301	-0.169954	0.056347
ENSFCAG00000005806	IFT22	cluster 1	cluster 1	sig.	sig.	sig.	sig.	-1.11261	-1.56192	-1.7862	-1.79799	-1.8487	-1.91855	-0.449319	-0.673593	-0.685384	-0.736097	-0.805941	-0.224274	-0.236065	-0.286778	-0.356622	-0.0117911	-0.0625036	-0.132348	-0.0507125	-0.120557	-0.0698445
ENSFCAG00000005946	VEGFB	cluster 1	cluster 1	sig.	sig.	sig.	sig.	-1.09802	-1.36115	-1.60379	-1.71811	-1.75438	-1.87004	-0.263138	-0.505774	-0.620096	-0.656367	-0.772028	-0.242635	-0.356958	-0.393229	-0.508889	-0.114323	-0.150594	-0.266254	-0.036271	-0.151932	-0.115661
ENSFCAG00000004172	ZDHHC8	cluster 1	cluster 1	sig.	sig.	sig.	sig.	-1.1306	-1.65451	-1.73779	-1.69747	-1.58216	-1.72618	-0.52391	-0.607194	-0.566875	-0.45156	-0.595581	-0.0832844	-0.0429649	0.07235	-0.0716714	0.0403195	0.155634	0.011613	0.115315	-0.0287064	-0.144021
ENSFCAG00000009279	CARMIL2	cluster 1	cluster 1	sig.	sig.	sig.	sig.	-1.15255	-1.64509	-1.806	-1.84853	-1.62473	-1.74194	-0.492543	-0.65345	-0.69598	-0.472183	-0.58939	-0.160906	-0.203436	0.0203603	-0.0968465	-0.0425299	0.181267	0.0640599	0.223797	0.10659	-0.117207
ENSFCAG00000004024	TRAF4	cluster 1	cluster 1	sig.	sig.	sig.	sig.	-1.18448	-1.69059	-1.62202	-1.9388	-1.60526	-1.73375	-0.506105	-0.437536	-0.754317	-0.420781	-0.549263	0.0685688	-0.248212	0.085324	-0.0431579	-0.316781	0.0167552	-0.111727	0.333536	0.205054	-0.128482
ENSFCAG00000003723	IL27RA	cluster 1	cluster 1	sig.	sig.	sig.	sig.	-0.987625	-1.6581	-1.7026	-1.77279	-1.52719	-1.65864	-0.670476	-0.714975	-0.785165	-0.539563	-0.671017	-0.0444997	-0.114689	0.130912	-0.000541199	-0.0701895	0.175412	0.0439585	0.245601	0.114148	-0.131453
ENSFCAG00000044420	PALM	cluster 1	cluster 1	sig.	sig.	sig.	sig.	-1.04196	-1.64343	-1.72119	-1.81064	-1.57378	-1.65194	-0.601472	-0.679231	-0.768685	-0.53182	-0.609982	-0.0777592	-0.167213	0.0696514	-0.00850998	-0.0894543	0.147411	0.0692492	0.236865	0.158703	-0.0781614
ENSFCAG00000026800	EVA1B	cluster 1	cluster 1	sig.	sig.	sig.	sig.	-1.06277	-1.6311	-1.72058	-1.90353	-1.59208	-1.72333	-0.568329	-0.657807	-0.840753	-0.52931	-0.660561	-0.0894786	-0.272424	0.0390188	-0.092232	-0.182946	0.128497	-0.00275338	0.311443	0.180192	-0.131251
ENSFCAG00000045084	SOX12	cluster 1	cluster 1	sig.	sig.	sig.	sig.	-1.00058	-1.60972	-1.63477	-1.82832	-1.5284	-1.58603	-0.609137	-0.634191	-0.827741	-0.527815	-0.585449	-0.0250539	-0.218604	0.0813217	0.0236884	-0.19355	0.106376	0.0487423	0.299926	0.242293	-0.0576332
ENSFCAG00000030732	IKZF3	cluster 1	cluster 1	sig.	sig.	sig.	sig.	-1.05915	-1.76242	-1.9699	-1.86293	-1.73112	-1.80152	-0.703274	-0.910747	-0.803776	-0.671967	-0.742367	-0.207472	-0.100502	0.031307	-0.0390925	0.10697	0.238779	0.16838	0.131809	0.0614097	-0.0703995
ENSFCAG00000032639	CD1H11orf95	cluster 1	cluster 1	sig.	sig.	sig.	sig.	-1.11049	-1.69851	-1.97568	-1.87996	-1.76395	-1.82492	-0.588021	-0.865195	-0.76947	-0.653458	-0.71443	-0.277174	-0.181449	-0.0654372	-0.126409	0.0957254	0.211737	0.150765	0.116012	0.0550396	-0.0609722
ENSFCAG00000024657	ENSFCAG00000024657	cluster 1	cluster 3	sig.	sig.	sig.	sig.	-1.04795	-1.69683	-1.91653	-1.7562	-1.56397	-1.71666	-0.648874	-0.868581	-0.70825	-0.516017	-0.668704	-0.219708	-0.0593757	0.132857	-0.01983	0.160332	0.352564	0.199878	0.192232	0.0395457	-0.152687
ENSFCAG00000009227	LBH	cluster 1	cluster 1	sig.	sig.	sig.	sig.	-1.0336	-1.71792	-1.83633	-1.84226	-1.63708	-1.77811	-0.684322	-0.802727	-0.808665	-0.603477	-0.744512	-0.118405	-0.124343	0.0808448	-0.0601899	-0.00593782	0.19925	0.0582151	0.205188	0.064153	-0.141035
ENSFCAG00000002088	DTX3	cluster 1	cluster 1	sig.	sig.	sig.	sig.	-1.00529	-1.66909	-1.80973	-1.73421	-1.47352	-1.73764	-0.663803	-0.804449	-0.728922	-0.468237	-0.732356	-0.140645	-0.0651189	0.195566	-0.0685529	0.0755266	0.336212	0.0720925	0.260685	-0.00343405	-0.264119
ENSFCAG00000014996	NR1D1	cluster 1	cluster 1	sig.	sig.	sig.	sig.	-0.963171	-1.63831	-1.7897	-1.76941	-1.50644	-1.79736	-0.675137	-0.826532	-0.806239	-0.543269	-0.834192	-0.151396	-0.131102	0.131868	-0.159055	0.0202934	0.283264	-0.0076592	0.26297	-0.0279526	-0.290923
ENSFCAG00000008136	HEATR4	cluster 1	cluster 3	sig.	sig.	sig.	sig.	-0.970285	-1.40063	-1.69693	-1.54104	-1.31171	-1.74122	-0.430345	-0.726648	-0.570757	-0.341424	-0.770938	-0.296304	-0.140413	0.0889204	-0.340593	0.155891	0.385224	-0.0442898	0.229333	-0.200181	-0.429514
ENSFCAG00000052596	ENSFCAG00000052596	cluster 1	cluster 1	sig.	sig.	sig.	sig.	-1.0284	-1.40928	-1.72252	-1.79114	-1.28627	-1.73161	-0.380877	-0.694119	-0.762732	-0.257862	-0.703203	-0.313242	-0.381856	0.123015	-0.322326	-0.0686134	0.436257	-0.00908393	0.504871	0.0595294	-0.445341
ENSFCAG00000026788	GPR25	cluster 1	cluster 3	not sig.	sig.	sig.	sig.	-0.99603	-1.6497	-1.94621	-2.23244	-1.59322	-1.97548	-0.653673	-0.950184	-1.23641	-0.597188	-0.979447	-0.296512	-0.58274	0.0564847	-0.325774	-0.286229	0.352996	-0.0292625	0.639225	0.256966	-0.382259
ENSFCAG00000033998	ZSCAN9	cluster 1	none	not sig.	sig.	sig.	sig.	-0.842014	-1.41074	-1.73347	-1.83876	-1.48437	-1.77573	-0.568724	-0.891455	-0.996745	-0.642358	-0.933714	-0.322731	-0.428021	-0.0736341	-0.36499	-0.10529	0.249097	-0.042259	0.354387	0.0630309	-0.291356
ENSFCAG00000053006	ENSFCAG00000053006	cluster 1	cluster 1	sig.	sig.	sig.	sig.	-0.995177	-1.55278	-1.88035	-1.8895	-1.53	-1.73495	-0.557604	-0.885174	-0.894327	-0.534821	-0.739769	-0.32757	-0.336723	0.0227837	-0.182165	-0.00915356	0.350353	0.145405	0.359507	0.154559	-0.204948
ENSFCAG00000005668	EGR3	cluster 1	cluster 1	not sig.	sig.	sig.	sig.	-1.11261	-1.26088	-1.69486	-1.65024	-1.6079	-1.88421	-0.148269	-0.582255	-0.537628	-0.495294	-0.771601	-0.433986	-0.389359	-0.347025	-0.623332	0.0446266	0.0869605	-0.189346	0.0423338	-0.233973	-0.276307
ENSFCAG00000047129	ENSFCAG00000047129	cluster 1	cluster 1	not sig.	sig.	sig.	sig.	-0.954754	-1.28258	-1.83828	-1.58236	-1.58842	-1.80787	-0.32783	-0.883523	-0.627607	-0.633667	-0.853112	-0.555693	-0.299776	-0.305836	-0.525282	0.255917	0.249857	0.0304109	-0.00606003	-0.225506	-0.219446
ENSFCAG00000027259	TRAPPC6A	cluster 1	cluster 3	sig.	sig.	sig.	sig.	-0.96657	-1.28787	-1.78859	-1.71067	-1.38348	-1.57538	-0.321302	-0.822023	-0.744098	-0.41691	-0.60881	-0.500721	-0.422795	-0.0956075	-0.287507	0.0779252	0.405113	0.213213	0.327188	0.135288	-0.1919
ENSFCAG00000044577	CMSS1	cluster 1	cluster 1	sig.	sig.	sig.	sig.	-1.05756	-1.27414	-1.82127	-1.80859	-1.52948	-1.7206	-0.216584	-0.763711	-0.751034	-0.471924	-0.663046	-0.547127	-0.534451	-0.25534	-0.446463	0.0126764	0.291787	0.100665	0.27911	0.0879882	-0.191122
ENSFCAG00000002048	RAB36	cluster 1	cluster 1	sig.	sig.	sig.	sig.	-1.00272	-1.28544	-1.85535	-1.74105	-1.56593	-1.73613	-0.282717	-0.852626	-0.738326	-0.563204	-0.733412	-0.569909	-0.455608	-0.280487	-0.450694	0.1143	0.289422	0.119215	0.175122	0.00491419	-0.170207
ENSFCAG00000050199	ENSFCAG00000050199	cluster 1	cluster 1	sig.	sig.	sig.	sig.	-1.02588	-1.32732	-1.93711	-1.75058	-1.61457	-1.74642	-0.30144	-0.911227	-0.7247	-0.588683	-0.720533	-0.609787	-0.42326	-0.287243	-0.419093	0.186527	0.322544	0.190695	0.136017	0.00416774	-0.13185
ENSFCAG00000007292	TMEM53	cluster 1	cluster 3	sig.	sig.	sig.	sig.	-0.915703	-1.28772	-1.89619	-1.87592	-1.64643	-1.69274	-0.372019	-0.980488	-0.960212	-0.730729	-0.777034	-0.60847	-0.588194	-0.35871	-0.405015	0.020276	0.249759	0.203455	0.229483	0.183179	-0.0463048
ENSFCAG00000042721	ENSFCAG00000042721	cluster 1	cluster 1	not sig.	sig.	sig.	sig.	-0.893504	-1.38041	-1.97996	-1.87487	-1.73723	-1.94926	-0.486907	-1.08645	-0.981365	-0.843727	-1.05575	-0.599547	-0.494458	-0.35682	-0.568847	0.105089	0.242727	0.0306996	0.137638	-0.0743893	-0.212028
ENSFCAG00000010042	FCRL5	cluster 1	cluster 1	sig.	sig.	sig.	sig.	-1.21317	-1.62926	-1.85208	-1.89934	-1.79763	-1.92676	-0.41609	-0.638907	-0.686171	-0.584464	-0.713587	-0.222817	-0.270081	-0.168374	-0.297497	-0.0472645	0.0544431	-0.0746801	0.101708	-0.0274156	-0.129123
ENSFCAG00000037070	C16orf74	cluster 1	cluster 1	sig.	sig.	sig.	sig.	-1.29707	-1.67992	-1.89448	-1.94591	-1.80853	-1.87362	-0.382845	-0.597404	-0.648837	-0.51146	-0.576552	-0.214559	-0.265992	-0.128615	-0.193707	-0.051433	0.0859435	0.0208514	0.137377	0.0722844	-0.0650921
ENSFCAG00000015356	PACSIN1	cluster 1	cluster 3	sig.	sig.	sig.	sig.	-1.14233	-1.48596	-1.98366	-1.84527	-1.81147	-1.85138	-0.343631	-0.841334	-0.702941	-0.669141	-0.709048	-0.497703	-0.359311	-0.32551	-0.365417	0.138393	0.172193	0.132286	0.0338006	-0.00610644	-0.0399071
ENSFCAG00000008409	DENND2B	cluster 1	cluster 3	sig.	sig.	sig.	sig.	-1.24264	-1.58012	-1.9281	-2.05037	-1.78343	-1.76798	-0.337476	-0.685462	-0.807731	-0.540792	-0.52534	-0.347987	-0.470255	-0.203316	-0.187864	-0.122268	0.144671	0.160123	0.266939	0.282391	0.0154517
ENSFCAG00000040270	ENSFCAG00000040270	cluster 1	none	sig.	sig.	sig.	sig.	-1.29873	-1.46377	-1.89659	-1.90618	-1.82442	-1.76219	-0.165035	-0.597858	-0.607445	-0.525688	-0.463461	-0.432824	-0.44241	-0.360653	-0.298427	-0.0095862	0.0721706	0.134397	0.0817568	0.143983	0.0622264
ENSFCAG00000035983	ENSFCAG00000035983	cluster 1	cluster 1	sig.	sig.	sig.	sig.	-1.1813	-1.4446	-1.80087	-1.90876	-1.58195	-1.59427	-0.263303	-0.619572	-0.727458	-0.40065	-0.412977	-0.356269	-0.464156	-0.137347	-0.149675	-0.107886	0.218922	0.206595	0.326809	0.314481	-0.0123277
ENSFCAG00000044339	ZBED3	cluster 1	cluster 1	sig.	sig.	sig.	sig.	-1.16424	-1.58547	-1.82032	-1.91135	-1.52859	-1.61411	-0.42123	-0.656085	-0.747115	-0.364351	-0.449866	-0.234855	-0.325884	0.0568793	-0.0286353	-0.0910299	0.291734	0.206219	0.382764	0.297249	-0.0855146
ENSFCAG00000002474	ADA	cluster 1	cluster 3	sig.	sig.	sig.	sig.	-1.10696	-1.47989	-1.92239	-1.75368	-1.59227	-1.50021	-0.372933	-0.815435	-0.646725	-0.485306	-0.393247	-0.442502	-0.273792	-0.112373	-0.0203141	0.168711	0.330129	0.422188	0.161418	0.253478	0.0920591
ENSFCAG00000023809	GATM	cluster 1	cluster 1	sig.	sig.	sig.	sig.	-1.27272	-1.66079	-2.21317	-1.95499	-1.68226	-1.70472	-0.388066	-0.940451	-0.682271	-0.40954	-0.432003	-0.552385	-0.294205	-0.0214735	-0.043937	0.25818	0.530911	0.508448	0.272732	0.250268	-0.0224635
ENSFCAG00000036628	LURAP1	cluster 1	cluster 1	not sig.	sig.	sig.	sig.	-0.818076	-1.48725	-1.49501	-1.53911	-1.19802	-1.60764	-0.669178	-0.67693	-0.721037	-0.37994	-0.789564	-0.00775189	-0.0518589	0.289239	-0.120386	-0.044107	0.29699	-0.112634	0.341097	-0.0685271	-0.409625
ENSFCAG00000010530	DDR1	cluster 1	cluster 1	sig.	sig.	sig.	sig.	-0.864614	-1.66844	-1.50185	-1.72267	-1.43282	-1.63313	-0.803831	-0.637239	-0.858058	-0.568206	-0.768512	0.166592	-0.0542268	0.235625	0.035319	-0.220819	0.0690327	-0.131273	0.289852	0.0895458	-0.200306
ENSFCAG00000053186	ENSFCAG00000053186	cluster 1	none	not sig.	sig.	sig.	sig.	-0.872544	-1.55277	-1.49883	-1.71602	-1.30001	-1.54035	-0.680221	-0.626289	-0.843478	-0.427466	-0.667803	0.053932	-0.163257	0.252755	0.0124188	-0.217189	0.198823	-0.0415132	0.416012	0.175675	-0.240336
ENSFCAG00000004269	CD4	cluster 1	cluster 1	not sig.	sig.	sig.	sig.	-0.829515	-1.60122	-1.46302	-1.48889	-1.32248	-1.36318	-0.771705	-0.633503	-0.659378	-0.492964	-0.533664	0.138202	0.112327	0.278742	0.238041	-0.0258751	0.14054	0.0998389	0.166415	0.125714	-0.0407007
ENSFCAG00000050020	ENSFCAG00000050020	cluster 1	cluster 3	sig.	sig.	sig.	sig.	-0.857628	-1.5881	-1.47275	-1.61115	-1.30282	-1.3908	-0.730472	-0.615121	-0.75352	-0.445197	-0.533173	0.115351	-0.0230477	0.285275	0.197299	-0.138399	0.169924	0.0819483	0.308323	0.220347	-0.0879756
ENSFCAG00000008561	CARD11	cluster 1	cluster 3	sig.	sig.	sig.	sig.	-1.01493	-1.60893	-1.72058	-1.72164	-1.50186	-1.58793	-0.593999	-0.705653	-0.706709	-0.486927	-0.572999	-0.111655	-0.112711	0.107072	0.0209994	-0.00105585	0.218727	0.132654	0.219783	0.13371	-0.0860728
ENSFCAG00000009962	ARL5C	cluster 1	cluster 3	sig.	sig.	sig.	sig.	-0.961565	-1.62948	-1.66977	-1.6627	-1.42131	-1.55422	-0.667918	-0.708207	-0.70113	-0.459742	-0.59265	-0.0402893	-0.0332117	0.208177	0.0752678	0.00707758	0.248466	0.115557	0.241388	0.108479	-0.132909
ENSFCAG00000007582	SIGIRR	cluster 1	cluster 1	sig.	sig.	sig.	sig.	-0.922856	-1.55177	-1.54041	-1.60139	-1.40711	-1.56043	-0.628915	-0.617556	-0.678529	-0.484258	-0.637571	0.0113587	-0.0496139	0.144658	-0.00865575	-0.0609725	0.133299	-0.0200144	0.194271	0.0409581	-0.153313
ENSFCAG00000013727	ENSFCAG00000013727	cluster 1	cluster 1	sig.	sig.	sig.	sig.	-0.887509	-1.57098	-1.56075	-1.54978	-1.37939	-1.51844	-0.68347	-0.673241	-0.662271	-0.491877	-0.630936	0.0102292	0.021199	0.191593	0.0525344	0.0109698	0.181364	0.0423052	0.170394	0.0313354	-0.139058
ENSFCAG00000011210	TRERF1	cluster 1	cluster 3	sig.	sig.	sig.	sig.	-0.916668	-1.66772	-1.51664	-1.59955	-1.37614	-1.54779	-0.751055	-0.599977	-0.682885	-0.459467	-0.631127	0.151079	0.0681703	0.291588	0.119929	-0.0829082	0.14051	-0.03115	0.223418	0.0517582	-0.17166
ENSFCAG00000013541	SEPTIN1	cluster 1	cluster 3	sig.	sig.	sig.	sig.	-0.959773	-1.66691	-1.61103	-1.60233	-1.41546	-1.51384	-0.707135	-0.651257	-0.642555	-0.455688	-0.554068	0.055878	0.0645807	0.251447	0.153067	0.00870273	0.195569	0.0971895	0.186867	0.0884868	-0.09838
ENSFCAG00000011618	GRAMD2B	cluster 1	cluster 1	not sig.	sig.	sig.	sig.	-0.752211	-1.71141	-1.5935	-1.50253	-1.54227	-1.4658	-0.959196	-0.841289	-0.750322	-0.790064	-0.71359	0.117907	0.208874	0.169132	0.245605	0.0909672	0.0512254	0.127699	-0.0397418	0.0367314	0.0764732
ENSFCAG00000022272	PVRIG	cluster 1	cluster 1	not sig.	sig.	sig.	sig.	-0.817215	-1.72405	-1.71902	-1.62663	-1.64695	-1.66734	-0.906832	-0.901807	-0.809417	-0.829731	-0.850122	0.00502526	0.0974159	0.0771013	0.0567109	0.0923906	0.0720761	0.0516856	-0.0203145	-0.040705	-0.0203905
ENSFCAG00000010313	KLF12	cluster 1	cluster 1	sig.	sig.	sig.	sig.	-0.950752	-1.75958	-1.69241	-1.70817	-1.62361	-1.65685	-0.808825	-0.741662	-0.757417	-0.672862	-0.706098	0.0671633	0.0514077	0.135963	0.102727	-0.0157556	0.0687993	0.0355635	0.0845549	0.0513192	-0.0332357
ENSFCAG00000011936	SEC14L2	cluster 1	cluster 1	sig.	sig.	sig.	sig.	-0.888859	-1.80229	-1.6869	-1.70604	-1.66666	-1.67489	-0.913427	-0.798039	-0.81718	-0.777801	-0.786032	0.115388	0.0962469	0.135626	0.127395	-0.0191413	0.0202377	0.0120066	0.039379	0.0311479	-0.00823109
ENSFCAG00000038001	ICOS	cluster 1	cluster 3	not sig.	sig.	sig.	sig.	-0.691962	-1.58193	-1.56978	-1.62525	-1.5084	-1.43551	-0.889971	-0.877815	-0.933284	-0.816434	-0.743551	0.0121562	-0.0433124	0.0735375	0.14642	-0.0554685	0.0613813	0.134264	0.11685	0.189732	0.0728825
ENSFCAG00000043643	FGFRL1	cluster 1	cluster 1	sig.	sig.	sig.	sig.	-0.885504	-1.66324	-1.64559	-1.70485	-1.53738	-1.54177	-0.777737	-0.760082	-0.819346	-0.651881	-0.656269	0.017655	-0.0416092	0.125856	0.121468	-0.0592642	0.108201	0.103813	0.167465	0.163077	-0.004388
ENSFCAG00000004784	SKAP1	cluster 1	cluster 1	not sig.	sig.	sig.	sig.	-0.751207	-1.6221	-1.57007	-1.61175	-1.52457	-1.54503	-0.870888	-0.818859	-0.860543	-0.773362	-0.793827	0.0520293	0.0103451	0.0975263	0.0770608	-0.0416842	0.045497	0.0250315	0.0871813	0.0667158	-0.0204655
ENSFCAG00000012706	UBASH3A	cluster 1	cluster 1	not sig.	sig.	sig.	sig.	-0.788414	-1.69961	-1.6394	-1.65362	-1.50273	-1.58133	-0.911198	-0.850987	-0.86521	-0.714315	-0.792913	0.0602112	0.0459882	0.196883	0.118286	-0.014223	0.136672	0.0580745	0.150895	0.0722974	-0.0785978
ENSFCAG00000000022	RASGRP1	cluster 1	cluster 1	sig.	sig.	sig.	sig.	-0.787481	-1.63836	-1.50945	-1.55991	-1.44685	-1.48096	-0.850882	-0.721972	-0.77243	-0.659365	-0.693477	0.12891	0.0784519	0.191517	0.157405	-0.0504583	0.0626066	0.0284946	0.113065	0.0789529	-0.034112
ENSFCAG00000013507	GRAP2	cluster 1	cluster 1	sig.	sig.	sig.	sig.	-0.848272	-1.67208	-1.54339	-1.558	-1.42052	-1.52069	-0.823807	-0.695121	-0.709733	-0.572244	-0.672413	0.128686	0.114074	0.251562	0.151394	-0.0146117	0.122877	0.022708	0.137488	0.0373197	-0.100169
ENSFCAG00000002316	RAB40B	cluster 1	cluster 3	not sig.	sig.	sig.	sig.	-0.78815	-1.69287	-1.58389	-1.62237	-1.40366	-1.63772	-0.904725	-0.795745	-0.834217	-0.615509	-0.849571	0.10898	0.0705084	0.289216	0.0551544	-0.0384721	0.180235	-0.0538261	0.218708	-0.015354	-0.234062
ENSFCAG00000013672	CD5	cluster 1	cluster 1	not sig.	sig.	sig.	sig.	-0.788958	-1.63377	-1.55996	-1.63622	-1.42681	-1.56404	-0.844811	-0.771	-0.847261	-0.637848	-0.775081	0.073811	-0.00245039	0.206963	0.0697297	-0.0762614	0.133152	-0.00408128	0.209413	0.0721801	-0.137233
ENSFCAG00000030396	ZNF280B	cluster 1	none	not sig.	sig.	sig.	sig.	-0.81475	-1.5736	-1.65685	-1.44992	-1.41573	-1.48149	-0.758847	-0.842105	-0.635171	-0.60098	-0.666741	-0.083258	0.123676	0.157866	0.092106	0.206934	0.241124	0.175364	0.0341906	-0.0315698	-0.0657604
ENSFCAG00000029380	GPR18	cluster 1	cluster 3	not sig.	sig.	sig.	sig.	-0.740005	-1.50096	-1.55699	-1.47749	-1.36876	-1.30555	-0.760953	-0.816989	-0.737487	-0.628751	-0.56555	-0.0560364	0.0234655	0.132201	0.195403	0.0795019	0.188238	0.25144	0.108736	0.171938	0.063202
ENSFCAG00000024484	KCNQ5	cluster 1	cluster 3	sig.	sig.	sig.	sig.	-0.797413	-1.44981	-1.57847	-1.51325	-1.38296	-1.43693	-0.652402	-0.78106	-0.715837	-0.585544	-0.639519	-0.128658	-0.0634355	0.0668576	0.0128826	0.0652229	0.195516	0.141541	0.130293	0.076318	-0.0539751
ENSFCAG00000003768	PRELID2	cluster 1	cluster 3	sig.	sig.	sig.	sig.	-0.8201	-1.55749	-1.69422	-1.61132	-1.49246	-1.47825	-0.737395	-0.87412	-0.791223	-0.672362	-0.658145	-0.136725	-0.0538279	0.065033	0.0792492	0.0828973	0.201758	0.215974	0.118861	0.133077	0.0142162
ENSFCAG00000030895	PPP3CC	cluster 1	cluster 3	sig.	sig.	sig.	sig.	-0.832203	-1.51565	-1.63535	-1.59482	-1.43296	-1.44591	-0.683443	-0.803148	-0.762619	-0.60076	-0.613706	-0.119705	-0.0791763	0.0826821	0.0697361	0.0405291	0.202387	0.189441	0.161858	0.148912	-0.012946
ENSFCAG00000031372	ENSFCAG00000031372	cluster 1	cluster 1	sig.	sig.	sig.	sig.	-0.735661	-1.48427	-1.60749	-1.5493	-1.40737	-1.53021	-0.748605	-0.871832	-0.813637	-0.671714	-0.794551	-0.123227	-0.0650326	0.076891	-0.0459462	0.0581948	0.200118	0.0772812	0.141924	0.0190864	-0.122837
ENSFCAG00000011290	ZC3H12D	cluster 1	cluster 3	not sig.	sig.	sig.	sig.	-0.801836	-1.5426	-1.61452	-1.66238	-1.47758	-1.62016	-0.740761	-0.812685	-0.860544	-0.675748	-0.818321	-0.0719233	-0.119782	0.0650133	-0.0775601	-0.047859	0.136937	-0.00563681	0.184796	0.0422222	-0.142573
ENSFCAG00000015222	ADAMTS10	cluster 1	cluster 1	sig.	sig.	sig.	sig.	-0.714527	-1.43092	-1.50307	-1.56111	-1.3773	-1.56064	-0.716394	-0.788546	-0.846581	-0.662775	-0.846114	-0.072152	-0.130187	0.053619	-0.12972	-0.0580349	0.125771	-0.057568	0.183806	0.000466883	-0.183339
ENSFCAG00000048625	ENSFCAG00000048625	cluster 1	cluster 1	not sig.	sig.	sig.	sig.	-0.777896	-1.51738	-1.67955	-1.68648	-1.41836	-1.55407	-0.739486	-0.901656	-0.908587	-0.640467	-0.776172	-0.16217	-0.169101	0.099019	-0.0366861	-0.00693122	0.261189	0.125484	0.268121	0.132415	-0.135705
ENSFCAG00000052666	ENSFCAG00000052666	cluster 1	cluster 1	sig.	sig.	sig.	sig.	-0.882855	-1.47603	-1.68132	-1.72379	-1.47398	-1.55467	-0.593177	-0.798469	-0.840934	-0.591128	-0.671815	-0.205291	-0.247757	0.00204968	-0.0786372	-0.0424656	0.207341	0.126654	0.249807	0.16912	-0.0806869
ENSFCAG00000034508	PPP1R36	cluster 1	cluster 3	not sig.	sig.	sig.	sig.	-0.847106	-1.4351	-1.62206	-1.9466	-1.48677	-1.4136	-0.587989	-0.774956	-1.0995	-0.639663	-0.566491	-0.186967	-0.511508	-0.0516738	0.021499	-0.324541	0.135293	0.208466	0.459834	0.533007	0.0731727
ENSFCAG00000046324	ENSFCAG00000046324	cluster 1	cluster 1	not sig.	sig.	sig.	sig.	-0.881365	-1.54643	-1.92492	-1.92253	-1.79839	-1.57641	-0.665068	-1.04355	-1.04116	-0.917026	-0.695041	-0.378482	-0.376094	-0.251958	-0.0299729	0.00238766	0.126524	0.348509	0.124136	0.346122	0.221985
ENSFCAG00000047728	ENSFCAG00000047728	cluster 1	cluster 3	not sig.	sig.	sig.	sig.	-0.960432	-1.70291	-1.94768	-2.01027	-1.81243	-1.75208	-0.742482	-0.987247	-1.04983	-0.852001	-0.791649	-0.244765	-0.307353	-0.10952	-0.0491673	-0.0625874	0.135246	0.195598	0.197833	0.258185	0.0603524
ENSFCAG00000005168	ENSFCAG00000005168	cluster 1	cluster 1	not sig.	sig.	sig.	sig.	-0.771282	-1.43722	-1.57708	-1.98342	-1.90874	-1.51236	-0.665936	-0.805798	-1.21214	-1.13746	-0.741075	-0.139863	-0.546205	-0.471524	-0.0751398	-0.406342	-0.331661	0.0647229	0.074681	0.471065	0.396384
ENSFCAG00000042485	ENSFCAG00000042485	cluster 1	none	not sig.	sig.	sig.	sig.	-0.803223	-1.77214	-1.55054	-2.09416	-1.7891	-1.84526	-0.96892	-0.747321	-1.29094	-0.985874	-1.04204	0.221599	-0.322015	-0.0169544	-0.0731192	-0.543614	-0.238553	-0.294718	0.305061	0.248896	-0.0561648
ENSFCAG00000041607	ENSFCAG00000041607	cluster 1	cluster 1	not sig.	sig.	sig.	sig.	-0.74184	-1.73089	-1.68567	-1.8625	-1.81465	-1.76705	-0.98905	-0.943827	-1.12066	-1.07281	-1.02521	0.0452224	-0.131607	-0.0837649	-0.0361641	-0.176829	-0.128987	-0.0813865	0.0478418	0.0954426	0.0476008
ENSFCAG00000052219	ENSFCAG00000052219	cluster 1	cluster 1	not sig.	sig.	sig.	sig.	-0.799613	-1.64002	-1.72851	-1.96195	-1.82611	-1.70887	-0.840406	-0.928895	-1.16234	-1.0265	-0.909256	-0.0884888	-0.321934	-0.186093	-0.06885	-0.233445	-0.0976043	0.0196388	0.135841	0.253084	0.117243
ENSFCAG00000012430	ATM	cluster 1	cluster 1	sig.	sig.	sig.	sig.	-0.788323	-1.42793	-1.61912	-1.78926	-1.66675	-1.6515	-0.639605	-0.830793	-1.00094	-0.878428	-0.86318	-0.191188	-0.361336	-0.238823	-0.223575	-0.170148	-0.0476346	-0.0323865	0.122513	0.137761	0.015248
ENSFCAG00000030597	TSPAN13	cluster 1	cluster 1	not sig.	sig.	sig.	sig.	-0.64217	-1.32024	-1.5036	-1.70801	-1.62521	-1.56813	-0.678074	-0.861428	-1.06584	-0.983042	-0.925959	-0.183354	-0.387763	-0.304968	-0.247885	-0.204409	-0.121614	-0.0645314	0.0827947	0.139878	0.057083
ENSFCAG00000001551	CAMK4	cluster 1	cluster 1	not sig.	sig.	sig.	sig.	-0.686322	-1.50776	-1.61274	-1.7724	-1.63666	-1.64065	-0.821439	-0.92642	-1.08607	-0.95034	-0.954327	-0.104982	-0.264634	-0.128902	-0.132888	-0.159653	-0.0239198	-0.0279066	0.135733	0.131746	-0.00398684
ENSFCAG00000041265	ENSFCAG00000041265	cluster 1	cluster 1	sig.	sig.	sig.	sig.	-0.793098	-1.56343	-1.6853	-1.84048	-1.77833	-1.77794	-0.770334	-0.892207	-1.04738	-0.985231	-0.98484	-0.121873	-0.277043	-0.214897	-0.214506	-0.155171	-0.0930237	-0.092633	0.0621469	0.0625376	0.00039074
ENSFCAG00000013193	ATG9B	cluster 1	cluster 1	sig.	sig.	sig.	sig.	-0.852321	-1.59294	-1.73474	-1.80992	-1.59697	-1.71039	-0.740614	-0.882417	-0.957594	-0.744644	-0.858072	-0.141803	-0.21698	-0.00402978	-0.117458	-0.0751774	0.137773	0.0243451	0.21295	0.0995225	-0.113428
ENSFCAG00000028392	ENSFCAG00000028392	cluster 1	cluster 1	sig.	sig.	sig.	sig.	-0.925759	-1.65145	-1.71804	-1.90966	-1.7137	-1.84139	-0.725686	-0.792282	-0.983901	-0.787938	-0.915636	-0.0665953	-0.258214	-0.0622512	-0.189949	-0.191619	0.0043441	-0.123354	0.195963	0.0682651	-0.127698
ENSFCAG00000019029	GABBR1	cluster 1	cluster 1	sig.	sig.	sig.	sig.	-0.739166	-1.52035	-1.55686	-1.66126	-1.55416	-1.68589	-0.781187	-0.817693	-0.922096	-0.814998	-0.946724	-0.0365059	-0.140908	-0.0338107	-0.165537	-0.104403	0.00269521	-0.129031	0.107098	-0.0246285	-0.131726
ENSFCAG00000044847	BCL11B	cluster 1	cluster 1	sig.	sig.	sig.	sig.	-0.859807	-1.69212	-1.6338	-1.81755	-1.63103	-1.76563	-0.832312	-0.773989	-0.957747	-0.771227	-0.905818	0.0583232	-0.125435	0.0610845	-0.0735064	-0.183758	0.00276136	-0.13183	0.186519	0.0519285	-0.134591
ENSFCAG00000046532	CD7	cluster 1	cluster 1	sig.	sig.	sig.	sig.	-0.872887	-1.62692	-1.61234	-1.77644	-1.51719	-1.688	-0.754037	-0.739454	-0.903558	-0.644303	-0.815116	0.0145829	-0.149521	0.109734	-0.0610783	-0.164104	0.095151	-0.0756613	0.259255	0.0884424	-0.170812
ENSFCAG00000011193	MCOLN2	cluster 1	cluster 1	sig.	sig.	sig.	sig.	-0.885608	-1.60238	-1.56466	-1.63543	-1.61048	-1.62748	-0.716772	-0.679047	-0.749822	-0.724877	-0.74187	0.0377246	-0.0330502	-0.00810457	-0.0250984	-0.0707748	-0.0458292	-0.0628231	0.0249456	0.00795174	-0.0169939
ENSFCAG00000012143	TFCP2L1	cluster 1	none	not sig.	sig.	sig.	sig.	-0.922039	-1.66625	-1.43565	-1.7133	-1.54432	-1.60801	-0.744209	-0.513615	-0.791258	-0.622278	-0.685968	0.230593	-0.0470489	0.121931	0.0582411	-0.277642	-0.108663	-0.172352	0.16898	0.10529	-0.0636898
ENSFCAG00000046864	ENSFCAG00000046864	cluster 1	cluster 1	sig.	sig.	sig.	sig.	-0.953947	-1.7487	-1.54949	-1.68489	-1.58662	-1.68817	-0.794757	-0.595544	-0.730943	-0.632677	-0.734225	0.199213	0.0638133	0.162079	0.0605311	-0.135399	-0.0371332	-0.138681	0.098266	-0.00328221	-0.101548
ENSFCAG00000047532	ENSFCAG00000047532	cluster 1	none	not sig.	sig.	sig.	sig.	-0.813852	-1.71159	-1.44017	-1.731	-1.64531	-1.82877	-0.897735	-0.626318	-0.917152	-0.831461	-1.01492	0.271417	-0.0194169	0.0662738	-0.11718	-0.290834	-0.205143	-0.388597	0.0856907	-0.0977633	-0.183454
ENSFCAG00000049885	ENSFCAG00000049885	cluster 1	cluster 1	not sig.	sig.	sig.	sig.	-0.79528	-1.61413	-1.48934	-1.72518	-1.58902	-1.84493	-0.818848	-0.694058	-0.929898	-0.793737	-1.04965	0.12479	-0.111051	0.0251104	-0.230801	-0.23584	-0.0996792	-0.355591	0.136161	-0.11975	-0.255912
ENSFCAG00000038741	ENSFCAG00000038741	cluster 1	cluster 1	not sig.	sig.	sig.	sig.	-0.853715	-1.73791	-1.51178	-1.80034	-1.73577	-1.70964	-0.884192	-0.658063	-0.946629	-0.882054	-0.855923	0.226129	-0.0624365	0.00213827	0.0282695	-0.288566	-0.223991	-0.19786	0.0645748	0.090706	0.0261312
ENSFCAG00000052478	ENSFCAG00000052478	cluster 1	none	not sig.	sig.	sig.	sig.	-0.745303	-1.71948	-1.46169	-1.71341	-1.57033	-1.65786	-0.974172	-0.716383	-0.968105	-0.825031	-0.912557	0.257789	0.0060667	0.149141	0.0616151	-0.251722	-0.108648	-0.196174	0.143075	0.0555484	-0.0875263
ENSFCAG00000052960	ENSFCAG00000052960	cluster 1	cluster 1	not sig.	sig.	sig.	sig.	-0.814053	-1.97635	-1.73933	-1.94351	-1.87216	-2.2262	-1.16229	-0.925279	-1.12946	-1.0581	-1.41215	0.237014	0.0328357	0.104191	-0.249854	-0.204179	-0.132823	-0.486868	0.0713552	-0.282689	-0.354044
ENSFCAG00000036672	EML5	cluster 1	cluster 3	not sig.	sig.	sig.	sig.	-0.680666	-1.84708	-1.74502	-1.5693	-1.77592	-1.8854	-1.16641	-1.06435	-0.888629	-1.09525	-1.20473	0.102062	0.277783	0.0711606	-0.0383216	0.175721	-0.0309011	-0.140383	-0.206622	-0.316105	-0.109482
ENSFCAG00000010325	MYO10	cluster 1	cluster 1	sig.	sig.	sig.	sig.	-0.866033	-2.06239	-1.82406	-1.99824	-1.9411	-1.92878	-1.19636	-0.958022	-1.13221	-1.07506	-1.06275	0.238339	0.0641558	0.121297	0.133612	-0.174183	-0.117042	-0.104728	0.0571414	0.0694558	0.0123144
ENSFCAG00000010403	THEMIS	cluster 1	cluster 1	not sig.	sig.	sig.	sig.	-0.669405	-1.84917	-1.74312	-1.71128	-1.68529	-1.72395	-1.17977	-1.07372	-1.04188	-1.01588	-1.05454	0.106048	0.137888	0.163882	0.125225	0.0318403	0.0578343	0.019177	0.025994	-0.0126633	-0.0386574
ENSFCAG00000005081	SESN3	cluster 1	cluster 1	sig.	sig.	sig.	sig.	-0.713875	-1.73986	-1.59268	-1.6795	-1.61378	-1.6192	-1.02598	-0.878809	-0.965625	-0.899907	-0.905329	0.147173	0.0603565	0.126075	0.120653	-0.0868164	-0.0210981	-0.02652	0.0657183	0.0602963	-0.00542194
ENSFCAG00000022557	FGF13	cluster 1	cluster 1	not sig.	sig.	sig.	sig.	-0.754469	-1.73276	-1.61181	-1.74508	-1.59875	-1.75755	-0.978286	-0.857338	-0.990612	-0.84428	-1.00308	0.120948	-0.012326	0.134006	-0.0247936	-0.133274	0.0130576	-0.145742	0.146332	-0.0124676	-0.158799
ENSFCAG00000009300	ADGRF5	cluster 1	cluster 1	sig.	sig.	sig.	sig.	-1.94947	-1.96105	-1.55494	-2.04059	-2.05651	-1.95375	-0.0115846	0.394531	-0.0911252	-0.107045	-0.00428297	0.406115	-0.0795406	-0.0954602	0.00730158	-0.485656	-0.501575	-0.398814	-0.0159195	0.0868422	0.102762
ENSFCAG00000009880	MYO5B	cluster 1	cluster 1	sig.	sig.	sig.	sig.	-1.28458	-1.37559	-1.36422	-1.77605	-1.94668	-1.9436	-0.0910166	-0.0796412	-0.491468	-0.662103	-0.659019	0.0113754	-0.400452	-0.571086	-0.568002	-0.411827	-0.582462	-0.579377	-0.170635	-0.16755	0.00308433
ENSFCAG00000011792	TMEM25	cluster 1	cluster 1	sig.	sig.	sig.	sig.	-1.37599	-1.31189	-1.29671	-1.68192	-1.69445	-1.69295	0.0640999	0.0792826	-0.305923	-0.318454	-0.316954	0.0151827	-0.370023	-0.382554	-0.381054	-0.385206	-0.397737	-0.396237	-0.0125308	-0.0110309	0.00149989
ENSFCAG00000039819	SAMD14	cluster 1	none	sig.	sig.	sig.	sig.	-1.36641	-1.28223	-1.19264	-1.78348	-1.70748	-1.79765	0.0841754	0.173762	-0.41707	-0.34107	-0.431249	0.0895863	-0.501245	-0.425246	-0.515425	-0.590832	-0.514832	-0.605011	0.0759997	-0.0141796	-0.0901793
ENSFCAG00000030960	CD83	cluster 1	none	sig.	sig.	sig.	sig.	-1.61859	-1.33643	-1.198	-1.89669	-1.48058	-1.92994	0.282164	0.420591	-0.2781	0.138009	-0.311349	0.138427	-0.560264	-0.144154	-0.593513	-0.698691	-0.282581	-0.73194	0.416109	-0.0332494	-0.449359
ENSFCAG00000015282	A2M	cluster 1	cluster 1	sig.	sig.	sig.	sig.	-1.69884	-1.45539	-1.51812	-2.01601	-1.80751	-1.81542	0.24345	0.180727	-0.317163	-0.108662	-0.116573	-0.0627228	-0.560614	-0.352113	-0.360023	-0.497891	-0.28939	-0.2973	0.208501	0.200591	-0.00791041
ENSFCAG00000031929	MRC1	cluster 1	cluster 1	sig.	sig.	sig.	sig.	-1.73224	-1.2857	-1.30005	-1.70423	-1.88197	-1.8035	0.446542	0.432189	0.0280137	-0.149727	-0.0712555	-0.0143529	-0.418528	-0.596269	-0.517798	-0.404176	-0.581916	-0.503445	-0.17774	-0.0992692	0.0784712
ENSFCAG00000019129	CAMK2B	cluster 1	none	sig.	not sig.	not sig.	sig.	-1.52502	-0.816888	-1.00942	-1.30467	-1.49803	-0.984557	0.708136	0.515605	0.220357	0.0269959	0.540467	-0.192531	-0.487779	-0.68114	-0.167668	-0.295248	-0.488609	0.0248627	-0.193361	0.320111	0.513472
ENSFCAG00000002774	TREM2	cluster 1	cluster 3	sig.	sig.	sig.	sig.	-1.57932	-1.0238	-1.06488	-1.41233	-1.27292	-1.50719	0.555519	0.514444	0.16699	0.3064	0.072136	-0.0410747	-0.388529	-0.24912	-0.483383	-0.347454	-0.208045	-0.442308	0.139409	-0.0948543	-0.234264
ENSFCAG00000037409	PID1	cluster 1	cluster 1	sig.	sig.	sig.	sig.	-1.65135	-1.46843	-1.08592	-1.35894	-1.50286	-1.66773	0.182915	0.565425	0.292408	0.148488	-0.0163817	0.382509	0.109492	-0.0344276	-0.199297	-0.273017	-0.416937	-0.581806	-0.14392	-0.30879	-0.16487
ENSFCAG00000051262	ENSFCAG00000051262	cluster 1	none	sig.	sig.	sig.	sig.	-1.77299	-2.1158	-1.91145	-1.93867	-2.01401	-2.06317	-0.342814	-0.138466	-0.165682	-0.241024	-0.290178	0.204349	0.177133	0.10179	0.0526361	-0.0272159	-0.102559	-0.151713	-0.0753428	-0.124497	-0.0491539
ENSFCAG00000041470	ENSFCAG00000041470	cluster 1	cluster 1	sig.	sig.	sig.	sig.	-1.60602	-2.20167	-1.95272	-2.09073	-1.93167	-1.78959	-0.595643	-0.346698	-0.484706	-0.325647	-0.18357	0.248945	0.110938	0.269996	0.412073	-0.138008	0.0210509	0.163128	0.159059	0.301135	0.142077
ENSFCAG00000050059	KCNA2	cluster 1	cluster 1	sig.	sig.	sig.	sig.	-1.70913	-2.3677	-1.82678	-2.16104	-2.07569	-2.05591	-0.658566	-0.117648	-0.451907	-0.36656	-0.346773	0.540918	0.206659	0.292006	0.311793	-0.334258	-0.248912	-0.229124	0.0853466	0.105134	0.0197874
ENSFCAG00000050396	ENSFCAG00000050396	cluster 1	none	sig.	sig.	sig.	sig.	-1.42903	-2.24815	-1.90692	-1.94836	-1.98194	-1.96954	-0.819114	-0.477884	-0.51933	-0.552903	-0.54051	0.341229	0.299784	0.26621	0.278604	-0.0414451	-0.0750187	-0.0626254	-0.0335736	-0.0211803	0.0123933
ENSFCAG00000001520	AMIGO2	cluster 1	cluster 1	sig.	sig.	sig.	sig.	-1.55039	-1.75311	-2.39009	-1.9103	-1.92822	-1.89141	-0.202725	-0.839701	-0.359909	-0.377833	-0.341018	-0.636976	-0.157184	-0.175108	-0.138293	0.479792	0.461867	0.498682	-0.0179246	0.0188903	0.0368149
ENSFCAG00000051368	ENSFCAG00000051368	cluster 1	cluster 1	sig.	sig.	sig.	sig.	-1.65652	-2.12235	-2.26387	-2.12966	-2.21192	-2.0569	-0.465822	-0.607349	-0.473134	-0.555396	-0.400375	-0.141527	-0.00731165	-0.0895742	0.0654474	0.134215	0.0519525	0.206974	-0.0822626	0.0727591	0.155022
ENSFCAG00000008534	LMO7	cluster 1	cluster 1	sig.	sig.	sig.	sig.	-1.4947	-1.82932	-2.05898	-1.75953	-1.92851	-2.01672	-0.334622	-0.564287	-0.264833	-0.433816	-0.522025	-0.229665	0.0697887	-0.0991937	-0.187403	0.299454	0.130471	0.0422617	-0.168982	-0.257192	-0.0882097
ENSFCAG00000022088	RADX	cluster 1	cluster 1	sig.	sig.	sig.	sig.	-1.26031	-1.88967	-1.89129	-1.58576	-1.89746	-1.75855	-0.629358	-0.630979	-0.325451	-0.637152	-0.498237	-0.00162044	0.303907	-0.00779378	0.131122	0.305528	-0.00617334	0.132742	-0.311701	-0.172785	0.138916
ENSFCAG00000032077	MT-CYB	cluster 1	none	sig.	sig.	sig.	sig.	-1.62315	-1.79155	-1.87771	-1.73015	-1.90206	-1.64845	-0.168401	-0.254563	-0.107004	-0.278912	-0.0252992	-0.0861616	0.0613975	-0.11051	0.143102	0.147559	-0.0243489	0.229264	-0.171908	0.0817044	0.253612
ENSFCAG00000003801	DBNDD1	cluster 1	cluster 1	sig.	sig.	sig.	sig.	-1.30463	-1.73452	-1.78286	-1.68833	-1.65043	-1.5348	-0.429888	-0.478221	-0.383697	-0.345796	-0.230164	-0.0483332	0.0461907	0.0840918	0.199723	0.0945238	0.132425	0.248057	0.0379012	0.153533	0.115632
ENSFCAG00000023162	UPK2	cluster 1	cluster 1	sig.	sig.	sig.	sig.	-1.4032	-1.7502	-1.85626	-1.87964	-1.76289	-1.69389	-0.347	-0.453058	-0.47644	-0.359691	-0.290689	-0.106058	-0.12944	-0.012691	0.056311	-0.0233818	0.0933673	0.162369	0.116749	0.185751	0.0690019
ENSFCAG00000000657	PLEKHG5	cluster 1	cluster 1	sig.	sig.	sig.	sig.	-1.27746	-1.67503	-1.52055	-1.54934	-1.35251	-1.6601	-0.397565	-0.243091	-0.271882	-0.0750514	-0.38264	0.154475	0.125683	0.322514	0.0149253	-0.0287915	0.168039	-0.139549	0.196831	-0.110758	-0.307589
ENSFCAG00000009338	PCED1B	cluster 1	cluster 3	sig.	sig.	sig.	sig.	-1.36875	-1.85791	-1.73406	-1.55771	-1.49004	-1.48333	-0.48916	-0.36531	-0.188965	-0.121295	-0.114583	0.12385	0.300195	0.367865	0.374577	0.176345	0.244015	0.250727	0.0676702	0.0743821	0.0067119
ENSFCAG00000000999	NR2F6	cluster 1	cluster 1	sig.	sig.	sig.	sig.	-1.29831	-1.55703	-1.41034	-1.66883	-1.66456	-1.67988	-0.258724	-0.112027	-0.370522	-0.366254	-0.38157	0.146697	-0.111798	-0.10753	-0.122847	-0.258495	-0.254227	-0.269544	0.00426775	-0.0110485	-0.0153163
ENSFCAG00000032779	SCN2B	cluster 1	none	sig.	sig.	sig.	sig.	-1.24249	-1.35012	-1.4077	-1.52516	-1.6573	-1.71852	-0.107632	-0.165213	-0.282673	-0.414811	-0.47603	-0.0575812	-0.175041	-0.307179	-0.368398	-0.11746	-0.249598	-0.310817	-0.132138	-0.193357	-0.0612191
ENSFCAG00000024902	CF2H8orf34	cluster 1	cluster 1	sig.	sig.	sig.	sig.	-1.25826	-1.57375	-1.46073	-1.79512	-1.96381	-1.73582	-0.315488	-0.202471	-0.536857	-0.705544	-0.477559	0.113017	-0.221369	-0.390056	-0.162071	-0.334386	-0.503073	-0.275087	-0.168687	0.0592986	0.227985
ENSFCAG00000039278	ENSFCAG00000039278	cluster 1	cluster 3	sig.	sig.	sig.	sig.	-1.16991	-1.57788	-1.55317	-1.76086	-1.76604	-1.68256	-0.407974	-0.383262	-0.590957	-0.596131	-0.512654	0.024712	-0.182982	-0.188157	-0.10468	-0.207694	-0.212869	-0.129392	-0.00517427	0.0783027	0.083477
ENSFCAG00000009647	RASGRP3	cluster 1	none	sig.	sig.	sig.	sig.	-1.34053	-1.46325	-1.7029	-1.84619	-1.61579	-1.64433	-0.122722	-0.362367	-0.505662	-0.275262	-0.303801	-0.239644	-0.382939	-0.15254	-0.181079	-0.143295	0.0871044	0.0585654	0.2304	0.20186	-0.028539
ENSFCAG00000023565	FBXO44	cluster 1	cluster 1	sig.	sig.	sig.	sig.	-1.37116	-1.53578	-1.61974	-1.84826	-1.69141	-1.73574	-0.164618	-0.24858	-0.477095	-0.320249	-0.364579	-0.0839621	-0.312477	-0.155631	-0.199962	-0.228515	-0.0716686	-0.115999	0.156846	0.112515	-0.0443309
ENSFCAG00000005968	HFE	cluster 1	none	sig.	sig.	sig.	sig.	-1.26096	-1.36341	-1.51208	-1.87649	-1.6152	-1.75628	-0.102454	-0.25112	-0.615532	-0.354242	-0.495326	-0.148666	-0.513079	-0.251788	-0.392872	-0.364412	-0.103122	-0.244206	0.26129	0.120206	-0.141084
ENSFCAG00000022980	LDLRAD4	cluster 1	cluster 3	sig.	sig.	sig.	sig.	-1.20279	-1.29949	-1.49225	-1.69726	-1.48056	-1.58221	-0.0967023	-0.289463	-0.494479	-0.277771	-0.379428	-0.192761	-0.397777	-0.181068	-0.282725	-0.205016	0.0116924	-0.0899645	0.216708	0.115051	-0.101657
ENSFCAG00000038387	ZDHHC22	cluster 1	none	not sig.	sig.	sig.	sig.	-1.22667	-1.48855	-1.7583	-1.84646	-1.75746	-1.51621	-0.261886	-0.531628	-0.619792	-0.530794	-0.289541	-0.269743	-0.357906	-0.268908	-0.0276556	-0.0881638	0.000834529	0.242087	0.0889983	0.330251	0.241253
ENSFCAG00000031560	CENPM	cluster 1	cluster 3	sig.	sig.	sig.	sig.	-1.177	-1.31054	-1.51002	-1.57217	-1.57777	-1.38979	-0.133539	-0.333022	-0.395178	-0.400776	-0.212795	-0.199483	-0.261639	-0.267237	-0.0792565	-0.0621558	-0.0677538	0.120227	-0.005598	0.182382	0.18798
ENSFCAG00000048100	ENSFCAG00000048100	cluster 1	none	sig.	sig.	sig.	sig.	-1.23601	-1.34113	-1.54881	-1.68631	-1.68514	-1.46207	-0.105126	-0.312803	-0.450303	-0.449131	-0.226068	-0.207677	-0.345177	-0.344005	-0.120941	-0.1375	-0.136328	0.0867358	0.00117214	0.224236	0.223063
ENSFCAG00000047351	ENSFCAG00000047351	cluster 1	cluster 1	sig.	sig.	sig.	sig.	-1.67875	-1.43759	-1.84579	-2.11659	-1.92088	-2.14876	0.241155	-0.167043	-0.437838	-0.242135	-0.47001	-0.408197	-0.678992	-0.483289	-0.711165	-0.270795	-0.0750922	-0.302968	0.195703	-0.0321724	-0.227875
ENSFCAG00000012729	ENSFCAG00000012729	cluster 1	cluster 3	sig.	sig.	sig.	sig.	-1.63634	-1.80426	-2.0961	-2.25702	-2.02896	-2.21783	-0.167923	-0.459762	-0.620679	-0.392617	-0.581492	-0.291839	-0.452757	-0.224695	-0.413569	-0.160917	0.0671448	-0.12173	0.228062	0.0391874	-0.188875
ENSFCAG00000024079	BSPRY	cluster 1	cluster 1	sig.	sig.	sig.	sig.	-1.64962	-1.9095	-2.0766	-2.26838	-2.15438	-2.27008	-0.259872	-0.426973	-0.618752	-0.504757	-0.620458	-0.167101	-0.35888	-0.244885	-0.360586	-0.191779	-0.0777833	-0.193484	0.113995	-0.00170559	-0.115701
ENSFCAG00000006439	ZNF576	cluster 1	cluster 1	sig.	sig.	sig.	sig.	-1.35913	-1.68542	-1.78837	-2.06463	-1.78396	-1.97879	-0.326294	-0.429246	-0.705504	-0.424828	-0.619658	-0.102952	-0.37921	-0.0985343	-0.293364	-0.276258	0.00441743	-0.190412	0.280675	0.0858457	-0.19483
ENSFCAG00000010048	CD5L	cluster 1	cluster 1	sig.	sig.	sig.	sig.	-1.52171	-1.77643	-1.95529	-2.25785	-1.8936	-2.0913	-0.254722	-0.433575	-0.736141	-0.37189	-0.569589	-0.178853	-0.481418	-0.117168	-0.314867	-0.302566	0.0616849	-0.136014	0.364251	0.166552	-0.197699
ENSFCAG00000025402	PLA2R1	cluster 1	cluster 1	sig.	sig.	sig.	sig.	-1.63897	-1.64211	-1.80424	-2.15229	-1.9717	-2.01067	-0.00314443	-0.165272	-0.513327	-0.332734	-0.371705	-0.162128	-0.510182	-0.329589	-0.36856	-0.348054	-0.167461	-0.206432	0.180593	0.141622	-0.038971
ENSFCAG00000001524	KASH5	cluster 1	cluster 3	sig.	sig.	sig.	sig.	-1.49425	-1.56236	-1.83278	-2.13159	-1.90412	-2.02161	-0.0681066	-0.338529	-0.637344	-0.409871	-0.527357	-0.270422	-0.569237	-0.341764	-0.459251	-0.298815	-0.0713415	-0.188828	0.227473	0.109986	-0.117487
ENSFCAG00000009455	NCKAP5L	cluster 1	cluster 1	sig.	sig.	sig.	sig.	-1.38576	-1.53913	-1.82456	-2.19674	-1.83994	-2.03109	-0.153373	-0.438806	-0.810987	-0.45418	-0.645331	-0.285434	-0.657615	-0.300807	-0.491958	-0.372181	-0.0153737	-0.206524	0.356807	0.165657	-0.191151
ENSFCAG00000042611	CCR9	cluster 1	none	sig.	sig.	sig.	sig.	-1.27701	-1.70539	-1.52964	-2.14329	-1.70975	-1.8436	-0.428376	-0.252625	-0.866274	-0.432734	-0.566591	0.17575	-0.437898	-0.00435882	-0.138216	-0.613648	-0.180109	-0.313966	0.433539	0.299682	-0.133857
ENSFCAG00000006666	OBSL1	cluster 1	cluster 1	sig.	sig.	sig.	sig.	-1.21273	-1.51785	-1.41537	-1.82649	-1.61188	-1.75828	-0.305123	-0.202638	-0.613763	-0.399149	-0.545545	0.102485	-0.30864	-0.0940268	-0.240422	-0.411125	-0.196511	-0.342907	0.214613	0.0682181	-0.146395
ENSFCAG00000040469	SCIMP	cluster 1	cluster 3	sig.	sig.	sig.	sig.	-1.23901	-1.6401	-1.48926	-1.87551	-1.69617	-1.83294	-0.401083	-0.25025	-0.636497	-0.45716	-0.593925	0.150833	-0.235413	-0.0560769	-0.192842	-0.386246	-0.20691	-0.343675	0.179336	0.0425717	-0.136765
ENSFCAG00000013350	KIF7	cluster 1	cluster 1	sig.	sig.	sig.	sig.	-1.04416	-1.52112	-1.51432	-1.93958	-1.62105	-1.85325	-0.47696	-0.470161	-0.895424	-0.576892	-0.809095	0.00679953	-0.418464	-0.0999312	-0.332135	-0.425263	-0.106731	-0.338934	0.318532	0.0863289	-0.232204
ENSFCAG00000031191	NTN5	cluster 1	cluster 1	sig.	sig.	sig.	sig.	-1.11984	-1.49428	-1.51164	-1.81651	-1.5966	-1.86845	-0.374442	-0.3918	-0.696673	-0.476763	-0.748607	-0.0173582	-0.322231	-0.102321	-0.374165	-0.304873	-0.0849631	-0.356807	0.21991	-0.0519339	-0.271844
ENSFCAG00000039867	ENSFCAG00000039867	cluster 1	cluster 1	sig.	sig.	sig.	sig.	-1.59655	-1.88217	-1.79829	-2.17016	-1.89332	-2.23516	-0.285615	-0.201733	-0.573607	-0.296763	-0.638604	0.0838819	-0.287992	-0.0111483	-0.352989	-0.371874	-0.0950301	-0.436871	0.276844	-0.0649963	-0.34184
ENSFCAG00000008896	MAG	cluster 1	cluster 3	sig.	sig.	sig.	sig.	-1.2951	-1.65389	-1.72765	-1.83358	-1.72425	-2.00102	-0.358788	-0.432547	-0.538483	-0.42915	-0.705915	-0.0737591	-0.179695	-0.0703623	-0.347128	-0.105936	0.00339685	-0.273368	0.109333	-0.167433	-0.276765
ENSFCAG00000014872	BLK	cluster 1	cluster 3	sig.	sig.	sig.	sig.	-1.43939	-1.77728	-1.74614	-1.906	-1.73836	-1.89237	-0.337895	-0.306747	-0.466608	-0.29897	-0.45298	0.0311482	-0.128713	0.0389253	-0.115085	-0.159861	0.00777704	-0.146233	0.167638	0.0136278	-0.15401
ENSFCAG00000053305	ENSFCAG00000053305	cluster 1	cluster 1	not sig.	sig.	sig.	sig.	-1.08667	-2.48946	-1.9572	-2.39832	-2.44551	-2.49775	-1.40279	-0.870527	-1.31165	-1.35884	-1.41107	0.532263	0.0911412	0.0439508	-0.00828411	-0.441122	-0.488312	-0.540547	-0.0471905	-0.0994254	-0.0522349
ENSFCAG00000001015	PALMD	cluster 1	cluster 1	sig.	sig.	sig.	sig.	-1.2445	-2.12064	-2.01851	-2.21783	-2.14975	-2.26166	-0.876139	-0.774003	-0.97333	-0.90525	-1.01715	0.102136	-0.0971913	-0.0291118	-0.141014	-0.199327	-0.131248	-0.243151	0.0680795	-0.0438232	-0.111903
ENSFCAG00000022415	SV2B	cluster 1	none	sig.	sig.	sig.	sig.	-1.37165	-2.29546	-1.94755	-2.20605	-2.25636	-2.25747	-0.923812	-0.575897	-0.834402	-0.884706	-0.885815	0.347915	0.0894108	0.0391061	0.037997	-0.258504	-0.308809	-0.309918	-0.0503046	-0.0514138	-0.00110917
ENSFCAG00000015679	ABCA6	cluster 1	cluster 1	sig.	sig.	sig.	sig.	-2.22867	-2.27017	-2.24147	-2.72259	-2.68069	-2.75358	-0.0415059	-0.0128041	-0.493925	-0.452019	-0.524909	0.0287018	-0.452419	-0.410514	-0.483403	-0.481121	-0.439215	-0.512105	0.0419056	-0.0309841	-0.0728897
ENSFCAG00000051480	ENSFCAG00000051480	cluster 1	cluster 1	sig.	sig.	sig.	sig.	-2.00891	-2.11606	-1.91669	-2.36616	-2.59723	-2.42067	-0.107143	0.0922193	-0.357247	-0.588314	-0.411761	0.199362	-0.250105	-0.481171	-0.304618	-0.449467	-0.680534	-0.50398	-0.231067	-0.0545135	0.176553
ENSFCAG00000003137	NEXMIF	cluster 1	cluster 1	sig.	sig.	sig.	sig.	-1.57951	-2.10839	-2.06966	-2.52121	-2.49021	-2.61729	-0.528882	-0.490152	-0.941704	-0.9107	-1.03778	0.0387298	-0.412822	-0.381818	-0.508902	-0.451552	-0.420548	-0.547632	0.0310037	-0.0960799	-0.127084
ENSFCAG00000029922	FRMD7	cluster 1	cluster 1	sig.	sig.	sig.	sig.	-1.35806	-2.01961	-2.19393	-2.49219	-2.47131	-2.45161	-0.661546	-0.835865	-1.13412	-1.11325	-1.09355	-0.17432	-0.472579	-0.451704	-0.432005	-0.298259	-0.277384	-0.257685	0.0208754	0.0405743	0.019699
ENSFCAG00000052761	ENSFCAG00000052761	cluster 1	none	sig.	sig.	sig.	sig.	-1.57158	-2.05102	-1.75596	-2.23234	-2.35991	-2.3807	-0.479442	-0.184377	-0.660762	-0.788328	-0.809112	0.295065	-0.18132	-0.308887	-0.32967	-0.476385	-0.603952	-0.624736	-0.127567	-0.148351	-0.020784
ENSFCAG00000015675	ABCA9	cluster 1	cluster 1	sig.	sig.	sig.	sig.	-1.75298	-2.12896	-1.96508	-2.46873	-2.28224	-2.50165	-0.375976	-0.212098	-0.715751	-0.529257	-0.748669	0.163878	-0.339775	-0.15328	-0.372693	-0.503653	-0.317158	-0.536571	0.186495	-0.0329177	-0.219412
ENSFCAG00000003651	ADCY3	cluster 1	cluster 1	sig.	sig.	sig.	sig.	-1.52396	-2.09064	-2.0596	-2.46977	-2.15494	-2.47137	-0.566679	-0.535638	-0.945806	-0.630983	-0.947407	0.0310416	-0.379127	-0.0643037	-0.380728	-0.410168	-0.0953453	-0.411769	0.314823	-0.00160079	-0.316424
ENSFCAG00000010874	SYTL5	cluster 1	cluster 1	sig.	sig.	sig.	sig.	-1.62012	-2.07464	-2.04276	-2.60667	-2.31459	-2.41979	-0.454522	-0.422637	-0.986553	-0.694468	-0.79967	0.0318853	-0.532031	-0.239945	-0.345147	-0.563916	-0.27183	-0.377033	0.292085	0.186883	-0.105202
ENSFCAG00000022242	DMD	cluster 1	cluster 1	sig.	sig.	sig.	sig.	-1.3113	-1.91817	-1.84636	-1.99555	-1.98214	-2.07482	-0.606871	-0.535065	-0.684247	-0.670843	-0.763521	0.0718058	-0.0773761	-0.0639722	-0.15665	-0.149182	-0.135778	-0.228456	0.0134039	-0.0792739	-0.0926777
ENSFCAG00000047995	ENSFCAG00000047995	cluster 1	cluster 1	sig.	sig.	sig.	sig.	-1.08033	-1.82723	-1.73184	-1.94952	-1.82059	-1.83835	-0.746892	-0.651503	-0.869182	-0.74025	-0.758017	0.0953896	-0.12229	0.00664204	-0.0111245	-0.21768	-0.0887475	-0.106514	0.128932	0.111166	-0.0177666
ENSFCAG00000004700	COBLL1	cluster 1	cluster 3	sig.	sig.	sig.	sig.	-1.41158	-1.76318	-1.86194	-2.15012	-2.10358	-2.02499	-0.351605	-0.450368	-0.738544	-0.692001	-0.613418	-0.0987627	-0.386939	-0.340395	-0.261813	-0.288176	-0.241633	-0.16305	0.0465435	0.125126	0.0785825
ENSFCAG00000013904	ARFGEF3	cluster 1	cluster 1	sig.	sig.	sig.	sig.	-1.25832	-1.65287	-1.84332	-2.04664	-1.96422	-1.90101	-0.394549	-0.584994	-0.78832	-0.7059	-0.642685	-0.190446	-0.393771	-0.311351	-0.248136	-0.203325	-0.120905	-0.0576905	0.0824202	0.145635	0.0632147
ENSFCAG00000002955	PTPN21	cluster 1	cluster 3	sig.	sig.	sig.	sig.	-1.32272	-1.90102	-1.86769	-2.22943	-1.93023	-1.99783	-0.578301	-0.544971	-0.906711	-0.607517	-0.67511	0.03333	-0.32841	-0.0292158	-0.0968086	-0.36174	-0.0625458	-0.130139	0.299194	0.231601	-0.0675928
ENSFCAG00000011827	BANK1	cluster 1	cluster 1	sig.	sig.	sig.	sig.	-1.31633	-1.71301	-1.85757	-2.10124	-1.85995	-1.90031	-0.396674	-0.541238	-0.784905	-0.543612	-0.583976	-0.144564	-0.38823	-0.146938	-0.187302	-0.243666	-0.0023738	-0.0427379	0.241292	0.200928	-0.0403641
ENSFCAG00000011062	DNAH10	cluster 1	cluster 1	sig.	sig.	sig.	sig.	-1.23305	-1.69061	-1.86974	-2.1194	-1.87381	-2.01382	-0.457558	-0.636696	-0.88635	-0.640763	-0.780767	-0.179138	-0.428792	-0.183205	-0.323209	-0.249655	-0.00406682	-0.144071	0.245588	0.105583	-0.140005
ENSFCAG00000045832	ID3	cluster 1	cluster 1	sig.	sig.	sig.	sig.	-1.25069	-1.74167	-1.83516	-2.11581	-1.90068	-1.95179	-0.490973	-0.584464	-0.865114	-0.649981	-0.701092	-0.0934905	-0.374141	-0.159008	-0.210119	-0.28065	-0.0655172	-0.116629	0.215133	0.164022	-0.0511114
ENSFCAG00000015681	MAP2K6	cluster 1	cluster 1	sig.	sig.	sig.	sig.	-0.941763	-1.67952	-1.82592	-2.13246	-1.96458	-2.00031	-0.737762	-0.884152	-1.1907	-1.02282	-1.05855	-0.14639	-0.452939	-0.285057	-0.320789	-0.306549	-0.138667	-0.174399	0.167882	0.13215	-0.0357323
ENSFCAG00000037868	DNM3	cluster 1	none	sig.	sig.	sig.	sig.	-1.15531	-1.77547	-1.93083	-2.16456	-1.96018	-1.96019	-0.620159	-0.775521	-1.00925	-0.804864	-0.804881	-0.155362	-0.389093	-0.184704	-0.184722	-0.233731	-0.0293421	-0.0293597	0.204389	0.204371	-1.76329e-05
ENSFCAG00000041558	RIMS4	cluster 1	cluster 1	sig.	sig.	sig.	sig.	-1.04648	-1.84042	-1.96465	-2.13336	-1.90573	-2.02632	-0.793944	-0.918169	-1.08689	-0.859257	-0.979843	-0.124225	-0.292941	-0.0653129	-0.185899	-0.168716	0.0589117	-0.0616745	0.227628	0.107042	-0.120586
ENSFCAG00000027581	GAS8	cluster 1	cluster 1	sig.	sig.	sig.	sig.	-1.06423	-1.67536	-1.94911	-2.10537	-1.76566	-1.95159	-0.611124	-0.884876	-1.04114	-0.701426	-0.887356	-0.273752	-0.430011	-0.0903016	-0.276231	-0.15626	0.18345	-0.00247957	0.33971	0.15378	-0.18593
ENSFCAG00000033771	TMEM204	cluster 1	cluster 1	sig.	sig.	sig.	sig.	-1.09815	-1.68403	-1.92748	-2.07869	-1.86414	-2.07864	-0.585877	-0.829329	-0.980535	-0.765983	-0.980484	-0.243453	-0.394658	-0.180107	-0.394607	-0.151205	0.0633461	-0.151155	0.214551	5.06923e-05	-0.214501
ENSFCAG00000000850	ZNF831	cluster 1	cluster 1	sig.	sig.	sig.	sig.	-1.10033	-1.74092	-1.95075	-2.1691	-1.87	-2.07959	-0.640584	-0.850418	-1.06877	-0.769671	-0.979261	-0.209833	-0.428183	-0.129087	-0.338676	-0.21835	0.0807466	-0.128843	0.299096	0.0895067	-0.20959
ENSFCAG00000030886	DBP	cluster 1	cluster 1	sig.	sig.	sig.	sig.	-1.05784	-1.70067	-1.91685	-2.13012	-1.91944	-2.07046	-0.642833	-0.859013	-1.07228	-0.8616	-1.01262	-0.21618	-0.429446	-0.218767	-0.36979	-0.213267	-0.00258719	-0.15361	0.210679	0.0596569	-0.151022
ENSFCAG00000041849	RETREG1	cluster 1	cluster 1	sig.	sig.	sig.	sig.	-1.25697	-1.69892	-1.9966	-2.19611	-2.06468	-2.0387	-0.441949	-0.739628	-0.93914	-0.807712	-0.781733	-0.297679	-0.497191	-0.365763	-0.339784	-0.199512	-0.0680837	-0.0421051	0.131428	0.157407	0.0259786
ENSFCAG00000043055	PAQR3	cluster 1	cluster 1	sig.	sig.	sig.	sig.	-1.40714	-1.82897	-2.04802	-2.25945	-2.11633	-2.06525	-0.421829	-0.640878	-0.852307	-0.709187	-0.658115	-0.219048	-0.430478	-0.287358	-0.236286	-0.21143	-0.0683096	-0.0172378	0.14312	0.194192	0.0510718
ENSFCAG00000025365	ANGPT4	cluster 1	cluster 1	sig.	sig.	sig.	sig.	-1.45228	-1.87301	-2.16271	-2.21187	-2.14263	-2.16068	-0.420731	-0.710432	-0.759588	-0.690346	-0.708404	-0.289701	-0.338857	-0.269615	-0.287673	-0.0491555	0.0200867	0.00202812	0.0692421	0.0511836	-0.0180585
ENSFCAG00000051819	ENSFCAG00000051819	cluster 1	cluster 1	sig.	sig.	sig.	sig.	-1.36149	-1.87108	-2.03111	-2.20171	-2.08824	-2.21627	-0.509588	-0.669623	-0.84022	-0.726746	-0.854782	-0.160034	-0.330632	-0.217158	-0.345194	-0.170598	-0.0571234	-0.185159	0.113474	-0.0145618	-0.128036
ENSFCAG00000018645	TTC34	cluster 1	cluster 1	sig.	sig.	sig.	sig.	-1.22104	-1.78727	-2.06196	-2.15259	-1.86694	-2.04919	-0.566224	-0.840919	-0.931544	-0.645899	-0.828148	-0.274695	-0.36532	-0.0796751	-0.261925	-0.0906253	0.19502	0.0127703	0.285645	0.103396	-0.182249
ENSFCAG00000044882	TMEM35A	cluster 1	cluster 1	sig.	sig.	sig.	sig.	-1.33011	-1.82703	-2.08791	-2.15245	-1.94497	-2.08703	-0.496919	-0.757794	-0.822342	-0.614855	-0.756918	-0.260875	-0.325423	-0.117935	-0.259999	-0.0645481	0.142939	0.000875846	0.207487	0.065424	-0.142063
ENSFCAG00000047880	ENSFCAG00000047880	cluster 1	cluster 1	sig.	sig.	sig.	sig.	-1.27109	-1.71656	-2.06277	-2.06536	-1.91406	-1.97174	-0.445477	-0.79168	-0.794274	-0.642969	-0.70065	-0.346203	-0.348796	-0.197492	-0.255172	-0.00259349	0.148711	0.0910305	0.151305	0.0936239	-0.0576808
ENSFCAG00000003893	TLE1	cluster 1	cluster 1	sig.	sig.	sig.	sig.	-1.2805	-1.71068	-2.06774	-2.18571	-1.91561	-1.98142	-0.430175	-0.787237	-0.905205	-0.635112	-0.700921	-0.357062	-0.47503	-0.204936	-0.270745	-0.117968	0.152125	0.0863161	0.270094	0.204285	-0.065809
ENSFCAG00000027154	BCL11A	cluster 1	cluster 1	sig.	sig.	sig.	sig.	-1.28546	-1.65735	-2.07945	-2.15819	-1.93847	-2.00847	-0.371891	-0.793993	-0.872726	-0.65301	-0.723011	-0.422102	-0.500835	-0.281119	-0.35112	-0.0787324	0.140984	0.070982	0.219716	0.149714	-0.0700016
ENSFCAG00000001481	STXBP1	cluster 1	cluster 1	sig.	sig.	sig.	sig.	-1.16385	-1.63754	-1.97308	-2.15842	-1.95371	-2.10466	-0.47369	-0.809236	-0.994576	-0.789867	-0.940815	-0.335546	-0.520886	-0.316177	-0.467125	-0.18534	0.019369	-0.131579	0.204709	0.0537613	-0.150948
ENSFCAG00000003541	SLC9A7	cluster 1	cluster 1	sig.	sig.	sig.	sig.	-1.19519	-1.70365	-2.08604	-2.28889	-2.01575	-2.1354	-0.508453	-0.890851	-1.0937	-0.820554	-0.94021	-0.382398	-0.585248	-0.312102	-0.431757	-0.20285	0.0702966	-0.0493585	0.273147	0.153491	-0.119655
ENSFCAG00000013412	LZTS3	cluster 1	cluster 1	sig.	sig.	sig.	sig.	-1.33506	-1.65088	-1.91213	-2.219	-1.95388	-2.11512	-0.315821	-0.577072	-0.883944	-0.618824	-0.780061	-0.261251	-0.568122	-0.303003	-0.464239	-0.306872	-0.0417525	-0.202989	0.265119	0.103883	-0.161236
ENSFCAG00000014882	SLC39A2	cluster 1	cluster 1	sig.	sig.	sig.	sig.	-1.29074	-1.66368	-1.96818	-2.0779	-1.83555	-2.04492	-0.372937	-0.677435	-0.787154	-0.544807	-0.754174	-0.304498	-0.414217	-0.171871	-0.381237	-0.109719	0.132628	-0.076739	0.242347	0.0329801	-0.209367
ENSFCAG00000032491	TEF	cluster 1	cluster 1	sig.	sig.	sig.	sig.	-1.15889	-1.55847	-1.93811	-2.04569	-1.82366	-1.9741	-0.399586	-0.779216	-0.8868	-0.66477	-0.815214	-0.37963	-0.487214	-0.265185	-0.415628	-0.107584	0.114446	-0.0359978	0.222029	0.071586	-0.150443
ENSFCAG00000041042	TPPP	cluster 1	cluster 1	not sig.	sig.	sig.	sig.	-0.834536	-1.70073	-2.01758	-2.37542	-1.94354	-2.26163	-0.866196	-1.18305	-1.54088	-1.109	-1.42709	-0.31685	-0.674683	-0.242807	-0.560898	-0.357834	0.0740429	-0.244049	0.431877	0.113785	-0.318091
ENSFCAG00000050921	ENSFCAG00000050921	cluster 1	cluster 1	not sig.	sig.	sig.	sig.	-0.948119	-1.66531	-1.9707	-2.3593	-2.1181	-2.13044	-0.717194	-1.02258	-1.41118	-1.16998	-1.18232	-0.305383	-0.693984	-0.452789	-0.465128	-0.388601	-0.147407	-0.159746	0.241194	0.228855	-0.0123389
ENSFCAG00000031694	ENSFCAG00000031694	cluster 1	cluster 1	sig.	sig.	sig.	sig.	-1.0787	-1.82815	-2.06279	-2.45762	-2.18579	-2.30282	-0.749442	-0.984086	-1.37892	-1.10709	-1.22412	-0.234644	-0.629477	-0.357648	-0.474678	-0.394833	-0.123003	-0.240033	0.27183	0.1548	-0.11703
ENSFCAG00000006870	CD27	cluster 1	cluster 1	sig.	sig.	sig.	sig.	-1.11412	-1.87078	-2.01144	-2.42064	-2.26955	-2.30244	-0.756663	-0.897319	-1.30652	-1.15543	-1.18833	-0.140657	-0.54986	-0.398768	-0.431662	-0.409204	-0.258111	-0.291006	0.151093	0.118198	-0.0328947
ENSFCAG00000036228	VAMP1	cluster 1	cluster 1	sig.	sig.	sig.	sig.	-1.04815	-1.79897	-2.00336	-2.34535	-2.16608	-2.22555	-0.750821	-0.955208	-1.2972	-1.11793	-1.1774	-0.204387	-0.546379	-0.367105	-0.426584	-0.341993	-0.162718	-0.222197	0.179274	0.119795	-0.0594791
ENSFCAG00000002078	ACE	cluster 1	cluster 1	sig.	sig.	sig.	sig.	-1.09627	-2.00515	-2.2914	-2.30171	-2.15153	-2.214	-0.908874	-1.19513	-1.20543	-1.05526	-1.11772	-0.286253	-0.296561	-0.146382	-0.20885	-0.0103074	0.139872	0.0774031	0.150179	0.0877105	-0.0624687
ENSFCAG00000050010	ENSFCAG00000050010	cluster 1	cluster 1	not sig.	sig.	sig.	sig.	-1.074	-1.76893	-2.15513	-2.43428	-2.15395	-2.05769	-0.694934	-1.08113	-1.36029	-1.07996	-0.983697	-0.386198	-0.665354	-0.385025	-0.288763	-0.279155	0.00117334	0.0974351	0.280329	0.37659	0.0962618
ENSFCAG00000009373	BTLA	cluster 1	cluster 1	sig.	sig.	sig.	sig.	-1.18644	-1.76251	-2.07509	-2.30863	-2.13266	-2.084	-0.576067	-0.888643	-1.12219	-0.946216	-0.897555	-0.312575	-0.546122	-0.370149	-0.321487	-0.233547	-0.0575735	-0.0089121	0.175973	0.224635	0.0486614
ENSFCAG00000018733	LIN7B	cluster 1	cluster 1	sig.	sig.	sig.	sig.	-1.16526	-1.829	-2.10665	-2.3819	-2.1867	-2.19964	-0.663749	-0.941392	-1.21665	-1.02145	-1.03438	-0.277643	-0.552897	-0.3577	-0.370634	-0.275253	-0.080057	-0.0929903	0.195196	0.182263	-0.0129332
ENSFCAG00000038609	FCRL4	cluster 1	cluster 1	sig.	sig.	sig.	sig.	-1.31285	-1.73463	-2.14428	-2.46532	-2.09943	-2.321	-0.421782	-0.831426	-1.15247	-0.786579	-1.00814	-0.409644	-0.73069	-0.364797	-0.586363	-0.321046	0.0448469	-0.176718	0.365892	0.144327	-0.221565
ENSFCAG00000041431	CXCR5	cluster 1	cluster 1	sig.	sig.	sig.	sig.	-1.4953	-1.90629	-2.16928	-2.58738	-2.18818	-2.36157	-0.410998	-0.673981	-1.09209	-0.692886	-0.866271	-0.262983	-0.681091	-0.281889	-0.455274	-0.418107	-0.0189054	-0.19229	0.399202	0.225817	-0.173385
ENSFCAG00000004360	FCRL1	cluster 1	cluster 1	sig.	sig.	sig.	sig.	-1.45868	-1.76689	-1.97488	-2.49801	-2.07817	-2.23988	-0.308213	-0.516202	-1.03933	-0.619493	-0.781206	-0.207989	-0.731122	-0.31128	-0.472993	-0.523133	-0.103291	-0.265004	0.419842	0.258129	-0.161712
ENSFCAG00000005978	ZNF608	cluster 1	cluster 1	sig.	sig.	sig.	sig.	-1.3717	-1.74729	-2.07496	-2.51606	-2.08313	-2.16888	-0.37559	-0.703261	-1.14435	-0.711429	-0.79718	-0.32767	-0.768764	-0.335839	-0.421589	-0.441094	-0.0081685	-0.093919	0.432925	0.347175	-0.0857505
ENSFCAG00000009039	VIPR2	cluster 1	cluster 1	sig.	sig.	sig.	sig.	-1.19159	-1.74646	-1.83959	-2.35673	-2.23502	-2.22856	-0.554869	-0.648001	-1.16514	-1.04343	-1.03697	-0.0931322	-0.610271	-0.488562	-0.482102	-0.517139	-0.39543	-0.388969	0.121709	0.12817	0.00646015
ENSFCAG00000008424	TCF7	cluster 1	cluster 1	sig.	sig.	sig.	sig.	-1.03896	-1.644	-1.77564	-2.23788	-2.06058	-2.14438	-0.60504	-0.736678	-1.19892	-1.02162	-1.10541	-0.131638	-0.593882	-0.416581	-0.500375	-0.462244	-0.284943	-0.368737	0.177301	0.0935069	-0.0837944
ENSFCAG00000009387	ANGPTL6	cluster 1	cluster 1	sig.	sig.	sig.	sig.	-1.05432	-1.57531	-1.76121	-2.24213	-2.05216	-2.16752	-0.520992	-0.706887	-1.18781	-0.997839	-1.1132	-0.185895	-0.666817	-0.476846	-0.592207	-0.480922	-0.290952	-0.406312	0.189971	0.0746101	-0.11536
ENSFCAG00000033714	CCR7	cluster 1	cluster 1	sig.	sig.	sig.	sig.	-1.15082	-1.58856	-1.75925	-2.24781	-2.05151	-2.1446	-0.437746	-0.608437	-1.09699	-0.900698	-0.993782	-0.170691	-0.659245	-0.462952	-0.556036	-0.488553	-0.292261	-0.385345	0.196292	0.103208	-0.093084
ENSFCAG00000052374	ENSFCAG00000052374	cluster 1	cluster 1	sig.	sig.	sig.	sig.	-1.05153	-1.53518	-1.71672	-2.23099	-2.07843	-2.09113	-0.48365	-0.665187	-1.17946	-1.02691	-1.0396	-0.181537	-0.695814	-0.543256	-0.555949	-0.514277	-0.361719	-0.374412	0.152558	0.139865	-0.0126934
ENSFCAG00000002756	ABHD15	cluster 1	cluster 1	sig.	sig.	sig.	sig.	-1.17838	-1.58373	-1.94439	-2.21725	-1.99525	-2.29123	-0.405352	-0.76601	-1.03887	-0.816877	-1.11285	-0.360658	-0.63352	-0.411525	-0.707498	-0.272861	-0.0508665	-0.346839	0.221995	-0.0739784	-0.295973
ENSFCAG00000028983	PRR5L	cluster 1	cluster 1	sig.	sig.	sig.	sig.	-1.15323	-1.50385	-2.01164	-2.22978	-2.04377	-2.26742	-0.350611	-0.858407	-1.07655	-0.890535	-1.11419	-0.507796	-0.725939	-0.539924	-0.763574	-0.218143	-0.032128	-0.255778	0.186015	-0.0376355	-0.22365
ENSFCAG00000015259	CELSR2	cluster 1	cluster 1	sig.	sig.	sig.	sig.	-1.06107	-1.55317	-1.76267	-2.16943	-1.95472	-2.16677	-0.492103	-0.701603	-1.10837	-0.893656	-1.1057	-0.2095	-0.616263	-0.401553	-0.613597	-0.406763	-0.192053	-0.404097	0.21471	0.002666	-0.212044
ENSFCAG00000019376	ENSFCAG00000019376	cluster 1	cluster 1	sig.	sig.	sig.	sig.	-1.00699	-1.44236	-1.80995	-2.10484	-1.89453	-2.11961	-0.43537	-0.802968	-1.09785	-0.887545	-1.11262	-0.367598	-0.662484	-0.452175	-0.677251	-0.294886	-0.0845776	-0.309653	0.210309	-0.014767	-0.225076
ENSFCAG00000043617	ENSFCAG00000043617	cluster 1	cluster 3	sig.	sig.	sig.	sig.	-1.27433	-1.58577	-1.94803	-2.30166	-2.15855	-2.16654	-0.311443	-0.673706	-1.02734	-0.884225	-0.892211	-0.362263	-0.715893	-0.572782	-0.580768	-0.353631	-0.210519	-0.218505	0.143111	0.135125	-0.00798595
ENSFCAG00000010046	FCRL3	cluster 1	cluster 1	sig.	sig.	sig.	sig.	-1.16495	-1.47603	-1.86583	-2.16008	-1.93435	-2.05899	-0.311078	-0.700879	-0.995128	-0.769395	-0.894042	-0.3898	-0.684049	-0.458317	-0.582964	-0.294249	-0.0685164	-0.193164	0.225732	0.101085	-0.124647
ENSFCAG00000044707	ENSFCAG00000044707	cluster 1	cluster 1	sig.	sig.	sig.	sig.	-1.23672	-1.52761	-1.96433	-2.25274	-2.01767	-2.09163	-0.290893	-0.72761	-1.01602	-0.78095	-0.854906	-0.436717	-0.725125	-0.490057	-0.564013	-0.288408	-0.0533403	-0.127296	0.235067	0.161112	-0.0739559
ENSFCAG00000004628	APBB1	cluster 1	cluster 1	sig.	sig.	sig.	sig.	-1.43318	-1.78247	-2.04837	-2.39928	-2.30047	-2.42011	-0.34929	-0.615188	-0.966102	-0.867292	-0.986929	-0.265898	-0.616812	-0.518002	-0.637638	-0.350914	-0.252104	-0.371741	0.0988102	-0.0208267	-0.119637
ENSFCAG00000040667	ZNF853	cluster 1	cluster 1	sig.	sig.	sig.	sig.	-1.22384	-1.64972	-1.93118	-2.32759	-2.06975	-2.27131	-0.42588	-0.707344	-1.10375	-0.845907	-1.04747	-0.281464	-0.677874	-0.420027	-0.621589	-0.39641	-0.138563	-0.340125	0.257848	0.0562856	-0.201562
ENSFCAG00000045117	NPM2	cluster 1	cluster 1	sig.	sig.	sig.	sig.	-1.22305	-1.68376	-1.88	-2.22448	-2.07348	-2.24359	-0.460709	-0.656948	-1.00143	-0.850432	-1.02054	-0.196239	-0.540718	-0.389723	-0.559829	-0.344479	-0.193484	-0.36359	0.150995	-0.0191111	-0.170106
ENSFCAG00000002657	GPRASP2	cluster 1	cluster 1	sig.	sig.	sig.	sig.	-0.95482	-1.25224	-1.35668	-1.9581	-1.94056	-2.00874	-0.297416	-0.401859	-1.00328	-0.985744	-1.05392	-0.104442	-0.705867	-0.688328	-0.7565	-0.601425	-0.583885	-0.652057	0.0175393	-0.0506325	-0.0681718
ENSFCAG00000046792	COL9A2	cluster 1	cluster 1	not sig.	sig.	sig.	sig.	-0.863675	-1.29351	-1.39819	-1.72504	-1.81003	-1.9243	-0.429833	-0.534519	-0.861367	-0.946354	-1.06063	-0.104686	-0.431534	-0.516521	-0.630797	-0.326848	-0.411836	-0.526111	-0.0849876	-0.199263	-0.114276
ENSFCAG00000026091	NEURL1	cluster 1	none	not sig.	sig.	sig.	sig.	-0.891644	-1.25407	-1.47473	-1.84622	-1.78695	-1.86444	-0.362424	-0.583083	-0.954573	-0.895304	-0.972801	-0.220659	-0.592149	-0.53288	-0.610377	-0.37149	-0.312221	-0.389717	0.059269	-0.0182273	-0.0774963
ENSFCAG00000047747	MUC5AC	cluster 1	cluster 1	not sig.	sig.	sig.	sig.	-0.924108	-1.22118	-1.35928	-1.87732	-1.76119	-1.91464	-0.297071	-0.435167	-0.953212	-0.837081	-0.990537	-0.138096	-0.656141	-0.540009	-0.693466	-0.518045	-0.401913	-0.55537	0.116132	-0.0373248	-0.153456
ENSFCAG00000013445	EPCAM	cluster 1	cluster 1	sig.	sig.	sig.	sig.	-1.01789	-1.49671	-1.67435	-2.03519	-2.1588	-2.13498	-0.478816	-0.656457	-1.0173	-1.14091	-1.11709	-0.177642	-0.538481	-0.662094	-0.638271	-0.360839	-0.484452	-0.460629	-0.123613	-0.0997899	0.0238229
ENSFCAG00000027169	WDR87	cluster 1	cluster 1	sig.	sig.	sig.	sig.	-1.106	-1.34959	-1.81503	-1.98477	-2.0427	-2.04851	-0.24359	-0.709035	-0.878769	-0.936704	-0.942515	-0.465445	-0.635179	-0.693114	-0.698925	-0.169734	-0.227669	-0.23348	-0.0579354	-0.0637461	-0.00581071
ENSFCAG00000041380	NIPAL4	cluster 1	cluster 1	sig.	sig.	sig.	sig.	-1.08101	-1.47915	-1.75072	-1.95116	-1.99568	-2.02143	-0.398148	-0.669712	-0.870155	-0.914672	-0.940424	-0.271564	-0.472007	-0.516525	-0.542276	-0.200443	-0.24496	-0.270712	-0.0445175	-0.0702688	-0.0257513
ENSFCAG00000052339	ENSFCAG00000052339	cluster 1	cluster 1	sig.	sig.	sig.	sig.	-1.19751	-1.33146	-1.76473	-2.21402	-2.00375	-1.76367	-0.133954	-0.567218	-1.01651	-0.806243	-0.566166	-0.433263	-0.882559	-0.672289	-0.432211	-0.449296	-0.239026	0.001052	0.21027	0.450348	0.240078
ENSFCAG00000022941	IRF4	cluster 1	cluster 3	sig.	sig.	sig.	sig.	-1.19843	-1.56015	-1.84005	-2.16282	-2.01176	-1.93989	-0.361713	-0.641612	-0.96439	-0.813321	-0.741451	-0.279899	-0.602677	-0.451608	-0.379737	-0.322778	-0.171709	-0.0998386	0.151069	0.222939	0.0718705
ENSFCAG00000036433	POU2AF1	cluster 1	cluster 3	sig.	sig.	sig.	sig.	-1.24122	-1.45576	-1.83456	-2.03576	-1.9284	-1.88022	-0.21454	-0.593343	-0.794546	-0.687185	-0.639001	-0.378802	-0.580006	-0.472645	-0.424461	-0.201203	-0.0938425	-0.0456588	0.107361	0.155544	0.0481837
ENSFCAG00000051592	SH3D21	cluster 1	cluster 1	sig.	sig.	sig.	sig.	-1.14454	-1.35375	-1.6928	-2.03963	-1.86235	-1.83084	-0.209209	-0.548263	-0.895087	-0.717805	-0.686296	-0.339053	-0.685878	-0.508595	-0.477087	-0.346825	-0.169542	-0.138034	0.177282	0.208791	0.0315086
ENSFCAG00000048054	ENSFCAG00000048054	cluster 1	cluster 1	sig.	sig.	sig.	sig.	-1.26538	-1.45354	-1.74464	-2.24554	-1.97418	-2.09542	-0.188154	-0.479257	-0.980157	-0.708795	-0.830036	-0.291104	-0.792003	-0.520642	-0.641883	-0.5009	-0.229538	-0.350779	0.271362	0.150121	-0.121241
ENSFCAG00000012699	UMODL1	cluster 1	cluster 1	not sig.	sig.	sig.	sig.	-1.11501	-1.43546	-1.69443	-2.16676	-2.06213	-2.04376	-0.320443	-0.579415	-1.05175	-0.947118	-0.928749	-0.258973	-0.731307	-0.626675	-0.608306	-0.472334	-0.367702	-0.349334	0.104631	0.123	0.0183687
ENSFCAG00000024227	MPZL1	cluster 1	cluster 1	sig.	sig.	sig.	sig.	-1.08584	-1.30699	-1.64114	-2.09361	-1.95142	-1.95976	-0.221145	-0.555295	-1.00777	-0.865575	-0.873919	-0.334149	-0.786624	-0.64443	-0.652774	-0.452475	-0.31028	-0.318625	0.142194	0.13385	-0.00834422
ENSFCAG00000019033	CE1H17orf67	cluster 1	cluster 1	sig.	sig.	sig.	sig.	-1.10008	-1.50973	-1.50171	-2.11741	-1.88377	-1.8544	-0.409641	-0.401625	-1.01732	-0.783689	-0.754317	0.00801586	-0.607683	-0.374048	-0.344675	-0.615699	-0.382064	-0.352691	0.233635	0.263007	0.0293725
ENSFCAG00000029975	AFF3	cluster 1	cluster 1	sig.	sig.	sig.	sig.	-1.09745	-1.44111	-1.62097	-2.01629	-1.84891	-1.96249	-0.343661	-0.523519	-0.918842	-0.751459	-0.865036	-0.179858	-0.575181	-0.407798	-0.521375	-0.395322	-0.22794	-0.341517	0.167382	0.0538055	-0.113577
ENSFCAG00000044329	LTBP3	cluster 1	cluster 1	sig.	sig.	sig.	sig.	-1.21613	-1.60999	-1.72885	-2.21881	-1.94134	-2.13731	-0.393867	-0.512728	-1.00268	-0.725211	-0.921188	-0.118861	-0.608815	-0.331343	-0.527321	-0.489955	-0.212483	-0.40846	0.277472	0.0814945	-0.195977
ENSFCAG00000045499	MARCHF9	cluster 1	cluster 1	sig.	sig.	sig.	sig.	-0.957825	-1.31362	-1.68459	-1.95306	-1.54987	-1.93475	-0.355794	-0.726768	-0.995234	-0.592044	-0.976922	-0.370974	-0.63944	-0.236249	-0.621127	-0.268466	0.134725	-0.250153	0.403191	0.0183125	-0.384878
ENSFCAG00000044535	ENSFCAG00000044535	cluster 1	cluster 1	sig.	sig.	sig.	sig.	-0.993168	-1.22217	-1.66637	-1.90326	-1.65504	-1.86217	-0.229002	-0.673203	-0.910091	-0.661874	-0.869	-0.444201	-0.681089	-0.432873	-0.639999	-0.236888	0.0113283	-0.195798	0.248217	0.0410904	-0.207126
ENSFCAG00000046269	FAM117B	cluster 1	cluster 1	sig.	sig.	sig.	sig.	-0.903857	-1.19073	-1.55632	-1.8147	-1.5688	-1.73356	-0.28687	-0.652459	-0.910839	-0.664948	-0.829701	-0.365589	-0.623968	-0.378077	-0.542831	-0.25838	-0.0124889	-0.177242	0.245891	0.0811372	-0.164753
ENSFCAG00000007003	XKRX	cluster 1	cluster 1	sig.	sig.	sig.	sig.	-0.950726	-1.27674	-1.67053	-2.09138	-1.81602	-1.85964	-0.326011	-0.719802	-1.14065	-0.865295	-0.908914	-0.39379	-0.814642	-0.539284	-0.582902	-0.420852	-0.145493	-0.189112	0.275358	0.231739	-0.0436187
ENSFCAG00000015425	GRAP	cluster 1	cluster 1	sig.	sig.	sig.	sig.	-0.925987	-1.28107	-1.68363	-2.01079	-1.76839	-1.91653	-0.355087	-0.75764	-1.0848	-0.842406	-0.99054	-0.402553	-0.729715	-0.487319	-0.635453	-0.327162	-0.0847661	-0.2329	0.242396	0.0942619	-0.148134
ENSFCAG00000031485	FNBP1L	cluster 1	cluster 1	sig.	sig.	sig.	sig.	-0.905855	-1.25467	-1.56721	-1.98732	-1.69161	-1.85324	-0.348811	-0.661354	-1.08146	-0.78575	-0.947388	-0.312543	-0.732649	-0.436938	-0.598577	-0.420106	-0.124395	-0.286034	0.295711	0.134072	-0.161638
ENSFCAG00000041392	CASTOR2	cluster 1	cluster 1	sig.	sig.	sig.	sig.	-1.06964	-1.41114	-1.82549	-2.07106	-1.81718	-1.92662	-0.341501	-0.755851	-1.00142	-0.74754	-0.856979	-0.41435	-0.659922	-0.406039	-0.515478	-0.245571	0.00831156	-0.101128	0.253883	0.144444	-0.109439
ENSFCAG00000022114	NYNRIN	cluster 1	cluster 1	sig.	sig.	sig.	sig.	-1.0023	-1.3352	-1.65866	-1.94762	-1.74849	-1.92144	-0.332902	-0.656358	-0.945316	-0.74619	-0.919135	-0.323456	-0.612414	-0.413287	-0.586233	-0.288958	-0.0898318	-0.262777	0.199126	0.0261806	-0.172946
ENSFCAG00000044819	ENSFCAG00000044819	cluster 1	cluster 1	sig.	sig.	sig.	sig.	-1.0546	-1.42711	-1.74455	-2.02044	-1.83975	-1.97154	-0.372508	-0.689948	-0.96584	-0.785146	-0.916932	-0.31744	-0.593332	-0.412638	-0.544424	-0.275892	-0.095198	-0.226984	0.180694	0.0489083	-0.131786
ENSFCAG00000007049	TNFRSF13B	cluster 1	cluster 3	sig.	sig.	sig.	sig.	-1.03227	-1.27345	-1.32316	-2.03771	-1.63296	-1.80331	-0.241172	-0.29089	-1.00544	-0.600686	-0.771033	-0.0497177	-0.764263	-0.359514	-0.529861	-0.714545	-0.309796	-0.480144	0.404749	0.234402	-0.170347
ENSFCAG00000031296	ZBTB12	cluster 1	cluster 1	sig.	sig.	sig.	sig.	-1.15191	-1.19466	-1.56225	-1.94844	-1.64579	-1.82246	-0.0427521	-0.410344	-0.79653	-0.493882	-0.670556	-0.367592	-0.753778	-0.45113	-0.627804	-0.386186	-0.0835384	-0.260212	0.302648	0.125974	-0.176674
ENSFCAG00000043124	COL18A1	cluster 1	none	not sig.	sig.	sig.	sig.	-1.00192	-1.16009	-1.52732	-1.98928	-1.59666	-1.77279	-0.158168	-0.525393	-0.987353	-0.594741	-0.770869	-0.367226	-0.829185	-0.436573	-0.612701	-0.46196	-0.0693474	-0.245476	0.392612	0.216484	-0.176128
ENSFCAG00000022519	NAB2	cluster 1	cluster 1	sig.	sig.	sig.	sig.	-1.18602	-1.35573	-1.60205	-1.9223	-1.78215	-1.86073	-0.169706	-0.416031	-0.736277	-0.596125	-0.674706	-0.246325	-0.566571	-0.426418	-0.505	-0.320246	-0.180093	-0.258674	0.140153	0.0615712	-0.0785813
ENSFCAG00000006209	PRKCZ	cluster 1	cluster 1	sig.	sig.	sig.	sig.	-1.07032	-1.38099	-1.4981	-1.90973	-1.68119	-1.74257	-0.310667	-0.427783	-0.839414	-0.610877	-0.672255	-0.117116	-0.528747	-0.30021	-0.361588	-0.411631	-0.183094	-0.244472	0.228537	0.167159	-0.0613783
ENSFCAG00000041553	ENSFCAG00000041553	cluster 1	cluster 3	sig.	sig.	sig.	sig.	-1.17748	-1.45762	-1.60229	-2.03969	-1.76048	-1.83931	-0.280147	-0.424813	-0.862214	-0.583005	-0.661836	-0.144666	-0.582067	-0.302858	-0.381689	-0.437402	-0.158193	-0.237023	0.279209	0.200378	-0.0788304
ENSFCAG00000049540	ENSFCAG00000049540	cluster 1	cluster 1	sig.	sig.	sig.	sig.	-1.14363	-1.32074	-1.45627	-1.85971	-1.62056	-1.88605	-0.177106	-0.312639	-0.716079	-0.476926	-0.742416	-0.135533	-0.538973	-0.29982	-0.56531	-0.40344	-0.164287	-0.429777	0.239153	-0.0263368	-0.26549
ENSFCAG00000012264	TSPOAP1	cluster 1	cluster 1	sig.	sig.	sig.	sig.	-1.11158	-1.34199	-1.54399	-1.90832	-1.80643	-2.02176	-0.230413	-0.432409	-0.79674	-0.694849	-0.910173	-0.201996	-0.566327	-0.464437	-0.679761	-0.364332	-0.262441	-0.477765	0.101891	-0.113433	-0.215324
ENSFCAG00000046551	PER2	cluster 1	cluster 1	sig.	sig.	sig.	sig.	-1.10463	-1.28465	-1.63937	-1.9088	-1.70603	-1.97148	-0.180018	-0.534735	-0.80417	-0.601392	-0.86685	-0.354718	-0.624152	-0.421374	-0.686832	-0.269434	-0.0666564	-0.332115	0.202778	-0.0626802	-0.265458
ENSFCAG00000007402	LRFN4	cluster 1	cluster 1	not sig.	sig.	sig.	sig.	-0.942458	-1.13985	-1.98401	-1.89904	-1.92525	-2.08343	-0.197389	-1.04155	-0.956583	-0.982796	-1.14097	-0.844164	-0.759194	-0.785407	-0.943584	0.0849701	0.0587569	-0.0994207	-0.0262132	-0.184391	-0.158178
ENSFCAG00000026102	AXIN2	cluster 1	cluster 1	sig.	sig.	sig.	sig.	-1.00892	-1.168	-2.07663	-1.80685	-1.94552	-1.98139	-0.159086	-1.06772	-0.797933	-0.936607	-0.972472	-0.90863	-0.638847	-0.77752	-0.813385	0.269783	0.13111	0.0952445	-0.138674	-0.174539	-0.0358651
ENSFCAG00000024935	CACNB4	cluster 1	cluster 1	not sig.	sig.	sig.	sig.	-0.851441	-1.18383	-2.07062	-2.08488	-1.80707	-2.03382	-0.332387	-1.21918	-1.23344	-0.955625	-1.18238	-0.886788	-0.901055	-0.623237	-0.849994	-0.0142674	0.263551	0.0367942	0.277818	0.0510616	-0.226757
ENSFCAG00000037616	GCSAM	cluster 1	cluster 1	sig.	sig.	sig.	sig.	-0.951885	-1.27637	-2.2919	-2.28365	-2.00857	-2.13955	-0.324481	-1.34001	-1.33177	-1.05668	-1.18767	-1.01553	-1.00729	-0.7322	-0.863188	0.00824638	0.283332	0.152344	0.275085	0.144098	-0.130988
ENSFCAG00000002212	PKD1	cluster 1	cluster 3	sig.	sig.	sig.	sig.	-1.08879	-1.26513	-1.71011	-1.87546	-1.62146	-1.8014	-0.176338	-0.621321	-0.786672	-0.532671	-0.712607	-0.444983	-0.610334	-0.356333	-0.536269	-0.165351	0.0886499	-0.0912861	0.254001	0.0740651	-0.179936
ENSFCAG00000005177	GGA2	cluster 1	cluster 1	sig.	sig.	sig.	sig.	-1.26532	-1.32369	-1.72952	-1.96625	-1.70312	-1.77163	-0.0583759	-0.464203	-0.700932	-0.437803	-0.506317	-0.405827	-0.642556	-0.379427	-0.447941	-0.236729	0.0264004	-0.0421141	0.26313	0.194615	-0.0685145
ENSFCAG00000032023	PHLDA1	cluster 1	cluster 3	sig.	sig.	sig.	sig.	-1.18128	-1.37347	-1.72354	-1.98389	-1.71587	-1.83183	-0.192182	-0.542256	-0.802607	-0.534591	-0.650547	-0.350074	-0.610425	-0.342409	-0.458365	-0.260351	0.00766526	-0.108291	0.268016	0.15206	-0.115956
ENSFCAG00000011100	PLD4	cluster 1	cluster 1	sig.	sig.	sig.	sig.	-1.21135	-1.40062	-1.96995	-2.02245	-1.74548	-1.92252	-0.189267	-0.758596	-0.811103	-0.534128	-0.711167	-0.569329	-0.621836	-0.34486	-0.521899	-0.0525073	0.224468	0.0474293	0.276975	0.0999366	-0.177039
ENSFCAG00000004069	DERL3	cluster 1	cluster 3	sig.	sig.	sig.	sig.	-1.19585	-1.24913	-1.85386	-1.97681	-1.74067	-1.80673	-0.053286	-0.658011	-0.780964	-0.544826	-0.61088	-0.604725	-0.727678	-0.49154	-0.557594	-0.122953	0.113185	0.0471307	0.236137	0.170083	-0.0660539
ENSFCAG00000025209	ENSFCAG00000025209	cluster 1	cluster 3	sig.	sig.	sig.	sig.	-1.25779	-1.28787	-1.84513	-2.05407	-1.80666	-1.79823	-0.0300722	-0.58734	-0.796278	-0.548862	-0.540437	-0.557268	-0.766206	-0.51879	-0.510364	-0.208939	0.0384781	0.0469032	0.247417	0.255842	0.00842516
ENSFCAG00000002406	CSMD2	cluster 1	cluster 1	sig.	sig.	sig.	sig.	-1.26796	-1.06026	-1.63538	-1.76951	-1.69368	-1.79886	0.207701	-0.367418	-0.501547	-0.425719	-0.530894	-0.575119	-0.709248	-0.633419	-0.738595	-0.134129	-0.0583002	-0.163476	0.0758286	-0.0293466	-0.105175
ENSFCAG00000048523	ENSFCAG00000048523	cluster 1	cluster 1	sig.	sig.	sig.	sig.	-1.18817	-1.18986	-1.82233	-1.93547	-1.59173	-1.98164	-0.00169102	-0.634167	-0.747306	-0.403565	-0.793469	-0.632476	-0.745615	-0.401874	-0.791778	-0.11314	0.230602	-0.159303	0.343742	-0.0461629	-0.389904
ENSFCAG00000025348	PPP2R3A	cluster 1	cluster 1	not sig.	sig.	sig.	sig.	-0.996827	-1.01941	-1.91092	-1.92005	-1.64229	-1.79482	-0.0225817	-0.914097	-0.923227	-0.645465	-0.797992	-0.891515	-0.900645	-0.622883	-0.775411	-0.00912999	0.268632	0.116105	0.277762	0.125235	-0.152527
ENSFCAG00000001960	TBC1D24	cluster 1	cluster 1	sig.	sig.	sig.	sig.	-1.03419	-1.116	-1.73008	-1.99343	-1.66304	-1.74857	-0.0818102	-0.695892	-0.959239	-0.628852	-0.714384	-0.614082	-0.877429	-0.547042	-0.632573	-0.263347	0.0670395	-0.0184918	0.330387	0.244856	-0.0855313
ENSFCAG00000011529	VAV2	cluster 1	cluster 3	sig.	sig.	sig.	sig.	-0.992665	-1.23524	-1.83943	-2.02262	-1.74894	-1.80607	-0.242573	-0.846762	-1.02995	-0.756272	-0.813406	-0.604189	-0.787379	-0.513698	-0.570832	-0.18319	0.0904904	0.0333567	0.27368	0.216547	-0.0571337
ENSFCAG00000009215	ABCA12	cluster 1	cluster 3	sig.	sig.	sig.	sig.	-0.736983	-1.00467	-1.55476	-1.78817	-1.68658	-1.57905	-0.267683	-0.817782	-1.05119	-0.949593	-0.842068	-0.550099	-0.783502	-0.681911	-0.574385	-0.233403	-0.131812	-0.0242861	0.101592	0.209117	0.107525
ENSFCAG00000046660	TNFRSF17	cluster 1	none	sig.	sig.	sig.	sig.	-0.983495	-1.03369	-1.63315	-1.92154	-1.76626	-1.62139	-0.0501973	-0.649652	-0.938043	-0.782767	-0.637892	-0.599455	-0.887846	-0.732569	-0.587694	-0.288391	-0.133114	0.0117605	0.155277	0.300152	0.144875
ENSFCAG00000040443	ENSFCAG00000040443	cluster 1	none	not sig.	sig.	sig.	sig.	-0.945535	-1.04833	-1.80872	-1.85291	-1.87922	-1.75888	-0.102791	-0.863189	-0.907371	-0.933682	-0.813349	-0.760398	-0.80458	-0.830891	-0.710557	-0.0441818	-0.0704929	0.0498409	-0.0263111	0.0940226	0.120334
ENSFCAG00000001161	RILPL1	cluster 1	cluster 1	sig.	sig.	sig.	sig.	-0.951379	-1.26304	-1.69353	-1.90769	-1.96471	-1.8467	-0.311666	-0.742154	-0.956308	-1.01333	-0.895322	-0.430488	-0.644642	-0.701661	-0.583656	-0.214154	-0.271173	-0.153168	-0.0570189	0.0609856	0.118005
ENSFCAG00000050349	ENSFCAG00000050349	cluster 1	cluster 1	not sig.	sig.	sig.	sig.	-0.961514	-1.21992	-1.76337	-1.91323	-1.84141	-1.77229	-0.258408	-0.801853	-0.951716	-0.879897	-0.810777	-0.543445	-0.693308	-0.621489	-0.552369	-0.149864	-0.0780442	-0.00892402	0.0718194	0.14094	0.0691202
ENSFCAG00000004558	ITGA3	cluster 1	cluster 1	sig.	sig.	sig.	sig.	-0.902163	-1.20951	-1.10334	-1.67224	-1.48959	-1.57712	-0.307352	-0.201178	-0.770075	-0.587423	-0.674953	0.106174	-0.462723	-0.280071	-0.367601	-0.568897	-0.386245	-0.473775	0.182652	0.095122	-0.0875299
ENSFCAG00000042861	PNMA8A	cluster 1	none	not sig.	sig.	sig.	sig.	-0.891811	-1.16124	-1.13274	-1.63282	-1.44693	-1.52496	-0.269424	-0.240925	-0.741006	-0.555119	-0.633153	0.0284987	-0.471582	-0.285694	-0.363729	-0.50008	-0.314193	-0.392228	0.185887	0.107853	-0.0780346
ENSFCAG00000000299	KRT18	cluster 1	cluster 1	sig.	sig.	sig.	sig.	-0.915463	-1.33161	-1.25863	-1.66602	-1.57565	-1.68205	-0.41615	-0.343166	-0.750553	-0.660189	-0.766586	0.0729847	-0.334402	-0.244039	-0.350436	-0.407387	-0.317024	-0.42342	0.0903635	-0.0160335	-0.106397
ENSFCAG00000014929	EPHB6	cluster 1	cluster 3	sig.	sig.	sig.	sig.	-0.927144	-1.34443	-1.29908	-1.63919	-1.45403	-1.58838	-0.417285	-0.371934	-0.712046	-0.52689	-0.661234	0.0453506	-0.294761	-0.109605	-0.243949	-0.340112	-0.154956	-0.289299	0.185156	0.0508126	-0.134344
ENSFCAG00000005166	IFT172	cluster 1	cluster 3	sig.	sig.	sig.	sig.	-0.949547	-1.23089	-1.28722	-1.50056	-1.46391	-1.67394	-0.281341	-0.337673	-0.551017	-0.514362	-0.724396	-0.0563322	-0.269677	-0.233021	-0.443055	-0.213345	-0.176689	-0.386723	0.0366557	-0.173378	-0.210034
ENSFCAG00000011911	MAPK12	cluster 1	none	sig.	sig.	sig.	sig.	-1.09067	-1.40005	-1.27769	-1.58921	-1.4665	-1.7444	-0.30938	-0.187023	-0.498539	-0.375831	-0.653737	0.122357	-0.189159	-0.0664511	-0.344357	-0.311515	-0.188808	-0.466714	0.122708	-0.155199	-0.277906
ENSFCAG00000047006	ENSFCAG00000047006	cluster 1	none	not sig.	sig.	sig.	sig.	-0.817457	-1.419	-1.14244	-1.49304	-1.46024	-1.6291	-0.601543	-0.324982	-0.675579	-0.642788	-0.811641	0.276561	-0.074036	-0.0412448	-0.210099	-0.350597	-0.317806	-0.48666	0.0327912	-0.136063	-0.168854
ENSFCAG00000029702	PROX1	cluster 1	none	sig.	sig.	sig.	sig.	-1.08657	-1.49648	-1.18433	-1.73363	-1.61842	-1.83485	-0.409916	-0.0977582	-0.647058	-0.531854	-0.74828	0.312158	-0.237142	-0.121938	-0.338364	-0.549299	-0.434096	-0.650522	0.115204	-0.101223	-0.216426
ENSFCAG00000053595	ENSFCAG00000053595	cluster 1	cluster 1	sig.	sig.	sig.	sig.	-1.08069	-1.60455	-1.34632	-1.71372	-1.61223	-1.84685	-0.523856	-0.265627	-0.633025	-0.531539	-0.766157	0.258228	-0.109169	-0.00768271	-0.242301	-0.367397	-0.265911	-0.50053	0.101486	-0.133132	-0.234618
ENSFCAG00000050163	ENSFCAG00000050163	cluster 1	cluster 1	not sig.	sig.	sig.	sig.	-1.01826	-1.36256	-1.05108	-1.66011	-1.72952	-1.51652	-0.344299	-0.0328225	-0.641847	-0.711262	-0.498262	0.311476	-0.297548	-0.366964	-0.153964	-0.609025	-0.67844	-0.46544	-0.0694154	0.143585	0.213
ENSFCAG00000014995	STOX2	cluster 1	none	not sig.	sig.	sig.	sig.	-0.88874	-1.23337	-1.17326	-1.60909	-1.84829	-1.72399	-0.34463	-0.284516	-0.720345	-0.95955	-0.835251	0.0601135	-0.375716	-0.61492	-0.490621	-0.435829	-0.675033	-0.550735	-0.239204	-0.114905	0.124299
ENSFCAG00000033928	TC2N	cluster 1	cluster 1	not sig.	sig.	sig.	sig.	-0.799122	-1.10671	-1.09592	-1.72954	-1.66952	-1.547	-0.30759	-0.296802	-0.930415	-0.870401	-0.747874	0.0107886	-0.622825	-0.562811	-0.440284	-0.633614	-0.5736	-0.451073	0.0600139	0.182541	0.122527
ENSFCAG00000041453	ENSFCAG00000041453	cluster 1	none	not sig.	sig.	not sig.	sig.	-0.995223	-1.4531	-0.908422	-1.74761	-1.61474	-1.8335	-0.457877	0.0868004	-0.752387	-0.619521	-0.838275	0.544677	-0.29451	-0.161643	-0.380398	-0.839187	-0.706321	-0.925076	0.132866	-0.0858886	-0.218755
ENSFCAG00000046243	NPTX1	cluster 1	none	not sig.	sig.	not sig.	sig.	-0.843968	-1.08468	-0.900602	-1.85077	-1.5419	-1.79127	-0.240712	-0.0566345	-1.0068	-0.697935	-0.947307	0.184078	-0.76609	-0.457223	-0.706595	-0.950167	-0.641301	-0.890672	0.308867	0.059495	-0.249372
ENSFCAG00000005147	NMT2	cluster 1	cluster 1	not sig.	not sig.	not sig.	sig.	-0.463591	-0.836597	-0.819608	-1.85868	-1.76388	-2.01561	-0.373006	-0.356017	-1.39509	-1.30029	-1.55202	0.0169888	-1.02209	-0.927282	-1.17901	-1.03908	-0.944271	-1.196	0.0948057	-0.156926	-0.251732
ENSFCAG00000006534	CELSR1	cluster 1	cluster 3	not sig.	sig.	sig.	sig.	-0.600345	-0.682568	-0.762628	-1.5913	-1.55814	-1.75516	-0.0822227	-0.162283	-0.990952	-0.957794	-1.15481	-0.0800598	-0.908729	-0.875571	-1.07259	-0.828669	-0.795511	-0.992529	0.033158	-0.16386	-0.197018
ENSFCAG00000000659	TAS1R1	cluster 1	none	not sig.	not sig.	sig.	sig.	-0.742929	-1.18192	-1.30561	-1.80094	-2.15944	-2.39275	-0.438988	-0.562681	-1.05801	-1.41651	-1.64982	-0.123693	-0.619018	-0.977525	-1.21084	-0.495326	-0.853832	-1.08714	-0.358506	-0.591817	-0.233311
ENSFCAG00000001967	SEPTIN10	cluster 1	cluster 1	sig.	sig.	sig.	sig.	-0.887385	-1.40803	-1.10011	-1.85505	-2.04476	-2.11244	-0.520647	-0.212721	-0.967665	-1.15738	-1.22505	0.307926	-0.447018	-0.63673	-0.704403	-0.754944	-0.944657	-1.01233	-0.189713	-0.257385	-0.0676725
ENSFCAG00000011590	FBLIM1	cluster 1	cluster 1	sig.	sig.	sig.	sig.	-1.25395	-1.5482	-1.41799	-2.21475	-2.26902	-2.25717	-0.29425	-0.164035	-0.960798	-1.01507	-1.00322	0.130215	-0.666548	-0.72082	-0.708968	-0.796763	-0.851035	-0.839182	-0.0542724	-0.0424197	0.0118527
ENSFCAG00000009910	MEOX1	cluster 1	cluster 1	sig.	sig.	sig.	sig.	-1.62801	-1.6865	-1.58686	-2.23959	-1.95248	-2.47934	-0.0584878	0.0411544	-0.611583	-0.324468	-0.851333	0.0996422	-0.553095	-0.26598	-0.792845	-0.652737	-0.365622	-0.892487	0.287115	-0.23975	-0.526865
ENSFCAG00000002747	CLTCL1	cluster 1	cluster 1	sig.	sig.	sig.	sig.	-1.24315	-1.39975	-1.27896	-1.82322	-1.72145	-2.15933	-0.156605	-0.0358175	-0.580069	-0.478305	-0.916183	0.120788	-0.423463	-0.3217	-0.759578	-0.544251	-0.442488	-0.880365	0.101763	-0.336114	-0.437878
ENSFCAG00000027453	NR3C2	cluster 1	cluster 1	sig.	sig.	sig.	sig.	-1.0582	-1.01603	-1.03178	-1.54339	-1.69468	-1.96327	0.0421638	0.026414	-0.485194	-0.636482	-0.905075	-0.0157498	-0.527358	-0.678646	-0.947239	-0.511608	-0.662896	-0.931489	-0.151288	-0.41988	-0.268593
ENSFCAG00000037032	VOPP1	cluster 1	none	not sig.	sig.	sig.	sig.	-0.957504	-0.996918	-1.35994	-1.86348	-1.68947	-1.66877	-0.0394148	-0.402441	-0.905979	-0.731962	-0.711265	-0.363026	-0.866564	-0.692547	-0.671851	-0.503538	-0.329521	-0.308825	0.174017	0.194713	0.0206965
ENSFCAG00000004634	TRIM3	cluster 1	cluster 3	sig.	sig.	sig.	sig.	-0.906775	-0.815033	-1.12765	-1.74346	-1.58141	-1.7051	0.0917417	-0.22088	-0.836686	-0.674639	-0.798328	-0.312621	-0.928428	-0.76638	-0.89007	-0.615807	-0.453759	-0.577448	0.162048	0.0383582	-0.123689
ENSFCAG00000005837	DNM1	cluster 1	cluster 1	not sig.	not sig.	sig.	sig.	-1.0244	-0.877627	-1.21096	-1.65775	-1.61073	-1.6379	0.146769	-0.186563	-0.633349	-0.586338	-0.613503	-0.333333	-0.780118	-0.733107	-0.760272	-0.446785	-0.399775	-0.426939	0.0470109	0.019846	-0.0271649
ENSFCAG00000022965	FZD10	cluster 1	none	not sig.	not sig.	sig.	sig.	-0.979744	-0.893719	-1.15844	-1.69743	-1.53848	-1.60815	0.0860253	-0.178695	-0.717684	-0.558734	-0.628402	-0.26472	-0.803709	-0.64476	-0.714427	-0.538989	-0.38004	-0.449707	0.158949	0.0892816	-0.0696678
ENSFCAG00000009901	PNMT	cluster 1	cluster 1	sig.	sig.	sig.	sig.	-1.27753	-1.17232	-1.70807	-2.1784	-2.08886	-2.21075	0.105215	-0.430533	-0.900866	-0.811324	-0.933213	-0.535748	-1.00608	-0.916539	-1.03843	-0.470333	-0.380791	-0.50268	0.0895422	-0.0323472	-0.121889
ENSFCAG00000000943	SLC26A11	cluster 1	cluster 1	sig.	sig.	sig.	sig.	-1.10827	-0.968152	-1.28533	-2.06513	-1.59325	-1.92864	0.140115	-0.177066	-0.956864	-0.48498	-0.820368	-0.317182	-1.09698	-0.625095	-0.960483	-0.779798	-0.307914	-0.643302	0.471884	0.136496	-0.335388
ENSFCAG00000013863	TLE2	cluster 1	cluster 1	sig.	sig.	sig.	sig.	-1.10102	-1.18204	-1.26528	-2.18433	-1.90614	-2.12174	-0.0810172	-0.16426	-1.08331	-0.805124	-1.02072	-0.0832425	-1.00229	-0.724107	-0.939702	-0.919051	-0.640865	-0.85646	0.278187	0.0625916	-0.215595
ENSFCAG00000043434	CCDC136	cluster 1	cluster 1	not sig.	sig.	sig.	sig.	-0.116038	-1.35534	-1.50693	-2.21043	-1.83748	-1.90324	-1.2393	-1.39089	-2.09439	-1.72144	-1.78721	-0.151594	-0.855097	-0.482143	-0.547908	-0.703503	-0.330549	-0.396314	0.372953	0.307189	-0.0657647
ENSFCAG00000007074	PLCL1	cluster 1	cluster 1	not sig.	sig.	sig.	sig.	-0.626577	-1.44826	-1.70318	-2.17932	-2.05423	-2.07028	-0.821688	-1.0766	-1.55274	-1.42766	-1.44371	-0.254912	-0.731052	-0.605969	-0.622019	-0.47614	-0.351057	-0.367107	0.125083	0.109033	-0.0160502
ENSFCAG00000045356	ENSFCAG00000045356	cluster 1	none	not sig.	not sig.	not sig.	sig.	-0.634202	-1.54363	-1.61131	-2.12484	-1.85968	-2.02851	-0.909424	-0.977103	-1.49063	-1.22547	-1.3943	-0.0676788	-0.58121	-0.31605	-0.484879	-0.513531	-0.248371	-0.4172	0.26516	0.0963315	-0.168829
ENSFCAG00000011841	SSBP2	cluster 1	cluster 1	not sig.	sig.	sig.	sig.	-0.6863	-1.4715	-2.08212	-2.14934	-2.18631	-2.13035	-0.785201	-1.39583	-1.46304	-1.50001	-1.44405	-0.610624	-0.677839	-0.714812	-0.658853	-0.0672149	-0.104188	-0.0482285	-0.036973	0.0189864	0.0559594
ENSFCAG00000031995	SESN1	cluster 1	cluster 1	not sig.	sig.	sig.	sig.	-0.430101	-1.34666	-1.82085	-2.08374	-1.9891	-2.04337	-0.916562	-1.39074	-1.65364	-1.559	-1.61327	-0.474183	-0.737074	-0.642442	-0.696711	-0.262891	-0.16826	-0.222529	0.0946313	0.0403623	-0.054269
ENSFCAG00000043249	ENSFCAG00000043249	cluster 1	cluster 1	not sig.	sig.	sig.	sig.	-0.523711	-1.32644	-1.77498	-2.01317	-2.00517	-1.81735	-0.802726	-1.25127	-1.48946	-1.48146	-1.29363	-0.44854	-0.68673	-0.67873	-0.490909	-0.238189	-0.23019	-0.0423686	0.0079995	0.195821	0.187821
ENSFCAG00000030063	FADS6	cluster 1	cluster 1	sig.	sig.	sig.	sig.	-0.926008	-1.3513	-1.67217	-2.32443	-2.21113	-2.44352	-0.425291	-0.746159	-1.39842	-1.28513	-1.51751	-0.320867	-0.973127	-0.859834	-1.09222	-0.652259	-0.538967	-0.771354	0.113293	-0.119095	-0.232388
ENSFCAG00000003727	ADGRL1	cluster 1	cluster 1	sig.	sig.	sig.	sig.	-0.793268	-1.13445	-1.33632	-2.22346	-2.04385	-2.15563	-0.341179	-0.54305	-1.4302	-1.25058	-1.36236	-0.201871	-1.08902	-0.909401	-1.02119	-0.887146	-0.70753	-0.819314	0.179617	0.0678324	-0.111785
ENSFCAG00000029427	ENPP1	cluster 1	cluster 1	not sig.	sig.	sig.	sig.	-0.786385	-1.15579	-1.58596	-2.45338	-2.20165	-2.26456	-0.369402	-0.799572	-1.667	-1.41527	-1.47818	-0.43017	-1.2976	-1.04587	-1.10878	-0.867427	-0.615697	-0.678607	0.25173	0.18882	-0.0629095
ENSFCAG00000008827	PRLR	cluster 1	cluster 1	not sig.	sig.	sig.	sig.	-0.592975	-1.22348	-1.65372	-2.11176	-1.85478	-2.32243	-0.630505	-1.06074	-1.51878	-1.2618	-1.72946	-0.430238	-0.888276	-0.631298	-1.09895	-0.458038	-0.201061	-0.668716	0.256977	-0.210678	-0.467655
ENSFCAG00000034071	CALCB	cluster 1	none	not sig.	sig.	sig.	sig.	-0.683149	-1.20024	-1.58325	-1.99296	-1.96302	-2.18201	-0.517094	-0.900098	-1.30981	-1.27987	-1.49886	-0.383004	-0.792712	-0.762774	-0.981769	-0.409708	-0.379769	-0.598765	0.0299385	-0.189057	-0.218996
ENSFCAG00000008985	DPYS	cluster 1	cluster 1	sig.	sig.	sig.	sig.	-0.676962	-1.19092	-1.24693	-1.87795	-1.8345	-2.04655	-0.513957	-0.569965	-1.20099	-1.15753	-1.36959	-0.0560076	-0.687032	-0.643577	-0.855629	-0.631024	-0.58757	-0.799622	0.0434545	-0.168597	-0.212052
ENSFCAG00000028077	RASGEF1B	cluster 1	cluster 1	not sig.	sig.	sig.	sig.	-0.573735	-1.18233	-1.40449	-2.01569	-1.90496	-1.9313	-0.608594	-0.830759	-1.44196	-1.33123	-1.35757	-0.222165	-0.833363	-0.722631	-0.748975	-0.611198	-0.500466	-0.52681	0.110732	0.0843878	-0.0263442
ENSFCAG00000050093	ENSFCAG00000050093	cluster 1	cluster 1	not sig.	sig.	sig.	sig.	-0.329549	-1.02524	-1.27519	-1.90917	-1.84578	-1.96454	-0.695687	-0.945637	-1.57962	-1.51623	-1.63499	-0.249951	-0.883937	-0.820544	-0.939301	-0.633987	-0.570594	-0.68935	0.0633933	-0.0553631	-0.118756
ENSFCAG00000009357	MAL	cluster 1	cluster 3	not sig.	not sig.	sig.	sig.	-0.599845	-0.922944	-1.56278	-2.16561	-1.92045	-1.7315	-0.3231	-0.962933	-1.56576	-1.3206	-1.13166	-0.639833	-1.24266	-0.997502	-0.808559	-0.602831	-0.357669	-0.168726	0.245162	0.434105	0.188942
ENSFCAG00000013129	CNTNAP1	cluster 1	cluster 3	not sig.	sig.	sig.	sig.	-0.814526	-1.01855	-1.7214	-2.25645	-2.03435	-1.98368	-0.204027	-0.906876	-1.44193	-1.21982	-1.16916	-0.702848	-1.2379	-1.0158	-0.965129	-0.535052	-0.312949	-0.262281	0.222104	0.272772	0.0506678
ENSFCAG00000045073	PLSCR4	cluster 1	cluster 1	not sig.	sig.	sig.	sig.	-0.727953	-1.01882	-1.58004	-2.12574	-1.99773	-2.01378	-0.290868	-0.852088	-1.39779	-1.26977	-1.28583	-0.56122	-1.10692	-0.978907	-0.994958	-0.545704	-0.417687	-0.433737	0.128017	0.111966	-0.0160509
ENSFCAG00000026397	ENSFCAG00000026397	cluster 1	cluster 1	sig.	sig.	sig.	sig.	-0.914848	-1.34707	-1.63331	-2.08554	-1.88719	-2.04707	-0.43222	-0.718465	-1.17069	-0.972345	-1.13222	-0.286245	-0.73847	-0.540125	-0.700002	-0.452226	-0.25388	-0.413757	0.198345	0.0384682	-0.159877
ENSFCAG00000027039	LEF1	cluster 1	cluster 1	sig.	sig.	sig.	sig.	-0.916328	-1.34102	-1.51991	-2.07966	-1.92209	-2.01904	-0.424693	-0.603582	-1.16334	-1.00576	-1.10271	-0.178889	-0.738644	-0.581066	-0.678015	-0.559755	-0.402177	-0.499126	0.157578	0.0606289	-0.0969486
ENSFCAG00000014395	ARHGAP39	cluster 1	cluster 1	sig.	sig.	sig.	sig.	-0.739158	-1.14061	-1.46479	-1.90558	-1.64113	-1.93661	-0.401452	-0.725628	-1.16642	-0.90197	-1.19745	-0.324177	-0.764969	-0.500518	-0.796001	-0.440793	-0.176342	-0.471825	0.264451	-0.0310319	-0.295483
ENSFCAG00000012092	CLMN	cluster 1	cluster 1	sig.	sig.	sig.	sig.	-0.773056	-1.10089	-1.52974	-1.91927	-1.81829	-1.99996	-0.327832	-0.756686	-1.14622	-1.04523	-1.2269	-0.428854	-0.818386	-0.717399	-0.899069	-0.389532	-0.288545	-0.470215	0.100988	-0.0806826	-0.18167
ENSFCAG00000009719	PTK7	cluster 1	cluster 1	sig.	sig.	sig.	sig.	-0.79281	-1.23906	-1.63362	-2.01846	-1.84998	-2.0466	-0.446245	-0.840814	-1.22565	-1.05717	-1.25379	-0.394569	-0.7794	-0.610926	-0.807541	-0.384831	-0.216357	-0.412971	0.168474	-0.0281405	-0.196614
ENSFCAG00000045405	NKAIN1	cluster 1	cluster 1	not sig.	sig.	sig.	sig.	-0.676462	-1.16247	-1.60193	-2.02572	-1.81078	-1.93526	-0.486006	-0.925472	-1.34925	-1.13432	-1.2588	-0.439466	-0.863248	-0.648311	-0.772789	-0.423782	-0.208845	-0.333323	0.214937	0.0904588	-0.124478
ENSFCAG00000009523	MMEL1	cluster 1	cluster 1	sig.	sig.	sig.	sig.	-0.913293	-1.17076	-1.7638	-2.10356	-1.75261	-2.03587	-0.257468	-0.850511	-1.19027	-0.83932	-1.12258	-0.593042	-0.932801	-0.581851	-0.865111	-0.339759	0.0111912	-0.272068	0.35095	0.0676904	-0.28326
ENSFCAG00000010450	SNED1	cluster 1	cluster 1	sig.	sig.	sig.	sig.	-0.929739	-1.35453	-1.96209	-2.201	-1.80329	-2.00961	-0.424794	-1.03235	-1.27126	-0.873554	-1.07987	-0.607553	-0.84647	-0.44876	-0.655079	-0.238917	0.158793	-0.047526	0.39771	0.191391	-0.206319
ENSFCAG00000022556	HLF	cluster 1	cluster 3	not sig.	sig.	sig.	sig.	-0.553305	-1.1078	-1.66235	-1.9249	-1.70273	-1.77897	-0.5545	-1.10904	-1.37159	-1.14942	-1.22566	-0.554541	-0.817092	-0.594921	-0.671165	-0.262551	-0.0403799	-0.116623	0.222171	0.145928	-0.0762433
ENSFCAG00000043451	ENSFCAG00000043451	cluster 1	none	not sig.	not sig.	sig.	sig.	-0.672038	-1.04866	-1.68295	-2.15546	-1.6991	-1.92894	-0.376618	-1.01091	-1.48342	-1.02706	-1.2569	-0.634294	-1.10681	-0.650444	-0.88028	-0.472513	-0.0161501	-0.245987	0.456363	0.226526	-0.229837
ENSFCAG00000008529	CFAP45	cluster 1	cluster 1	not sig.	sig.	sig.	sig.	-0.822454	-1.05668	-1.92704	-2.49219	-2.0209	-2.23614	-0.234223	-1.10459	-1.66973	-1.19844	-1.41368	-0.870367	-1.43551	-0.964218	-1.17946	-0.565144	-0.0938512	-0.309093	0.471292	0.25605	-0.215242
ENSFCAG00000009685	FBN2	cluster 1	cluster 1	not sig.	not sig.	sig.	sig.	-0.762297	-0.671952	-1.75949	-2.325	-1.98012	-2.29213	0.0903447	-0.997195	-1.56271	-1.21782	-1.52984	-1.08754	-1.65305	-1.30817	-1.62018	-0.565512	-0.220629	-0.532643	0.344883	0.032869	-0.312014
ENSFCAG00000044468	NOG	cluster 1	cluster 1	not sig.	not sig.	sig.	sig.	-0.892652	-0.968257	-1.93816	-2.25451	-2.34226	-2.39902	-0.0756041	-1.0455	-1.36186	-1.44961	-1.50637	-0.9699	-1.28626	-1.374	-1.43077	-0.316356	-0.404105	-0.460868	-0.0877493	-0.144512	-0.0567625
ENSFCAG00000014883	NDRG2	cluster 1	cluster 1	sig.	sig.	sig.	sig.	-1.0349	-1.15318	-1.86456	-2.433	-2.24752	-2.51468	-0.118279	-0.829665	-1.3981	-1.21262	-1.47978	-0.711386	-1.27983	-1.09434	-1.3615	-0.568439	-0.382958	-0.650112	0.185481	-0.0816731	-0.267154
ENSFCAG00000014887	ZNF219	cluster 1	cluster 1	sig.	sig.	sig.	sig.	-1.18428	-1.0953	-1.6537	-2.40848	-2.30541	-2.3972	0.0889784	-0.46942	-1.2242	-1.12113	-1.21292	-0.558399	-1.31318	-1.21011	-1.3019	-0.75478	-0.65171	-0.743501	0.10307	0.0112788	-0.0917913
ENSFCAG00000033859	NRXN2	cluster 1	cluster 1	sig.	sig.	sig.	sig.	-1.07779	-1.74024	-1.97011	-2.71369	-2.68872	-2.67763	-0.662453	-0.892319	-1.6359	-1.61093	-1.59984	-0.229866	-0.973451	-0.948475	-0.937387	-0.743586	-0.71861	-0.707522	0.0249757	0.036064	0.0110883
ENSFCAG00000045015	SOX4	cluster 1	cluster 1	sig.	sig.	sig.	sig.	-1.00811	-1.36388	-1.904	-2.6466	-2.33792	-2.33508	-0.355769	-0.895888	-1.63849	-1.32982	-1.32697	-0.54012	-1.28272	-0.974047	-0.971203	-0.742603	-0.433927	-0.431083	0.308675	0.311519	0.00284408
ENSFCAG00000053105	ENSFCAG00000053105	cluster 1	cluster 1	not sig.	sig.	sig.	sig.	-0.885681	-1.26116	-1.96566	-2.51047	-2.33362	-2.33288	-0.37548	-1.07998	-1.62479	-1.44794	-1.4472	-0.7045	-1.24931	-1.07246	-1.07172	-0.544807	-0.367956	-0.36722	0.176851	0.177587	0.00073608
ENSFCAG00000022356	FAM81A	cluster 1	none	sig.	sig.	sig.	sig.	-1.24435	-1.63004	-2.16329	-2.67592	-2.46328	-2.55049	-0.385683	-0.918931	-1.43157	-1.21893	-1.30613	-0.533247	-1.04588	-0.833246	-0.92045	-0.512635	-0.299999	-0.387203	0.212636	0.125432	-0.0872039
ENSFCAG00000049353	ENSFCAG00000049353	cluster 1	cluster 1	sig.	sig.	sig.	sig.	-0.99114	-1.55587	-1.95636	-2.60729	-2.36613	-2.4925	-0.564731	-0.965217	-1.61615	-1.37499	-1.50136	-0.400486	-1.05141	-0.810254	-0.936631	-0.650929	-0.409768	-0.536144	0.241161	0.114784	-0.126376
ENSFCAG00000030790	GASK1A	cluster 1	cluster 1	not sig.	sig.	sig.	sig.	-0.999637	-1.50229	-1.85498	-2.22423	-2.12091	-2.32085	-0.502655	-0.855346	-1.2246	-1.12128	-1.32122	-0.352691	-0.721942	-0.618623	-0.81856	-0.369252	-0.265932	-0.465869	0.10332	-0.0966178	-0.199937
ENSFCAG00000010225	GPR183	cluster 1	cluster 1	sig.	sig.	sig.	sig.	-1.01891	-1.67542	-2.12377	-2.46755	-2.27536	-2.35511	-0.656506	-1.10486	-1.44864	-1.25645	-1.3362	-0.44835	-0.792131	-0.599945	-0.679696	-0.343781	-0.151595	-0.231346	0.192186	0.112436	-0.0797507
ENSFCAG00000051345	ENSFCAG00000051345	cluster 1	cluster 1	not sig.	sig.	sig.	sig.	-0.934787	-1.52308	-1.86787	-2.42144	-2.10792	-2.37308	-0.588296	-0.933085	-1.48665	-1.17314	-1.4383	-0.344789	-0.898354	-0.584839	-0.850001	-0.553565	-0.24005	-0.505212	0.313515	0.0483525	-0.265162
ENSFCAG00000005342	CDON	cluster 1	cluster 1	sig.	sig.	sig.	sig.	-0.830257	-1.60878	-1.8699	-2.28965	-2.13387	-2.31102	-0.778519	-1.03964	-1.4594	-1.30361	-1.48077	-0.26112	-0.680877	-0.525092	-0.702247	-0.419756	-0.263972	-0.441127	0.155785	-0.0213702	-0.177155
ENSFCAG00000012594	EDAR	cluster 1	cluster 1	sig.	sig.	sig.	sig.	-0.9586	-1.67909	-1.97732	-2.4421	-2.21577	-2.38254	-0.720487	-1.01872	-1.4835	-1.25717	-1.42394	-0.298233	-0.763012	-0.536687	-0.703454	-0.464779	-0.238454	-0.405221	0.226324	0.0595578	-0.166767
ENSFCAG00000029533	ENSFCAG00000029533	cluster 1	cluster 1	sig.	sig.	sig.	sig.	-1.28845	-1.55778	-1.786	-2.56457	-2.42062	-2.23829	-0.269328	-0.497551	-1.27612	-1.13217	-0.949836	-0.228222	-1.00679	-0.862844	-0.680508	-0.778566	-0.634622	-0.452285	0.143944	0.326281	0.182336
ENSFCAG00000001126	CRTAM	cluster 1	cluster 1	sig.	sig.	sig.	sig.	-1.18673	-1.70547	-1.87608	-2.47943	-2.27713	-2.50437	-0.518737	-0.689342	-1.29269	-1.09039	-1.31763	-0.170605	-0.773957	-0.571654	-0.798895	-0.603352	-0.401048	-0.62829	0.202304	-0.024938	-0.227242
ENSFCAG00000013741	B3GAT1	cluster 1	cluster 1	sig.	sig.	sig.	sig.	-1.34204	-1.75407	-1.83517	-2.37456	-2.37675	-2.62636	-0.412026	-0.493132	-1.03252	-1.03471	-1.28432	-0.0811064	-0.620494	-0.622682	-0.87229	-0.539387	-0.541576	-0.791184	-0.00218844	-0.251796	-0.249608
ENSFCAG00000022317	FNDC1	cluster 1	cluster 1	not sig.	not sig.	sig.	sig.	-0.208961	-0.732586	-1.14515	-2.09377	-2.11096	-2.30436	-0.523626	-0.936189	-1.88481	-1.90199	-2.09539	-0.412563	-1.36118	-1.37837	-1.57177	-0.948617	-0.965805	-1.15921	-0.0171887	-0.210589	-0.193401
ENSFCAG00000005308	ARHGAP20	cluster 1	cluster 1	not sig.	not sig.	not sig.	sig.	-0.470507	-1.30369	-1.3311	-2.39201	-2.07183	-2.30212	-0.833186	-0.860596	-1.9215	-1.60133	-1.83161	-0.0274097	-1.08831	-0.768141	-0.998425	-1.0609	-0.740731	-0.971015	0.320171	0.0898869	-0.230284
ENSFCAG00000006909	NT5E	cluster 1	cluster 1	not sig.	sig.	sig.	sig.	-0.201956	-0.863962	-1.33082	-1.89377	-1.77767	-2.09304	-0.662006	-1.12887	-1.69181	-1.57572	-1.89109	-0.466863	-1.02981	-0.913713	-1.22908	-0.562946	-0.44685	-0.76222	0.116096	-0.199274	-0.31537
ENSFCAG00000023988	DNAH14	cluster 1	cluster 1	not sig.	sig.	sig.	sig.	-0.397272	-1.04896	-1.40368	-2.13464	-2.05191	-2.24442	-0.651688	-1.00641	-1.73736	-1.65464	-1.84715	-0.354719	-1.08568	-1.00295	-1.19546	-0.730956	-0.648228	-0.840742	0.0827279	-0.109786	-0.192514
ENSFCAG00000001605	PDGFC	cluster 1	cluster 1	not sig.	sig.	sig.	sig.	-0.335117	-1.26659	-1.68154	-2.35858	-2.36427	-2.65445	-0.93147	-1.34642	-2.02346	-2.02916	-2.31933	-0.414955	-1.09199	-1.09769	-1.38786	-0.677034	-0.682733	-0.972906	-0.0056996	-0.295872	-0.290173
ENSFCAG00000009200	IL7R	cluster 1	cluster 1	not sig.	sig.	sig.	sig.	-0.468168	-1.50758	-2.05369	-2.53693	-2.41736	-2.5669	-1.03941	-1.58553	-2.06876	-1.94919	-2.09873	-0.546113	-1.02935	-0.909777	-1.05932	-0.483234	-0.363665	-0.513208	0.119569	-0.0299745	-0.149544
ENSFCAG00000042635	ENSFCAG00000042635	cluster 1	cluster 1	not sig.	sig.	sig.	sig.	-0.956821	-1.47332	-1.71716	-2.65069	-2.35446	-2.93214	-0.5165	-0.76034	-1.69387	-1.39764	-1.97532	-0.24384	-1.17737	-0.881137	-1.45882	-0.933531	-0.637297	-1.21498	0.296234	-0.281451	-0.577686
ENSFCAG00000002427	FST	cluster 1	cluster 1	not sig.	sig.	sig.	sig.	-0.686581	-1.1628	-1.6832	-2.49887	-2.30206	-2.48467	-0.476219	-0.996618	-1.81229	-1.61548	-1.79809	-0.520399	-1.33607	-1.13926	-1.32187	-0.815675	-0.618859	-0.801468	0.196816	0.0142068	-0.182609
ENSFCAG00000043508	ENSFCAG00000043508	cluster 1	cluster 1	not sig.	sig.	sig.	sig.	-0.824487	-1.246	-1.82704	-2.77311	-2.46	-2.76723	-0.421515	-1.00256	-1.94862	-1.63551	-1.94275	-0.581042	-1.52711	-1.214	-1.52123	-0.946067	-0.632957	-0.940188	0.31311	0.00587907	-0.307231
ENSFCAG00000005912	TNFSF11	cluster 1	cluster 1	not sig.	not sig.	not sig.	sig.	-0.105579	-0.326562	-1.03728	-2.38908	-2.01844	-2.34199	-0.220984	-0.931698	-2.2835	-1.91286	-2.23641	-0.710715	-2.06252	-1.69188	-2.01542	-1.3518	-0.981163	-1.30471	0.370639	0.0470934	-0.323546
ENSFCAG00000013481	PRDM16	cluster 1	none	not sig.	not sig.	not sig.	sig.	0.0567015	-0.0349012	-1.30449	-2.49644	-1.95414	-1.78893	-0.0916027	-1.36119	-2.55314	-2.01084	-1.84564	-1.26959	-2.46154	-1.91924	-1.75403	-1.19195	-0.649648	-0.484446	0.542305	0.707507	0.165202
ENSFCAG00000051661	ENSFCAG00000051661	cluster 1	cluster 1	not sig.	not sig.	not sig.	sig.	0.293841	-0.0720017	-0.652777	-1.7463	-1.65911	-1.38586	-0.365843	-0.946618	-2.04014	-1.95295	-1.6797	-0.580775	-1.67429	-1.58711	-1.31386	-1.09352	-1.00633	-0.733083	0.087186	0.360436	0.27325
ENSFCAG00000027020	ENSFCAG00000027020	cluster 1	cluster 3	not sig.	not sig.	sig.	sig.	-0.348082	-0.555106	-1.19324	-1.99412	-1.65996	-1.80234	-0.207025	-0.845162	-1.64604	-1.31188	-1.45426	-0.638137	-1.43902	-1.10485	-1.24724	-0.800878	-0.466714	-0.6091	0.334164	0.191778	-0.142386
ENSFCAG00000011212	SH3D19	cluster 1	cluster 1	not sig.	not sig.	sig.	sig.	-0.167622	-0.548781	-0.992379	-1.76475	-1.76591	-1.7934	-0.381159	-0.824757	-1.59713	-1.59829	-1.62578	-0.443598	-1.21597	-1.21713	-1.24462	-0.772371	-0.773531	-0.801025	-0.00115969	-0.0286543	-0.0274946
ENSFCAG00000043052	ENSFCAG00000043052	cluster 1	cluster 1	not sig.	not sig.	not sig.	sig.	-0.33091	-0.547427	-1.1446	-1.94925	-1.81533	-1.97834	-0.216517	-0.813689	-1.61834	-1.48442	-1.64743	-0.597172	-1.40183	-1.26791	-1.43091	-0.804655	-0.670733	-0.833738	0.133921	-0.0290839	-0.163005
ENSFCAG00000042637	ENSFCAG00000042637	cluster 1	none	not sig.	sig.	sig.	sig.	-2.71229	-3.29473	-4.03035	-3.10539	-4.0413	-3.17785	-0.582443	-1.31806	-0.393099	-1.329	-0.465562	-0.735612	0.189344	-0.74656	0.116881	0.924956	-0.0109483	0.852493	-0.935905	-0.0724629	0.863442
ENSFCAG00000047227	ENSFCAG00000047227	cluster 1	cluster 1	sig.	sig.	sig.	sig.	-3.5288	-2.89732	-3.77266	-3.52162	-3.95741	-3.85817	0.631485	-0.243859	0.00718387	-0.428611	-0.329365	-0.875344	-0.624301	-1.0601	-0.960849	0.251043	-0.184752	-0.0855052	-0.435795	-0.336549	0.0992468
ENSFCAG00000027535	FADS3	cluster 1	cluster 1	sig.	sig.	sig.	sig.	-1.54064	-1.87704	-2.59314	-2.86754	-2.48107	-2.60799	-0.336401	-1.0525	-1.3269	-0.940429	-1.06735	-0.7161	-0.990495	-0.604028	-0.730949	-0.274395	0.112072	-0.0148485	0.386467	0.259546	-0.126921
ENSFCAG00000023585	KLHL14	cluster 1	cluster 1	sig.	sig.	sig.	sig.	-1.53784	-1.85653	-2.7087	-2.75574	-2.52902	-2.55138	-0.318698	-1.17086	-1.21791	-0.99118	-1.01354	-0.852163	-0.89921	-0.672482	-0.694843	-0.0470465	0.179681	0.15732	0.226727	0.204367	-0.0223606
ENSFCAG00000043289	ENSFCAG00000043289	cluster 1	none	sig.	sig.	sig.	sig.	-1.45138	-1.75067	-2.63685	-2.76212	-2.37365	-2.42658	-0.299288	-1.18546	-1.31074	-0.922261	-0.975191	-0.886173	-1.01145	-0.622973	-0.675903	-0.125274	0.2632	0.21027	0.388475	0.335545	-0.0529299
ENSFCAG00000001628	PAX5	cluster 1	cluster 1	sig.	sig.	sig.	sig.	-1.44952	-1.90238	-2.51933	-2.91153	-2.60098	-2.74362	-0.452859	-1.06981	-1.46201	-1.15146	-1.2941	-0.616952	-1.00915	-0.698602	-0.841242	-0.392203	-0.0816504	-0.22429	0.310553	0.167913	-0.14264
ENSFCAG00000008901	BACH2	cluster 1	cluster 1	sig.	sig.	sig.	sig.	-1.31824	-1.85488	-2.4123	-2.71536	-2.4169	-2.56466	-0.536634	-1.09406	-1.39712	-1.09866	-1.24641	-0.557423	-0.860483	-0.562024	-0.709778	-0.30306	-0.00460098	-0.152355	0.298459	0.150705	-0.147754
ENSFCAG00000030583	LRAT	cluster 1	cluster 1	sig.	sig.	sig.	sig.	-1.29699	-1.6846	-2.33878	-2.52569	-2.29951	-2.34677	-0.387614	-1.04179	-1.2287	-1.00252	-1.04978	-0.654175	-0.841091	-0.614907	-0.662168	-0.186916	0.0392674	-0.00799321	0.226183	0.178923	-0.0472607
ENSFCAG00000051191	ENSFCAG00000051191	cluster 1	cluster 1	not sig.	sig.	sig.	sig.	-1.1276	-1.57013	-2.3564	-2.5766	-2.37094	-2.39166	-0.442529	-1.22879	-1.449	-1.24333	-1.26405	-0.786264	-1.00647	-0.800806	-0.821525	-0.220202	-0.0145415	-0.035261	0.20566	0.184941	-0.0207195
ENSFCAG00000045078	NKD1	cluster 1	cluster 1	sig.	sig.	sig.	sig.	-1.36097	-2.26721	-2.68896	-3.04903	-2.76689	-2.80517	-0.906244	-1.32799	-1.68806	-1.40592	-1.4442	-0.421749	-0.781817	-0.499679	-0.537959	-0.360068	-0.0779302	-0.11621	0.282138	0.243859	-0.0382794
ENSFCAG00000031313	DNAL1	cluster 1	cluster 1	sig.	sig.	sig.	sig.	-1.18989	-1.79094	-2.47043	-2.88043	-2.53524	-2.59227	-0.601054	-1.28054	-1.69054	-1.34535	-1.40238	-0.679488	-1.08949	-0.744293	-0.801329	-0.410001	-0.064805	-0.12184	0.345196	0.28816	-0.0570352
ENSFCAG00000043170	RIPPLY3	cluster 1	cluster 1	sig.	sig.	sig.	sig.	-1.25699	-1.99891	-2.64694	-3.02	-2.70673	-2.75899	-0.741922	-1.38995	-1.76301	-1.44974	-1.502	-0.648028	-1.02109	-0.707814	-0.760081	-0.373063	-0.0597864	-0.112053	0.313277	0.26101	-0.0522669
ENSFCAG00000000730	TUB	cluster 1	cluster 1	sig.	sig.	sig.	sig.	-1.52991	-2.02341	-3.00903	-2.99699	-2.70498	-2.70752	-0.4935	-1.47912	-1.46708	-1.17507	-1.1776	-0.985619	-0.973577	-0.681571	-0.684103	0.0120425	0.304048	0.301516	0.292005	0.289474	-0.00253119
ENSFCAG00000007779	DNMT3B	cluster 1	cluster 1	sig.	sig.	sig.	sig.	-1.43084	-1.9317	-2.72051	-2.85522	-2.60572	-2.61327	-0.500856	-1.28966	-1.42438	-1.17488	-1.18243	-0.788808	-0.923523	-0.674022	-0.681575	-0.134715	0.114786	0.107233	0.249501	0.241948	-0.00755272
ENSFCAG00000032859	ENSFCAG00000032859	cluster 1	cluster 1	sig.	sig.	sig.	sig.	-1.74218	-2.26416	-2.99359	-3.27013	-2.80532	-2.7874	-0.521987	-1.25142	-1.52795	-1.06314	-1.04522	-0.729429	-1.00596	-0.541157	-0.523236	-0.276534	0.188273	0.206194	0.464807	0.482728	0.0179208
ENSFCAG00000025989	TNFRSF13C	cluster 1	cluster 1	sig.	sig.	sig.	sig.	-1.67052	-2.06103	-2.75888	-3.03806	-2.66208	-2.7256	-0.390504	-1.08836	-1.36753	-0.991558	-1.05508	-0.697857	-0.977031	-0.601053	-0.664576	-0.279174	0.0968031	0.0332806	0.375977	0.312455	-0.0635225
ENSFCAG00000040177	CD79B	cluster 1	cluster 1	sig.	sig.	sig.	sig.	-1.65823	-2.11818	-2.84788	-3.03967	-2.59518	-2.66202	-0.45995	-1.18965	-1.38144	-0.936947	-1.00379	-0.729699	-0.92149	-0.476996	-0.543837	-0.191791	0.252703	0.185863	0.444494	0.377654	-0.0668404
ENSFCAG00000006098	RCCD1	cluster 1	cluster 1	sig.	sig.	sig.	sig.	-1.48141	-2.02173	-2.3704	-2.58628	-2.23345	-2.38237	-0.540325	-0.888994	-1.10487	-0.752042	-0.900959	-0.348669	-0.56455	-0.211717	-0.360634	-0.215881	0.136952	-0.0119659	0.352833	0.203915	-0.148918
ENSFCAG00000011608	ENSFCAG00000011608	cluster 1	cluster 1	sig.	sig.	sig.	sig.	-1.50805	-2.05274	-2.44618	-2.5123	-2.23905	-2.37747	-0.544688	-0.938131	-1.00425	-0.730998	-0.869418	-0.393443	-0.459567	-0.18631	-0.324729	-0.0661236	0.207133	0.0687137	0.273257	0.134837	-0.13842
ENSFCAG00000053745	ENSFCAG00000053745	cluster 1	cluster 3	sig.	sig.	sig.	sig.	-1.32655	-1.93217	-2.36871	-2.69358	-2.39232	-2.36431	-0.605618	-1.04216	-1.36703	-1.06577	-1.03776	-0.436539	-0.761416	-0.460152	-0.432138	-0.324877	-0.0236129	0.00440046	0.301265	0.329278	0.0280133
ENSFCAG00000013497	CLEC17A	cluster 1	cluster 1	sig.	sig.	sig.	sig.	-1.60005	-1.9529	-2.51541	-2.73541	-2.44385	-2.5043	-0.352846	-0.915355	-1.13536	-0.843796	-0.90425	-0.562509	-0.782514	-0.49095	-0.551405	-0.220005	0.0715585	0.0111045	0.291564	0.23111	-0.0604541
ENSFCAG00000013830	FCMR	cluster 1	cluster 1	sig.	sig.	sig.	sig.	-1.512	-1.97261	-2.50703	-2.74966	-2.4451	-2.51339	-0.460609	-0.995038	-1.23766	-0.933101	-1.00139	-0.534429	-0.777051	-0.472491	-0.540781	-0.242623	0.0619376	-0.00635205	0.30456	0.236271	-0.0682897
ENSFCAG00000008164	FCRLA	cluster 1	cluster 1	sig.	sig.	sig.	sig.	-1.49988	-1.96547	-2.55048	-2.69714	-2.33558	-2.40049	-0.465598	-1.05061	-1.19727	-0.8357	-0.900609	-0.585009	-0.73167	-0.370102	-0.435011	-0.146662	0.214907	0.149998	0.361569	0.296659	-0.0649092
ENSFCAG00000053691	ENSFCAG00000053691	cluster 1	cluster 1	sig.	sig.	sig.	sig.	-1.432	-1.91492	-2.48779	-2.56516	-2.38838	-2.29445	-0.48292	-1.05579	-1.13316	-0.956375	-0.86245	-0.572871	-0.650242	-0.473455	-0.379529	-0.0773705	0.0994169	0.193342	0.176787	0.270713	0.0939253
ENSFCAG00000013985	KL	cluster 1	cluster 1	sig.	sig.	sig.	sig.	-1.81797	-2.21754	-2.55826	-2.98129	-2.39578	-2.54919	-0.399567	-0.740296	-1.16332	-0.577812	-0.731221	-0.340729	-0.763757	-0.178245	-0.331654	-0.423029	0.162484	0.00907453	0.585513	0.432104	-0.153409
ENSFCAG00000008547	EBF1	cluster 1	cluster 1	sig.	sig.	sig.	sig.	-1.67439	-1.96725	-2.50441	-2.62285	-2.27212	-2.34006	-0.292863	-0.83002	-0.948462	-0.597736	-0.665669	-0.537157	-0.655599	-0.304872	-0.372806	-0.118443	0.232284	0.164351	0.350727	0.282794	-0.0679331
ENSFCAG00000033195	SYCE2	cluster 1	cluster 1	sig.	sig.	sig.	sig.	-1.67085	-1.8362	-2.48351	-2.67971	-2.43981	-2.26747	-0.165345	-0.812659	-1.00886	-0.768965	-0.59662	-0.647314	-0.843512	-0.60362	-0.431276	-0.196197	0.0436943	0.216039	0.239892	0.412236	0.172344
ENSFCAG00000008078	CECR2	cluster 1	cluster 1	sig.	sig.	sig.	sig.	-1.15519	-1.68388	-2.50524	-2.46613	-2.17519	-2.26226	-0.528691	-1.35005	-1.31094	-1.02	-1.10707	-0.821357	-0.782244	-0.491304	-0.578374	0.0391139	0.330054	0.242983	0.29094	0.20387	-0.0870703
ENSFCAG00000000550	AGBL4	cluster 1	cluster 1	sig.	sig.	sig.	sig.	-1.28453	-1.71652	-2.44514	-2.41002	-2.17577	-2.17803	-0.431999	-1.16061	-1.1255	-0.891241	-0.893509	-0.728615	-0.693499	-0.459242	-0.46151	0.035116	0.269373	0.267105	0.234257	0.231989	-0.00226766
ENSFCAG00000005126	PHACTR3	cluster 1	cluster 1	sig.	sig.	sig.	sig.	-1.42243	-1.85078	-2.58925	-2.4677	-2.20656	-2.33219	-0.428347	-1.16682	-1.04527	-0.784127	-0.90976	-0.738468	-0.616925	-0.35578	-0.481412	0.121544	0.382689	0.257056	0.261145	0.135513	-0.125632
ENSFCAG00000048188	ENSFCAG00000048188	cluster 1	cluster 1	sig.	sig.	sig.	sig.	-1.14879	-1.91354	-2.66505	-2.76752	-2.32281	-2.3495	-0.764746	-1.51626	-1.61873	-1.17402	-1.20071	-0.751511	-0.853983	-0.409272	-0.435964	-0.102472	0.342239	0.315547	0.44471	0.418019	-0.0266914
ENSFCAG00000005535	BCAR3	cluster 1	cluster 1	sig.	sig.	sig.	sig.	-1.37678	-1.84749	-2.89906	-2.79763	-2.45074	-2.30698	-0.470707	-1.52229	-1.42085	-1.07396	-0.930206	-1.05158	-0.950147	-0.603252	-0.459499	0.101432	0.448328	0.59208	0.346895	0.490648	0.143752
ENSFCAG00000052180	ENSFCAG00000052180	cluster 1	cluster 1	sig.	sig.	sig.	sig.	-1.34284	-1.82432	-2.80193	-2.60762	-2.45113	-2.33004	-0.481481	-1.45909	-1.26479	-1.10829	-0.987201	-0.977613	-0.783308	-0.626813	-0.50572	0.194306	0.350801	0.471894	0.156495	0.277588	0.121093
ENSFCAG00000007511	NIBAN3	cluster 1	cluster 1	sig.	sig.	sig.	sig.	-1.50524	-1.90674	-2.76962	-2.79443	-2.36454	-2.35589	-0.401503	-1.26438	-1.28919	-0.859299	-0.850653	-0.862879	-0.887691	-0.457796	-0.44915	-0.0248122	0.405083	0.413728	0.429895	0.438541	0.00864526
ENSFCAG00000015309	MMP11	cluster 1	cluster 1	sig.	sig.	sig.	sig.	-1.3043	-1.69031	-2.69406	-2.64872	-2.24431	-2.25171	-0.386008	-1.38976	-1.34442	-0.940007	-0.947407	-1.00375	-0.95841	-0.553999	-0.561399	0.0453445	0.449755	0.442355	0.404411	0.397011	-0.00739991
ENSFCAG00000009725	CRIP3	cluster 1	cluster 1	sig.	sig.	sig.	sig.	-1.86643	-2.14065	-2.82489	-3.32099	-2.91216	-2.90912	-0.274228	-0.958466	-1.45456	-1.04574	-1.04269	-0.684238	-1.18033	-0.771512	-0.768465	-0.496094	-0.0872733	-0.0842263	0.40882	0.411867	0.003047
ENSFCAG00000013391	ARPP21	cluster 1	cluster 1	sig.	sig.	sig.	sig.	-1.62507	-2.13686	-2.80652	-3.3423	-3.01126	-3.17589	-0.511787	-1.18145	-1.71723	-1.38618	-1.55081	-0.669663	-1.20544	-0.874396	-1.03903	-0.535779	-0.204733	-0.369363	0.331046	0.166416	-0.164629
ENSFCAG00000029558	SHISA8	cluster 1	cluster 1	sig.	sig.	sig.	sig.	-1.75298	-2.20156	-2.94535	-3.47269	-2.95784	-3.17104	-0.448577	-1.19237	-1.7197	-1.20486	-1.41805	-0.74379	-1.27112	-0.756282	-0.969474	-0.527335	-0.0124927	-0.225685	0.514843	0.301651	-0.213192
ENSFCAG00000010984	ENOX1	cluster 1	cluster 1	sig.	sig.	sig.	sig.	-1.54865	-1.93453	-2.29654	-2.91965	-2.83055	-3.19615	-0.385878	-0.747895	-1.371	-1.2819	-1.6475	-0.362017	-0.985118	-0.896026	-1.26162	-0.623101	-0.534009	-0.899606	0.0890922	-0.276505	-0.365597
ENSFCAG00000006917	VWA3B	cluster 1	cluster 1	sig.	sig.	sig.	sig.	-1.69394	-2.26615	-2.70584	-3.17131	-2.95081	-3.04759	-0.572211	-1.0119	-1.47737	-1.25687	-1.35365	-0.439694	-0.905162	-0.684657	-0.781443	-0.465468	-0.244963	-0.34175	0.220505	0.123718	-0.096787
ENSFCAG00000022945	CHST2	cluster 1	cluster 1	sig.	sig.	sig.	sig.	-1.42959	-2.02888	-2.29634	-2.98823	-2.69509	-2.84657	-0.599286	-0.866746	-1.55864	-1.2655	-1.41698	-0.26746	-0.959353	-0.666211	-0.817689	-0.691893	-0.398751	-0.55023	0.293142	0.141663	-0.151478
ENSFCAG00000006366	LTBP2	cluster 1	cluster 1	sig.	sig.	sig.	sig.	-2.21607	-2.48925	-2.7692	-3.24364	-2.85665	-3.0509	-0.27318	-0.553125	-1.02756	-0.640577	-0.834833	-0.279945	-0.754384	-0.367397	-0.561653	-0.474439	-0.0874513	-0.281707	0.386987	0.192731	-0.194256
ENSFCAG00000003009	IRS1	cluster 1	cluster 1	sig.	sig.	sig.	sig.	-1.44885	-1.84913	-2.26122	-2.647	-2.54742	-2.82854	-0.400287	-0.812376	-1.19816	-1.09858	-1.3797	-0.41209	-0.79787	-0.698288	-0.979409	-0.385781	-0.286199	-0.567319	0.099582	-0.181538	-0.28112
ENSFCAG00000052952	ENSFCAG00000052952	cluster 1	cluster 1	sig.	sig.	sig.	sig.	-1.74618	-1.84197	-2.34278	-2.626	-2.41457	-2.9648	-0.0957914	-0.5966	-0.879812	-0.668389	-1.21862	-0.500808	-0.784021	-0.572598	-1.12283	-0.283213	-0.0717897	-0.622017	0.211423	-0.338804	-0.550227
ENSFCAG00000045311	DMKN	cluster 1	cluster 1	sig.	sig.	sig.	sig.	-1.67515	-2.10074	-2.20216	-2.9435	-2.48335	-2.71811	-0.425584	-0.527006	-1.26835	-0.808201	-1.04296	-0.101422	-0.842764	-0.382617	-0.617379	-0.741342	-0.281195	-0.515957	0.460147	0.225385	-0.234762
ENSFCAG00000001601	FCER2	cluster 1	cluster 1	sig.	sig.	sig.	sig.	-1.55366	-1.72277	-2.13664	-2.72417	-2.37191	-2.52426	-0.169116	-0.582988	-1.17052	-0.818255	-0.970605	-0.413872	-1.0014	-0.649139	-0.801489	-0.58753	-0.235267	-0.387617	0.352263	0.199913	-0.15235
ENSFCAG00000027635	PPFIA3	cluster 1	cluster 1	sig.	sig.	sig.	sig.	-1.67627	-1.75476	-2.10991	-2.67913	-2.41899	-2.64246	-0.0784885	-0.433638	-1.00286	-0.742721	-0.966194	-0.35515	-0.924369	-0.664232	-0.887706	-0.569219	-0.309083	-0.532556	0.260137	0.0366633	-0.223473
ENSFCAG00000001733	GRPR	cluster 1	cluster 1	sig.	sig.	sig.	sig.	-1.58479	-1.83473	-2.28396	-2.71674	-2.4757	-2.46975	-0.249942	-0.699175	-1.13195	-0.890915	-0.88496	-0.449233	-0.88201	-0.640973	-0.635019	-0.432777	-0.19174	-0.185786	0.241037	0.246991	0.00595454
ENSFCAG00000010860	ANKRD55	cluster 1	cluster 1	sig.	sig.	sig.	sig.	-1.38138	-1.63572	-2.12777	-2.55127	-2.35034	-2.33779	-0.254339	-0.746393	-1.16989	-0.968964	-0.956409	-0.492054	-0.915549	-0.714625	-0.70207	-0.423495	-0.22257	-0.210016	0.200925	0.213479	0.0125542
ENSFCAG00000010784	LINGO4	cluster 1	none	not sig.	sig.	sig.	sig.	-0.798413	-2.00589	-2.57038	-1.72298	-1.11777	-0.404565	-1.20748	-1.77196	-0.924565	-0.319361	0.393848	-0.564483	0.282914	0.888119	1.60133	0.847397	1.4526	2.16581	0.605205	1.31841	0.713209
ENSFCAG00000031840	MEGF6	cluster 1	none	not sig.	not sig.	sig.	not sig.	-0.34525	-0.308536	-2.49729	-1.01498	-0.596362	-0.460829	0.0367139	-2.15204	-0.669734	-0.251111	-0.115578	-2.18875	-0.706448	-0.287825	-0.152292	1.48231	1.90093	2.03646	0.418623	0.554156	0.135533
ENSFCAG00000041575	ENSFCAG00000041575	cluster 1	cluster 1	not sig.	not sig.	sig.	sig.	-1.91918	-0.922018	-3.44223	-2.21807	-1.37023	-2.41319	0.99716	-1.52305	-0.298895	0.548948	-0.494009	-2.52022	-1.29605	-0.448212	-1.49117	1.22416	2.072	1.02905	0.847843	-0.195114	-1.04296
ENSFCAG00000009697	ENSFCAG00000009697	cluster 1	cluster 1	sig.	sig.	sig.	sig.	-1.96972	-1.40575	-2.68057	-2.06071	-1.53586	-2.13766	0.563966	-0.710854	-0.0909903	0.433857	-0.167946	-1.27482	-0.654956	-0.130109	-0.731911	0.619863	1.14471	0.542908	0.524847	-0.0769556	-0.601803
ENSFCAG00000052858	ENSFCAG00000052858	cluster 1	cluster 1	sig.	sig.	sig.	sig.	-2.2265	-1.67672	-2.36816	-2.36413	-2.01253	-2.39439	0.549778	-0.141663	-0.137633	0.213972	-0.16789	-0.691441	-0.687411	-0.335806	-0.717668	0.00402995	0.355635	-0.026227	0.351605	-0.030257	-0.381862
ENSFCAG00000046581	VPREB1	cluster 1	cluster 1	not sig.	sig.	sig.	sig.	-0.974056	-1.55391	-3.14855	-2.31361	-1.87936	-1.51724	-0.579853	-2.17449	-1.33955	-0.905306	-0.543182	-1.59464	-0.7597	-0.325454	0.0366702	0.83494	1.26919	1.63131	0.434246	0.79637	0.362124
ENSFCAG00000046261	RAPGEF5	cluster 1	cluster 1	not sig.	sig.	sig.	sig.	-0.667507	-1.38716	-2.90505	-2.4733	-2.05612	-1.95363	-0.719653	-2.23755	-1.8058	-1.38862	-1.28612	-1.51789	-1.08614	-0.668963	-0.566469	0.431751	0.848931	0.951425	0.417181	0.519675	0.102494
ENSFCAG00000024030	FADS2	cluster 1	cluster 1	sig.	sig.	sig.	sig.	-1.33907	-1.53113	-3.18147	-2.87187	-2.4738	-2.36349	-0.192057	-1.8424	-1.5328	-1.13473	-1.02441	-1.65034	-1.34074	-0.942672	-0.832357	0.309604	0.707673	0.817987	0.398069	0.508384	0.110314
ENSFCAG00000031778	CD72	cluster 1	cluster 1	sig.	sig.	sig.	sig.	-1.19491	-1.55808	-2.93051	-2.81153	-2.44593	-2.43557	-0.363168	-1.7356	-1.61663	-1.25102	-1.24067	-1.37244	-1.25346	-0.88785	-0.877499	0.118977	0.484585	0.494936	0.365608	0.37596	0.0103515
ENSFCAG00000031758	RIMBP2	cluster 1	cluster 1	not sig.	sig.	sig.	sig.	-1.17023	-1.51464	-3.0092	-2.49332	-2.01966	-1.9488	-0.344403	-1.83897	-1.32308	-0.849429	-0.778571	-1.49456	-0.978681	-0.505026	-0.434168	0.515881	0.989536	1.06039	0.473655	0.544513	0.0708579
ENSFCAG00000019171	GABRA4	cluster 1	cluster 1	sig.	sig.	sig.	sig.	-1.29869	-1.49563	-2.73717	-2.49709	-2.20433	-2.18335	-0.196941	-1.43848	-1.1984	-0.90564	-0.884662	-1.24154	-1.00146	-0.708699	-0.687721	0.240081	0.532838	0.553816	0.292757	0.313735	0.0209778
ENSFCAG00000034866	ENSFCAG00000034866	cluster 1	cluster 1	not sig.	sig.	sig.	sig.	-1.31229	-1.60412	-2.93193	-2.6827	-2.19706	-2.25228	-0.291836	-1.61964	-1.37041	-0.88477	-0.939997	-1.32781	-1.07858	-0.592933	-0.64816	0.249229	0.734873	0.679646	0.485644	0.430417	-0.055227
ENSFCAG00000027442	GDF11	cluster 1	cluster 3	not sig.	sig.	sig.	sig.	-0.606208	-1.17494	-2.24152	-1.87497	-1.56288	-1.32634	-0.568728	-1.63531	-1.26876	-0.956676	-0.720132	-1.06658	-0.70003	-0.387948	-0.151404	0.366555	0.678636	0.915181	0.312081	0.548626	0.236545
ENSFCAG00000002913	RIMS3	cluster 1	cluster 1	sig.	sig.	sig.	sig.	-1.31897	-1.76817	-2.58256	-2.19926	-1.98683	-1.76939	-0.4492	-1.26359	-0.880293	-0.667864	-0.450415	-0.81439	-0.431092	-0.218663	-0.00121464	0.383297	0.595726	0.813175	0.212429	0.429878	0.217449
ENSFCAG00000032108	HMGN3	cluster 1	cluster 3	not sig.	sig.	sig.	sig.	-1.05195	-1.60295	-2.4507	-2.03501	-2.03285	-1.6512	-0.550997	-1.39875	-0.983055	-0.980903	-0.599246	-0.847755	-0.432058	-0.429906	-0.0482486	0.415696	0.417848	0.799506	0.00215189	0.38381	0.381658
ENSFCAG00000045466	ENSFCAG00000045466	cluster 1	cluster 1	sig.	sig.	sig.	sig.	-1.11684	-1.57171	-2.23437	-2.06219	-1.92731	-1.54425	-0.454869	-1.11753	-0.945357	-0.81047	-0.427413	-0.662662	-0.490488	-0.355601	0.0274558	0.172174	0.307062	0.690118	0.134887	0.517944	0.383056
ENSFCAG00000000323	RASAL1	cluster 1	cluster 1	not sig.	sig.	sig.	sig.	-1.05201	-1.3321	-2.60436	-1.52535	-1.61759	-1.46853	-0.280085	-1.55235	-0.47334	-0.565583	-0.416524	-1.27227	-0.193255	-0.285497	-0.136439	1.07901	0.98677	1.13583	-0.0922428	0.0568154	0.149058
ENSFCAG00000002051	SOX5	cluster 1	cluster 3	sig.	sig.	sig.	sig.	-0.901496	-1.61853	-2.3128	-1.69452	-1.63664	-1.65033	-0.717032	-1.41131	-0.793028	-0.735144	-0.748829	-0.694273	-0.0759963	-0.0181126	-0.0317976	0.618277	0.676161	0.662476	0.0578837	0.0441987	-0.013685
ENSFCAG00000006968	STPG4	cluster 1	cluster 1	not sig.	sig.	sig.	sig.	-0.671828	-1.7667	-2.27945	-1.46088	-1.69176	-1.75666	-1.09487	-1.60763	-0.789047	-1.01993	-1.08483	-0.512756	0.305823	0.0749382	0.0100411	0.818579	0.587694	0.522797	-0.230885	-0.295782	-0.0648971
ENSFCAG00000000221	SUCNR1	cluster 1	none	not sig.	sig.	sig.	sig.	-0.665311	-1.32839	-1.73286	-2.26262	-1.63261	-1.47917	-0.663075	-1.06755	-1.59731	-0.967296	-0.813857	-0.404479	-0.934234	-0.304222	-0.150782	-0.529755	0.100257	0.253697	0.630012	0.783452	0.153439
ENSFCAG00000040299	ENSFCAG00000040299	cluster 1	cluster 1	not sig.	sig.	sig.	sig.	-0.536845	-1.43295	-1.85254	-2.20972	-1.96514	-1.68881	-0.896106	-1.31569	-1.67288	-1.42829	-1.15196	-0.419585	-0.776769	-0.532189	-0.255857	-0.357184	-0.112603	0.163728	0.244581	0.520912	0.276331
ENSFCAG00000043732	GPIHBP1	cluster 1	none	not sig.	sig.	sig.	sig.	-1.1967	-1.43324	-2.50554	-2.81897	-2.29165	-2.0551	-0.236535	-1.30883	-1.62227	-1.09494	-0.858399	-1.0723	-1.38573	-0.858408	-0.621863	-0.313435	0.213889	0.450434	0.527325	0.763869	0.236544
ENSFCAG00000044928	ENSFCAG00000044928	cluster 1	none	sig.	sig.	sig.	sig.	-0.995863	-1.24854	-2.11314	-2.26711	-1.95901	-1.63402	-0.252674	-1.11728	-1.27125	-0.963146	-0.638156	-0.864603	-1.01858	-0.710472	-0.385482	-0.153975	0.15413	0.479121	0.308106	0.633096	0.32499
ENSFCAG00000039334	PLA2G2F	cluster 1	cluster 1	sig.	sig.	sig.	sig.	-1.29929	-1.46149	-2.31812	-2.23259	-1.85895	-1.9601	-0.162198	-1.01883	-0.933298	-0.559655	-0.66081	-0.856629	-0.771101	-0.397457	-0.498613	0.0855284	0.459172	0.358016	0.373643	0.272488	-0.101155
ENSFCAG00000000329	MYBPC2	cluster 1	cluster 3	sig.	sig.	sig.	sig.	-1.34322	-1.69963	-2.47619	-2.31813	-1.85562	-2.07888	-0.356415	-1.13298	-0.974914	-0.512401	-0.735662	-0.776563	-0.618499	-0.155986	-0.379246	0.158063	0.620577	0.397316	0.462514	0.239253	-0.223261
ENSFCAG00000033334	ENSFCAG00000033334	cluster 1	cluster 1	sig.	sig.	sig.	sig.	-1.44739	-1.83456	-2.55694	-2.41073	-2.02453	-2.06699	-0.387174	-1.10955	-0.963342	-0.577142	-0.619601	-0.722375	-0.576168	-0.189968	-0.232426	0.146208	0.532408	0.489949	0.3862	0.343741	-0.0424587
ENSFCAG00000025692	PMEPA1	cluster 1	cluster 1	sig.	sig.	sig.	sig.	-1.57995	-1.8734	-2.48764	-2.27734	-2.28843	-2.42452	-0.293446	-0.907692	-0.697388	-0.708481	-0.844566	-0.614246	-0.403941	-0.415035	-0.55112	0.210304	0.199211	0.0631263	-0.0110931	-0.147178	-0.136085
ENSFCAG00000050415	ENSFCAG00000050415	cluster 1	cluster 1	sig.	sig.	sig.	sig.	-1.638	-2.00034	-2.81874	-2.43442	-2.46038	-2.31154	-0.362339	-1.18075	-0.796418	-0.82238	-0.673547	-0.818408	-0.434079	-0.460041	-0.311207	0.384329	0.358366	0.5072	-0.0259622	0.122872	0.148834
ENSFCAG00000022073	DTX1	cluster 1	cluster 1	sig.	sig.	sig.	sig.	-1.00586	-1.62038	-2.42782	-2.18138	-1.88303	-1.99437	-0.61452	-1.42195	-1.17551	-0.877169	-0.988502	-0.807432	-0.560993	-0.26265	-0.373982	0.24644	0.544783	0.43345	0.298343	0.18701	-0.111332
ENSFCAG00000024356	ENSFCAG00000024356	cluster 1	cluster 1	sig.	sig.	sig.	sig.	-1.02525	-1.71138	-2.36272	-2.15236	-2.0502	-2.0786	-0.686125	-1.33747	-1.12711	-1.02495	-1.05335	-0.651347	-0.440981	-0.338827	-0.367221	0.210367	0.312521	0.284126	0.102154	0.0737594	-0.0283948
ENSFCAG00000040950	MISP3	cluster 1	cluster 1	sig.	sig.	sig.	sig.	-0.891602	-1.60789	-2.14982	-2.04833	-1.75597	-1.8348	-0.716286	-1.25822	-1.15673	-0.864369	-0.9432	-0.541937	-0.440442	-0.148083	-0.226914	0.101495	0.393853	0.315023	0.292358	0.213527	-0.0788308
ENSFCAG00000046616	CCR6	cluster 1	cluster 1	sig.	sig.	sig.	sig.	-1.10493	-1.69899	-2.19219	-2.18261	-1.9886	-2.0957	-0.59406	-1.08726	-1.07768	-0.883673	-0.990772	-0.493201	-0.483617	-0.289613	-0.396713	0.00958453	0.203588	0.0964885	0.194003	0.086904	-0.1071
ENSFCAG00000048893	ENSFCAG00000048893	cluster 1	cluster 1	not sig.	sig.	sig.	sig.	-1.05751	-1.59332	-2.18341	-2.14364	-1.91065	-1.99161	-0.535812	-1.1259	-1.08613	-0.853142	-0.934095	-0.590087	-0.550316	-0.317329	-0.398283	0.0397709	0.272757	0.191804	0.232986	0.152033	-0.0809531
ENSFCAG00000047714	ENSFCAG00000047714	cluster 1	cluster 1	sig.	sig.	sig.	sig.	-1.27038	-1.64651	-2.16094	-2.16827	-2.09101	-2.09446	-0.376133	-0.890561	-0.897889	-0.820633	-0.824083	-0.514428	-0.521756	-0.444501	-0.447951	-0.00732788	0.0699275	0.0664779	0.0772554	0.0738057	-0.00344965
ENSFCAG00000053650	ENSFCAG00000053650	cluster 1	cluster 1	sig.	sig.	sig.	sig.	-1.24919	-1.56457	-2.20516	-2.10025	-1.97294	-2.02615	-0.315379	-0.955967	-0.851059	-0.723751	-0.776952	-0.640587	-0.535679	-0.408371	-0.461573	0.104908	0.232216	0.179014	0.127308	0.0741064	-0.0532016
ENSFCAG00000009965	STAC2	cluster 1	cluster 1	sig.	sig.	sig.	sig.	-1.13928	-1.37714	-2.09971	-1.99564	-1.90981	-1.8356	-0.237854	-0.960431	-0.856357	-0.77053	-0.696316	-0.722577	-0.618502	-0.532675	-0.458462	0.104075	0.189902	0.264115	0.085827	0.160041	0.0742135
ENSFCAG00000042894	NKPD1	cluster 1	cluster 1	sig.	sig.	sig.	sig.	-1.16933	-1.57247	-2.31297	-2.14956	-2.04436	-1.91799	-0.40314	-1.14364	-0.980223	-0.875024	-0.748654	-0.740496	-0.577083	-0.471884	-0.345514	0.163412	0.268612	0.394982	0.105199	0.231569	0.12637
ENSFCAG00000008340	CAND2	cluster 1	cluster 1	sig.	sig.	sig.	sig.	-1.31651	-1.50872	-1.99331	-2.22754	-2.02157	-1.96392	-0.192209	-0.676804	-0.911034	-0.705065	-0.647416	-0.484595	-0.718825	-0.512855	-0.455207	-0.23423	-0.0282606	0.0293875	0.205969	0.263618	0.0576481
ENSFCAG00000005536	DENND5B	cluster 1	cluster 1	sig.	sig.	sig.	sig.	-1.31055	-1.64018	-2.04152	-2.22532	-1.97893	-2.00506	-0.329633	-0.730968	-0.914768	-0.668375	-0.69451	-0.401336	-0.585136	-0.338742	-0.364878	-0.1838	0.0625936	0.036458	0.246394	0.220258	-0.0261356
ENSFCAG00000008129	CD79A	cluster 1	cluster 1	sig.	sig.	sig.	sig.	-1.24679	-1.5409	-2.02246	-2.17374	-1.91279	-1.97673	-0.294117	-0.775673	-0.92696	-0.666003	-0.729948	-0.481556	-0.632842	-0.371886	-0.43583	-0.151287	0.10967	0.0457254	0.260956	0.197012	-0.0639444
ENSFCAG00000003107	CD19	cluster 1	cluster 1	sig.	sig.	sig.	sig.	-1.4518	-1.69112	-2.17758	-2.31291	-1.97219	-2.09056	-0.239316	-0.725778	-0.861104	-0.520382	-0.638753	-0.486462	-0.621788	-0.281066	-0.399438	-0.135326	0.205396	0.0870246	0.340723	0.222351	-0.118372
ENSFCAG00000003114	MS4A1	cluster 1	cluster 1	sig.	sig.	sig.	sig.	-1.23948	-1.64934	-2.15709	-2.27286	-1.99004	-2.05411	-0.409863	-0.917611	-1.03338	-0.750559	-0.814633	-0.507748	-0.62352	-0.340696	-0.404769	-0.115772	0.167052	0.102979	0.282824	0.218751	-0.0640732
ENSFCAG00000027494	RNF215	cluster 1	cluster 1	sig.	sig.	sig.	sig.	-1.30668	-1.72887	-2.24836	-2.34985	-2.01065	-2.10008	-0.422193	-0.941688	-1.04317	-0.703973	-0.793407	-0.519495	-0.620981	-0.28178	-0.371215	-0.101486	0.237716	0.148281	0.339201	0.249767	-0.0894348
ENSFCAG00000004077	CRMP1	cluster 1	cluster 1	sig.	sig.	sig.	sig.	-1.09138	-1.59985	-2.22013	-2.42319	-1.91334	-2.11321	-0.508472	-1.12875	-1.3318	-0.821961	-1.02182	-0.620279	-0.823332	-0.313489	-0.513351	-0.203053	0.30679	0.106929	0.509843	0.309981	-0.199862
ENSFCAG00000012359	RALGPS2	cluster 1	cluster 1	sig.	sig.	sig.	sig.	-1.18596	-1.63712	-2.19941	-2.28265	-2.10668	-2.06768	-0.451159	-1.01345	-1.09669	-0.920723	-0.88172	-0.562288	-0.645528	-0.469564	-0.43056	-0.0832399	0.0927241	0.131728	0.175964	0.214968	0.0390039
ENSFCAG00000023311	ZNF365	cluster 1	cluster 1	sig.	sig.	sig.	sig.	-1.1991	-1.57753	-2.12363	-2.23888	-2.10654	-2.0729	-0.378431	-0.924526	-1.03978	-0.907442	-0.873797	-0.546095	-0.661347	-0.529011	-0.495366	-0.115252	0.0170845	0.0507292	0.132337	0.165981	0.0336446
ENSFCAG00000018385	FGFR3	cluster 1	cluster 1	sig.	sig.	sig.	sig.	-1.12253	-1.47559	-2.10333	-2.24271	-1.96549	-2.13496	-0.353056	-0.980794	-1.12018	-0.842957	-1.01242	-0.627738	-0.767121	-0.489901	-0.659367	-0.139384	0.137837	-0.0316295	0.277221	0.107754	-0.169466
ENSFCAG00000022585	SEMA4B	cluster 1	cluster 1	sig.	sig.	sig.	sig.	-1.18132	-1.52402	-2.06588	-2.25519	-1.98403	-2.0678	-0.342699	-0.88456	-1.07387	-0.802714	-0.886487	-0.541861	-0.731172	-0.460015	-0.543788	-0.189311	0.0818454	-0.00192757	0.271156	0.187383	-0.083773
ENSFCAG00000045457	ENSFCAG00000045457	cluster 1	none	sig.	not sig.	not sig.	sig.	-1.04792	-0.914882	-0.737832	-1.2573	-0.942446	-1.37565	0.133042	0.310091	-0.209372	0.105478	-0.327722	0.17705	-0.342413	-0.0275641	-0.460764	-0.519463	-0.204614	-0.637814	0.314849	-0.118351	-0.4332
ENSFCAG00000051126	ENSFCAG00000051126	cluster 1	cluster 3	sig.	sig.	not sig.	sig.	-0.86337	-0.80467	-0.630767	-0.976074	-1.04825	-1.22334	0.0586994	0.232603	-0.112704	-0.184879	-0.359974	0.173903	-0.171404	-0.243578	-0.418674	-0.345307	-0.417481	-0.592577	-0.0721745	-0.24727	-0.175096
ENSFCAG00000014384	KIFC2	cluster 1	cluster 3	sig.	sig.	sig.	sig.	-0.971844	-1.14947	-1.06084	-1.23824	-1.29234	-1.4717	-0.177621	-0.0889998	-0.266397	-0.320499	-0.499855	0.0886216	-0.088776	-0.142878	-0.322234	-0.177398	-0.2315	-0.410855	-0.054102	-0.233458	-0.179356
ENSFCAG00000052845	ENSFCAG00000052845	cluster 1	none	not sig.	not sig.	not sig.	sig.	-0.967041	-1.06594	-0.981372	-1.2113	-1.19023	-1.36607	-0.0989036	-0.0143309	-0.24426	-0.223184	-0.399028	0.0845728	-0.145356	-0.124281	-0.300125	-0.229929	-0.208853	-0.384697	0.0210759	-0.154768	-0.175844
ENSFCAG00000001461	APPL2	cluster 1	cluster 3	sig.	sig.	sig.	sig.	-0.881265	-0.797447	-0.945618	-1.23772	-1.18825	-1.26614	0.083818	-0.0643528	-0.356452	-0.306986	-0.384871	-0.148171	-0.44027	-0.390804	-0.468689	-0.292099	-0.242634	-0.320518	0.0494659	-0.028419	-0.0778849
ENSFCAG00000006857	XRCC2	cluster 1	cluster 2	sig.	sig.	sig.	sig.	-0.978947	-0.911309	-1.0047	-1.23148	-1.32938	-1.31491	0.0676379	-0.0257535	-0.252528	-0.350434	-0.335962	-0.0933914	-0.320166	-0.418072	-0.4036	-0.226775	-0.32468	-0.310208	-0.0979056	-0.0834334	0.0144722
ENSFCAG00000011823	ME3	cluster 1	cluster 3	sig.	sig.	sig.	sig.	-0.894887	-0.979187	-1.01075	-1.20979	-1.25478	-1.3021	-0.0843001	-0.115866	-0.314906	-0.359894	-0.407212	-0.031566	-0.230606	-0.275594	-0.322912	-0.19904	-0.244028	-0.291346	-0.0449873	-0.0923054	-0.047318
ENSFCAG00000036017	EPOP	cluster 1	none	not sig.	sig.	not sig.	sig.	-0.901856	-1.10199	-0.948577	-1.73009	-1.16032	-1.14315	-0.200131	-0.0467205	-0.828229	-0.25846	-0.241291	0.15341	-0.628098	-0.058329	-0.0411604	-0.781509	-0.211739	-0.194571	0.569769	0.586938	0.0171686
ENSFCAG00000008869	BEND3	cluster 1	none	not sig.	sig.	sig.	sig.	-0.739	-1.01876	-0.946422	-1.40628	-1.27805	-1.20022	-0.27976	-0.207422	-0.66728	-0.53905	-0.461221	0.0723374	-0.387521	-0.259291	-0.181461	-0.459858	-0.331628	-0.253799	0.12823	0.206059	0.0778294
ENSFCAG00000029906	ENSFCAG00000029906	cluster 1	none	sig.	sig.	sig.	sig.	-0.836177	-1.14681	-1.0109	-1.31773	-1.23709	-1.14666	-0.310634	-0.174719	-0.481554	-0.400911	-0.310485	0.135914	-0.17092	-0.0902769	0.000148384	-0.306835	-0.226191	-0.135766	0.0806435	0.171069	0.0904253
ENSFCAG00000014416	RAB30	cluster 1	none	not sig.	sig.	sig.	sig.	-0.706156	-0.942352	-0.90567	-1.2655	-1.03761	-1.03943	-0.236196	-0.199515	-0.559341	-0.331457	-0.333271	0.0366815	-0.323144	-0.0952614	-0.0970745	-0.359826	-0.131943	-0.133756	0.227883	0.22607	-0.00181313
ENSFCAG00000044990	ZMYND19	cluster 1	cluster 3	sig.	sig.	sig.	sig.	-0.838132	-0.997584	-0.915004	-1.27287	-1.05623	-1.14338	-0.159452	-0.0768715	-0.434737	-0.2181	-0.305251	0.0825805	-0.275285	-0.0586485	-0.145799	-0.357865	-0.141229	-0.22838	0.216636	0.129485	-0.0871509
ENSFCAG00000047597	ENSFCAG00000047597	cluster 1	cluster 1	not sig.	sig.	sig.	sig.	-1.00505	-1.10951	-1.03396	-1.58792	-1.37066	-1.43447	-0.104458	-0.0289085	-0.582867	-0.365602	-0.429414	0.0755496	-0.478409	-0.261144	-0.324956	-0.553958	-0.336694	-0.400505	0.217265	0.153453	-0.0638117
ENSFCAG00000000028	RCN3	cluster 1	cluster 3	sig.	sig.	sig.	sig.	-0.995316	-1.15567	-1.13714	-1.41321	-1.3402	-1.3918	-0.160358	-0.141828	-0.417897	-0.344883	-0.396488	0.0185297	-0.257539	-0.184525	-0.23613	-0.276068	-0.203055	-0.25466	0.0730133	0.0214083	-0.051605
ENSFCAG00000047410	ENSFCAG00000047410	cluster 1	cluster 3	sig.	sig.	sig.	sig.	-1.02703	-1.10706	-1.03473	-1.41024	-1.35251	-1.37562	-0.0800256	-0.00769451	-0.383212	-0.325479	-0.348593	0.072331	-0.303186	-0.245453	-0.268567	-0.375518	-0.317784	-0.340898	0.0577331	0.0346195	-0.0231136
ENSFCAG00000005391	SNX8	cluster 1	cluster 3	sig.	sig.	sig.	sig.	-0.993687	-0.998946	-1.1226	-1.39021	-1.19605	-1.3103	-0.00525875	-0.128913	-0.396519	-0.202358	-0.316616	-0.123655	-0.39126	-0.1971	-0.311357	-0.267606	-0.073445	-0.187702	0.194161	0.0799035	-0.114257
ENSFCAG00000006153	EEFSEC	cluster 1	cluster 3	sig.	sig.	sig.	sig.	-0.841412	-0.9919	-1.13087	-1.36374	-1.14403	-1.29106	-0.150488	-0.289458	-0.522325	-0.302623	-0.449643	-0.13897	-0.371837	-0.152135	-0.299155	-0.232867	-0.0131649	-0.160185	0.219703	0.0726821	-0.14702
ENSFCAG00000009392	SMYD5	cluster 1	cluster 3	sig.	sig.	sig.	sig.	-0.836052	-0.921151	-1.05834	-1.31048	-1.16722	-1.25776	-0.0850983	-0.222291	-0.474428	-0.331172	-0.42171	-0.137192	-0.38933	-0.246074	-0.336612	-0.252138	-0.108882	-0.19942	0.143256	0.052718	-0.0905378
ENSFCAG00000010047	FCRL2	cluster 1	cluster 3	sig.	sig.	sig.	sig.	-0.992614	-1.20816	-1.06676	-1.3524	-1.18971	-1.40221	-0.215544	-0.0741416	-0.359784	-0.197092	-0.409599	0.141403	-0.14424	0.0184519	-0.194054	-0.285643	-0.122951	-0.335457	0.162692	-0.0498144	-0.212506
ENSFCAG00000013656	SYNGAP1	cluster 1	none	sig.	sig.	sig.	sig.	-0.982464	-1.21236	-1.19087	-1.46437	-1.21831	-1.40994	-0.229897	-0.20841	-0.481911	-0.235845	-0.427478	0.0214869	-0.252014	-0.00594784	-0.197581	-0.273501	-0.0274347	-0.219068	0.246066	0.0544325	-0.191634
ENSFCAG00000044531	LRRC24	cluster 1	cluster 3	sig.	sig.	sig.	sig.	-0.963473	-1.22726	-1.1827	-1.39971	-1.24976	-1.31916	-0.263784	-0.219225	-0.436241	-0.286288	-0.355685	0.044559	-0.172457	-0.0225035	-0.0919005	-0.217016	-0.0670625	-0.136459	0.149953	0.0805564	-0.069397
ENSFCAG00000042059	CDCP2	cluster 1	cluster 3	sig.	sig.	sig.	sig.	-1.0135	-1.09705	-1.03311	-1.41169	-1.03062	-1.29096	-0.0835476	-0.0196075	-0.398189	-0.0171184	-0.277459	0.0639401	-0.314642	0.0664292	-0.193912	-0.378582	0.00248912	-0.257852	0.381071	0.12073	-0.260341
ENSFCAG00000043895	CA9	cluster 1	cluster 3	sig.	sig.	sig.	sig.	-0.906764	-1.0989	-1.06958	-1.50196	-1.17915	-1.30479	-0.192139	-0.16282	-0.595201	-0.272386	-0.398027	0.0293196	-0.403061	-0.0802461	-0.205888	-0.432381	-0.109566	-0.235207	0.322815	0.197174	-0.125642
ENSFCAG00000012018	COQ10A	cluster 1	cluster 3	sig.	sig.	sig.	sig.	-0.806604	-0.837003	-1.13116	-1.17594	-1.04852	-0.950144	-0.0303984	-0.32456	-0.369336	-0.241916	-0.143539	-0.294162	-0.338938	-0.211517	-0.113141	-0.0447759	0.0826445	0.181021	0.12742	0.225797	0.0983763
ENSFCAG00000009848	LAMB2	cluster 1	cluster 3	sig.	sig.	sig.	sig.	-0.813485	-0.861676	-1.15206	-1.2294	-0.976454	-1.03355	-0.0481913	-0.338573	-0.415914	-0.16297	-0.220063	-0.290382	-0.367723	-0.114778	-0.171871	-0.0773406	0.175604	0.118511	0.252944	0.195851	-0.0570931
ENSFCAG00000031843	LIMD1	cluster 1	cluster 2	sig.	sig.	sig.	sig.	-0.766948	-0.76789	-1.11396	-1.11629	-0.977142	-0.999058	-0.000941926	-0.347017	-0.349345	-0.210194	-0.23211	-0.346075	-0.348403	-0.209252	-0.231169	-0.00232843	0.136823	0.114906	0.139151	0.117235	-0.0219163
ENSFCAG00000009145	RRP9	cluster 1	cluster 3	sig.	sig.	sig.	sig.	-0.94331	-0.975204	-1.27126	-1.31532	-1.03925	-1.02703	-0.0318942	-0.327951	-0.372011	-0.0959377	-0.0837186	-0.296057	-0.340117	-0.0640435	-0.0518244	-0.0440601	0.232013	0.244232	0.276073	0.288292	0.0122191
ENSFCAG00000026746	TEDC2	cluster 1	cluster 3	sig.	sig.	sig.	sig.	-0.99568	-0.908917	-1.18441	-1.32726	-1.12614	-1.10582	0.0867627	-0.188727	-0.331584	-0.130458	-0.110142	-0.275489	-0.418347	-0.21722	-0.196905	-0.142857	0.0582691	0.0785845	0.201126	0.221442	0.0203154
ENSFCAG00000048072	ENSFCAG00000048072	cluster 1	cluster 2	sig.	sig.	sig.	sig.	-1.04527	-0.897213	-1.31831	-1.31051	-1.15869	-1.15893	0.148055	-0.273038	-0.265241	-0.113426	-0.11366	-0.421093	-0.413296	-0.261481	-0.261715	0.00779687	0.159612	0.159378	0.151815	0.151581	-0.000233897
ENSFCAG00000014018	CD40	cluster 1	none	sig.	sig.	sig.	sig.	-0.796584	-0.643046	-0.972322	-1.22242	-0.988929	-1.00943	0.153538	-0.175738	-0.425837	-0.192345	-0.21285	-0.329276	-0.579375	-0.345883	-0.366388	-0.250099	-0.0166066	-0.0371122	0.233492	0.212987	-0.0205056
ENSFCAG00000030156	ZC4H2	cluster 1	none	sig.	not sig.	sig.	sig.	-0.92753	-0.669849	-0.96311	-1.28021	-1.00899	-0.93509	0.25768	-0.0355797	-0.35268	-0.081459	-0.00756031	-0.29326	-0.61036	-0.339139	-0.265241	-0.3171	-0.0458793	0.0280194	0.271221	0.345119	0.0738987
ENSFCAG00000007078	CACFD1	cluster 1	none	not sig.	not sig.	sig.	sig.	-0.991138	-0.737264	-1.07981	-1.30664	-1.0689	-1.30126	0.253875	-0.0886732	-0.315499	-0.0777664	-0.31012	-0.342548	-0.569374	-0.331641	-0.563994	-0.226826	0.0109068	-0.221446	0.237732	0.00537916	-0.232353
ENSFCAG00000004961	TTC7A	cluster 1	cluster 3	sig.	sig.	sig.	sig.	-0.884607	-0.833711	-1.08123	-1.15366	-1.01645	-1.17857	0.0508964	-0.196627	-0.269057	-0.131843	-0.293961	-0.247523	-0.319953	-0.182739	-0.344857	-0.0724302	0.0647841	-0.0973337	0.137214	-0.0249035	-0.162118
ENSFCAG00000000874	TBC1D9	cluster 1	cluster 3	sig.	sig.	sig.	sig.	-0.876106	-0.762369	-1.0137	-1.17548	-1.04754	-1.11013	0.113737	-0.137595	-0.299373	-0.171435	-0.234019	-0.251332	-0.41311	-0.285171	-0.347756	-0.161778	-0.0338398	-0.0964243	0.127939	0.0653541	-0.0625846
ENSFCAG00000002211	NTHL1	cluster 1	cluster 3	sig.	sig.	sig.	sig.	-0.862618	-0.752537	-1.04665	-1.17	-0.976296	-1.09681	0.110081	-0.184033	-0.307382	-0.113679	-0.23419	-0.294114	-0.417463	-0.22376	-0.344271	-0.123348	0.0703545	-0.050157	0.193703	0.0731912	-0.120512
ENSFCAG00000028694	BMF	cluster 1	cluster 2	sig.	sig.	sig.	sig.	-1.22104	-0.878192	-0.933061	-1.07947	-0.866644	-1.05644	0.342846	0.287977	0.141567	0.354394	0.164595	-0.054869	-0.201279	0.0115474	-0.178251	-0.14641	0.0664164	-0.123383	0.212827	0.0230277	-0.189799
ENSFCAG00000015334	SLC37A2	cluster 1	none	sig.	sig.	sig.	sig.	-1.0355	-0.725276	-0.887333	-1.0207	-0.852984	-0.863954	0.310228	0.148171	0.0148008	0.18252	0.17155	-0.162058	-0.295428	-0.127708	-0.138679	-0.13337	0.0343493	0.0233791	0.167719	0.156749	-0.0109702
ENSFCAG00000018807	CE2H19orf54	cluster 1	cluster 3	sig.	sig.	sig.	sig.	-0.947785	-0.675592	-0.921588	-0.878192	-0.735684	-0.817893	0.272193	0.0261973	0.0695925	0.212101	0.129892	-0.245996	-0.202601	-0.0600922	-0.142301	0.0433952	0.185904	0.103695	0.142509	0.0602995	-0.0822093
ENSFCAG00000052991	ENSFCAG00000052991	cluster 1	none	sig.	sig.	sig.	sig.	-1.10883	-0.941915	-0.976385	-1.12289	-1.33123	-0.892202	0.166916	0.132446	-0.0140607	-0.222399	0.216629	-0.03447	-0.180977	-0.389315	0.0497134	-0.146507	-0.354845	0.0841833	-0.208339	0.23069	0.439029
ENSFCAG00000012450	CTH	cluster 1	none	sig.	sig.	sig.	sig.	-0.846854	-0.942466	-1.02297	-0.941837	-1.11779	-0.807293	-0.095612	-0.176114	-0.094983	-0.270937	0.0395601	-0.0805018	0.000629013	-0.175325	0.135172	0.0811308	-0.0948231	0.215674	-0.175954	0.134543	0.310497
ENSFCAG00000030918	ABCA10	cluster 1	none	sig.	sig.	sig.	sig.	-0.87507	-0.857854	-0.957456	-0.968056	-0.982278	-0.619866	0.0172157	-0.0823861	-0.0929864	-0.107209	0.255203	-0.0996018	-0.110202	-0.124424	0.237988	-0.0106003	-0.0248224	0.33759	-0.0142221	0.34819	0.362412
ENSFCAG00000015332	TMEM218	cluster 1	none	sig.	sig.	sig.	sig.	-1.06454	-1.02011	-1.08143	-1.2684	-1.0663	-0.831046	0.0444239	-0.0168906	-0.203864	-0.00176236	0.233491	-0.0613145	-0.248288	-0.0461863	0.189067	-0.186973	0.0151282	0.250381	0.202101	0.437354	0.235253
ENSFCAG00000010578	CRACR2B	cluster 1	none	sig.	sig.	sig.	sig.	-0.972308	-0.849012	-1.04166	-1.09405	-0.949544	-0.789591	0.123296	-0.0693517	-0.121741	0.0227641	0.182716	-0.192648	-0.245037	-0.100532	0.0594201	-0.0523891	0.0921158	0.252068	0.144505	0.304457	0.159952
ENSFCAG00000013685	FEN1	cluster 1	cluster 3	sig.	sig.	sig.	sig.	-1.0551	-0.961905	-1.07568	-1.06036	-1.04556	-0.940076	0.0931977	-0.0205815	-0.00525746	0.00954396	0.115027	-0.113779	-0.0984552	-0.0836537	0.0218297	0.0153241	0.0301255	0.135609	0.0148014	0.120285	0.105483
ENSFCAG00000032064	ATP6	cluster 1	none	sig.	sig.	sig.	sig.	-1.00594	-0.850195	-0.916138	-1.07088	-1.01169	-0.853735	0.15575	0.0898062	-0.06494	-0.00574753	0.152209	-0.0659435	-0.22069	-0.161497	-0.00354055	-0.154746	-0.0955537	0.062403	0.0591925	0.217149	0.157957
ENSFCAG00000012731	POU2F2	cluster 1	none	sig.	sig.	sig.	sig.	-1.11457	-1.0952	-1.08492	-1.22617	-0.963173	-1.01999	0.0193707	0.0296434	-0.1116	0.151394	0.0945801	0.0102728	-0.130971	0.132023	0.0752094	-0.141243	0.12175	0.0649366	0.262994	0.20618	-0.0568136
ENSFCAG00000035026	CPLANE2	cluster 1	cluster 3	sig.	sig.	sig.	sig.	-1.03629	-0.970154	-1.09416	-1.28532	-0.924009	-1.02307	0.0661388	-0.0578702	-0.249023	0.112283	0.0132264	-0.124009	-0.315162	0.0461446	-0.0529124	-0.191153	0.170154	0.0710967	0.361307	0.26225	-0.099057
ENSFCAG00000012978	HR	cluster 1	cluster 3	sig.	sig.	sig.	sig.	-1.02056	-0.991538	-1.09091	-1.40818	-1.07629	-1.07722	0.0290234	-0.0703514	-0.387623	-0.0557302	-0.0566544	-0.0993747	-0.416646	-0.0847536	-0.0856778	-0.317272	0.0146212	0.013697	0.331893	0.330969	-0.000924197
ENSFCAG00000036543	RTP1	cluster 1	none	sig.	sig.	sig.	sig.	-1.13485	-1.17234	-1.25564	-1.4403	-1.18828	-1.27118	-0.0374845	-0.120789	-0.305451	-0.0534246	-0.136329	-0.0833042	-0.267967	-0.0159401	-0.0988449	-0.184663	0.0673641	-0.0155407	0.252027	0.169122	-0.0829048
ENSFCAG00000015172	TNFAIP8L1	cluster 1	none	sig.	sig.	sig.	sig.	-0.80571	-1.0808	-0.96958	-1.30222	-0.80942	-0.91937	-0.275087	-0.163869	-0.496505	-0.00370967	-0.113659	0.111218	-0.221418	0.271378	0.161428	-0.332636	0.16016	0.0502103	0.492796	0.382846	-0.109949
ENSFCAG00000000476	DNASE2	cluster 1	none	sig.	sig.	sig.	sig.	-0.976447	-1.21521	-0.998785	-1.12578	-0.958589	-1.0121	-0.23876	-0.0223373	-0.149335	0.0178585	-0.0356533	0.216423	0.0894246	0.256618	0.203107	-0.126998	0.0401958	-0.0133159	0.167194	0.113682	-0.0535117
ENSFCAG00000029067	HCN3	cluster 1	none	sig.	sig.	sig.	sig.	-1.04902	-1.25467	-1.0452	-1.26846	-1.00521	-1.04467	-0.205656	0.00381318	-0.219448	0.04381	0.00434201	0.209469	-0.0137928	0.249466	0.209998	-0.223262	0.0399968	0.000528837	0.263258	0.22379	-0.0394679
ENSFCAG00000008703	KIF1C	cluster 1	cluster 3	sig.	sig.	sig.	sig.	-0.943371	-1.05575	-1.00074	-0.936732	-0.85004	-1.08853	-0.112381	-0.0573724	0.00663891	0.0933313	-0.145156	0.055009	0.11902	0.205713	-0.0327744	0.0640113	0.150704	-0.0877833	0.0866924	-0.151795	-0.238487
ENSFCAG00000052243	ENSFCAG00000052243	cluster 1	cluster 3	sig.	sig.	sig.	sig.	-0.917675	-1.02819	-0.951227	-0.98523	-0.931652	-1.12294	-0.11052	-0.0335518	-0.0675551	-0.0139775	-0.205262	0.0769684	0.0429651	0.0965427	-0.0947415	-0.0340033	0.0195744	-0.17171	0.0535776	-0.137707	-0.191284
ENSFCAG00000022065	NUDT17	cluster 1	cluster 3	sig.	sig.	sig.	sig.	-0.850286	-0.919127	-0.924625	-1.10243	-0.918248	-1.14238	-0.0688411	-0.0743392	-0.252141	-0.067962	-0.292095	-0.00549811	-0.1833	0.000879151	-0.223254	-0.177802	0.00637726	-0.217756	0.184179	-0.0399539	-0.224133
ENSFCAG00000029015	KMT5C	cluster 1	cluster 3	sig.	sig.	sig.	sig.	-0.805543	-0.875214	-0.923492	-0.951323	-0.827772	-1.04305	-0.069671	-0.117949	-0.14578	-0.0222293	-0.237502	-0.0482782	-0.0761094	0.0474417	-0.167831	-0.0278312	0.0957199	-0.119553	0.123551	-0.0917218	-0.215273
ENSFCAG00000024179	ENSFCAG00000024179	cluster 1	none	sig.	sig.	sig.	sig.	-0.89296	-0.968325	-0.95976	-1.1043	-0.995417	-0.980616	-0.0753648	-0.066799	-0.211344	-0.102456	-0.0876556	0.00856578	-0.135979	-0.0270912	-0.0122908	-0.144545	-0.035657	-0.0208566	0.108888	0.123688	0.0148004
ENSFCAG00000003187	ENSFCAG00000003187	cluster 1	cluster 3	sig.	sig.	sig.	sig.	-0.844882	-0.984145	-0.925988	-1.03424	-0.971323	-1.01078	-0.139263	-0.0811061	-0.189355	-0.126442	-0.165895	0.0581569	-0.050092	0.0128215	-0.0266324	-0.108249	-0.0453355	-0.0847893	0.0629135	0.0234596	-0.0394538
ENSFCAG00000023226	ENSFCAG00000023226	cluster 1	cluster 2	sig.	sig.	sig.	sig.	-0.840593	-0.971379	-0.916354	-1.11338	-0.987036	-1.02149	-0.130786	-0.0757612	-0.272782	-0.146443	-0.180895	0.0550245	-0.141997	-0.0156577	-0.0501097	-0.197021	-0.0706822	-0.105134	0.126339	0.0918869	-0.034452
ENSFCAG00000000474	RNASEH2A	cluster 1	cluster 2	sig.	sig.	sig.	sig.	-0.799897	-0.815848	-0.812905	-0.928148	-0.943462	-0.941959	-0.0159507	-0.0130081	-0.128251	-0.143566	-0.142062	0.00294258	-0.1123	-0.127615	-0.126111	-0.115243	-0.130557	-0.129054	-0.0153147	-0.0138108	0.00150386
ENSFCAG00000022466	TMEM109	cluster 1	cluster 3	sig.	sig.	sig.	sig.	-0.860441	-0.90003	-0.962753	-1.00997	-0.964623	-1.02028	-0.0395883	-0.102311	-0.149533	-0.104182	-0.159834	-0.0627231	-0.109945	-0.0645939	-0.120245	-0.0472218	-0.00187078	-0.0575224	0.045351	-0.0103006	-0.0556516
ENSFCAG00000001005	ABHD8	cluster 1	none	not sig.	sig.	sig.	sig.	-0.759458	-1.02406	-0.940377	-0.975924	-0.957173	-1.00499	-0.264607	-0.180919	-0.216466	-0.197715	-0.245528	0.0836874	0.0481405	0.0668915	0.0190781	-0.0355469	-0.0167959	-0.0646093	0.018751	-0.0290624	-0.0478134
ENSFCAG00000044321	TIMM13	cluster 1	cluster 3	sig.	sig.	sig.	sig.	-0.784355	-1.01216	-1.00956	-0.999295	-0.897778	-1.00485	-0.227804	-0.225202	-0.21494	-0.113423	-0.220494	0.00260231	0.0128639	0.114381	0.00731001	0.0102615	0.111778	0.0047077	0.101517	-0.00555385	-0.107071
ENSFCAG00000002272	MYBBP1A	cluster 1	cluster 2	sig.	sig.	sig.	sig.	-0.854291	-1.07492	-1.01577	-1.08078	-0.968394	-1.04295	-0.220625	-0.161476	-0.226486	-0.114103	-0.188662	0.059149	-0.00586048	0.106522	0.031963	-0.0650094	0.047373	-0.0271859	0.112382	0.0378235	-0.074559
ENSFCAG00000002357	TRIM32	cluster 1	cluster 3	sig.	sig.	sig.	sig.	-0.824737	-1.06415	-0.964658	-1.0153	-0.915741	-1.04189	-0.239417	-0.139922	-0.19056	-0.0910038	-0.217152	0.0994954	0.0488568	0.148413	0.0222649	-0.0506385	0.0489179	-0.0772305	0.0995565	-0.0265919	-0.126148
ENSFCAG00000012894	AKR1B1	cluster 1	none	sig.	sig.	sig.	sig.	-0.91302	-1.08586	-1.06808	-1.17058	-1.02452	-1.03226	-0.172839	-0.155062	-0.257563	-0.111504	-0.119242	0.0177775	-0.0847238	0.0613349	0.0535977	-0.102501	0.0435575	0.0358202	0.146059	0.138322	-0.00773722
ENSFCAG00000046110	CEP170B	cluster 1	cluster 3	sig.	sig.	sig.	sig.	-0.886868	-1.07682	-1.03978	-1.1523	-1.0155	-1.0986	-0.189952	-0.152913	-0.265436	-0.128635	-0.211731	0.0370384	-0.0754841	0.0613172	-0.0217793	-0.112522	0.0242788	-0.0588177	0.136801	0.0537048	-0.0830965
ENSFCAG00000006849	POP7	cluster 1	none	sig.	sig.	sig.	sig.	-0.854627	-0.994969	-1.01856	-1.08489	-0.870811	-0.995495	-0.140342	-0.163937	-0.230268	-0.016184	-0.140868	-0.023595	-0.0899254	0.124158	-0.000526165	-0.0663305	0.147753	0.0230688	0.214084	0.0893993	-0.124684
ENSFCAG00000027806	DDX54	cluster 1	cluster 3	sig.	sig.	sig.	sig.	-0.806491	-0.974563	-1.02291	-1.06846	-0.96198	-1.01866	-0.168072	-0.216416	-0.26197	-0.155489	-0.212172	-0.0483432	-0.093898	0.0125835	-0.0440999	-0.0455548	0.0609267	0.00424333	0.106481	0.0497981	-0.0566834
ENSFCAG00000013973	CDK2	cluster 1	cluster 3	sig.	sig.	sig.	sig.	-0.820573	-1.15739	-0.854454	-1.04536	-0.966652	-1.03286	-0.336821	-0.0338814	-0.224785	-0.14608	-0.212286	0.30294	0.112036	0.190742	0.124535	-0.190903	-0.112198	-0.178405	0.0787051	0.0124984	-0.0662067
ENSFCAG00000034269	GPRIN1	cluster 1	none	not sig.	sig.	sig.	sig.	-0.859297	-1.16838	-0.959251	-0.997583	-1.06096	-1.07719	-0.309078	-0.0999535	-0.138285	-0.201662	-0.217893	0.209124	0.170793	0.107416	0.0911848	-0.0383319	-0.101709	-0.11794	-0.0633767	-0.0796078	-0.016231
ENSFCAG00000014332	RRS1	cluster 1	none	sig.	sig.	sig.	sig.	-0.976869	-1.19554	-1.0344	-1.14497	-1.09869	-1.27219	-0.218676	-0.0575329	-0.168105	-0.121823	-0.295324	0.161143	0.0505708	0.096853	-0.0766487	-0.110572	-0.0642899	-0.237792	0.0462821	-0.127219	-0.173502
ENSFCAG00000024094	NLRP6	cluster 1	none	not sig.	sig.	sig.	sig.	-0.823855	-1.20649	-1.00292	-1.13644	-0.994257	-1.16128	-0.382639	-0.179068	-0.312582	-0.170401	-0.337425	0.203571	0.0700562	0.212237	0.0452139	-0.133514	0.00866661	-0.158357	0.142181	-0.0248423	-0.167023
ENSFCAG00000052663	ENSFCAG00000052663	cluster 1	none	not sig.	sig.	not sig.	sig.	-0.889009	-1.18159	-0.741276	-1.04858	-0.990377	-1.06878	-0.292585	0.147733	-0.159566	-0.101368	-0.179772	0.440318	0.133019	0.191217	0.112813	-0.307299	-0.249101	-0.327506	0.0581981	-0.0202065	-0.0784046
ENSFCAG00000003840	RPP25	cluster 1	cluster 3	not sig.	sig.	not sig.	sig.	-0.836398	-0.969618	-0.71078	-0.978381	-0.890906	-1.01941	-0.13322	0.125618	-0.141983	-0.0545075	-0.183013	0.258838	-0.00876325	0.0787123	-0.0497937	-0.267601	-0.180125	-0.308631	0.0874755	-0.0410304	-0.128506
ENSFCAG00000015717	NT5DC2	cluster 1	cluster 3	sig.	sig.	sig.	sig.	-0.997362	-1.05698	-0.869355	-1.17353	-1.02742	-1.1658	-0.0596188	0.128007	-0.176172	-0.0300532	-0.168434	0.187625	-0.116553	0.0295656	-0.108815	-0.304178	-0.15806	-0.296441	0.146119	0.00773789	-0.138381
ENSFCAG00000032074	MT-ND5	cluster 1	none	sig.	sig.	sig.	sig.	-1.26888	-1.41223	-1.21943	-1.18457	-1.24202	-1.12736	-0.143353	0.0494473	0.0843109	0.0268571	0.141516	0.1928	0.227664	0.17021	0.284869	0.0348636	-0.0225902	0.0920687	-0.0574538	0.0572051	0.114659
ENSFCAG00000003625	PCYOX1L	cluster 1	none	sig.	sig.	sig.	sig.	-1.06215	-1.28685	-1.12091	-1.13053	-0.969019	-1.12687	-0.224698	-0.0587561	-0.0683825	0.0931334	-0.0647144	0.165942	0.156315	0.317831	0.159984	-0.00962633	0.15189	-0.00595828	0.161516	0.00366805	-0.157848
ENSFCAG00000050157	ENSFCAG00000050157	cluster 1	none	sig.	sig.	sig.	sig.	-1.08167	-1.19951	-1.20134	-1.19984	-1.05827	-1.16126	-0.117838	-0.119672	-0.118166	0.0233974	-0.0795935	-0.00183343	-0.000327305	0.141236	0.0382448	0.00150613	0.143069	0.0400782	0.141563	0.0385721	-0.102991
ENSFCAG00000002386	CALHM2	cluster 1	cluster 3	sig.	sig.	sig.	sig.	-1.19573	-1.42088	-1.36834	-1.2128	-1.13371	-1.25457	-0.225141	-0.172601	-0.0170604	0.0620268	-0.0588359	0.05254	0.20808	0.287167	0.166305	0.15554	0.234627	0.113765	0.0790872	-0.0417755	-0.120863
ENSFCAG00000030966	MSTO1	cluster 1	cluster 3	sig.	sig.	sig.	sig.	-1.20327	-1.27164	-1.25237	-1.17383	-1.09616	-1.31253	-0.0683711	-0.0491022	0.0294389	0.107104	-0.109265	0.0192689	0.09781	0.175475	-0.0408939	0.0785411	0.156206	-0.0601628	0.077665	-0.138704	-0.216369
ENSFCAG00000003444	RAD54L	cluster 1	none	sig.	sig.	sig.	sig.	-0.977312	-1.2156	-0.918474	-0.964058	-0.986315	-0.929978	-0.238286	0.0588377	0.0132535	-0.00900379	0.0473338	0.297124	0.25154	0.229282	0.28562	-0.0455842	-0.0678415	-0.0115039	-0.0222573	0.0340803	0.0563376
ENSFCAG00000006380	ZBTB32	cluster 1	none	sig.	sig.	sig.	sig.	-0.91897	-1.36777	-0.899371	-0.969094	-0.900929	-1.02952	-0.448798	0.0195989	-0.0501238	0.0180409	-0.110554	0.468397	0.398675	0.466839	0.338244	-0.0697227	-0.001558	-0.130153	0.0681647	-0.0604306	-0.128595
ENSFCAG00000007272	PKMYT1	cluster 1	cluster 2	sig.	sig.	sig.	sig.	-1.20185	-1.60245	-1.21154	-1.19668	-0.981672	-1.20018	-0.4006	-0.00969454	0.00516756	0.220177	0.0016729	0.390905	0.405767	0.620777	0.402273	0.0148621	0.229872	0.0113674	0.21501	-0.00349466	-0.218504
ENSFCAG00000013844	MCM5	cluster 1	cluster 2	sig.	sig.	sig.	sig.	-1.02919	-1.44504	-1.06251	-1.01857	-0.939648	-0.924997	-0.415856	-0.0333266	0.0106199	0.089537	0.104188	0.38253	0.426476	0.505393	0.520044	0.0439465	0.122864	0.137514	0.078917	0.0935678	0.0146508
ENSFCAG00000030626	CRYZ	cluster 1	cluster 3	sig.	sig.	sig.	sig.	-1.08826	-1.33833	-1.16677	-1.23772	-1.33325	-1.20777	-0.250068	-0.0785099	-0.14946	-0.244989	-0.119503	0.171558	0.100608	0.00507912	0.130565	-0.07095	-0.166479	-0.0409928	-0.0955288	0.0299572	0.125486
ENSFCAG00000032065	MT-CO3	cluster 1	none	sig.	sig.	sig.	sig.	-0.928149	-1.41322	-1.1465	-1.29778	-1.29641	-1.1057	-0.485072	-0.218346	-0.36963	-0.36826	-0.177551	0.266726	0.115442	0.116812	0.307522	-0.151284	-0.149913	0.0407957	0.00137047	0.19208	0.190709
ENSFCAG00000015541	NHP2	cluster 1	cluster 3	sig.	sig.	sig.	sig.	-0.737847	-1.07883	-0.956944	-1.10435	-1.04458	-1.0662	-0.340985	-0.219097	-0.366505	-0.306737	-0.32835	0.121888	-0.0255202	0.034248	0.0126353	-0.147408	-0.0876398	-0.109253	0.0597682	0.0381555	-0.0216127
ENSFCAG00000044828	ZC3HAV1L	cluster 1	cluster 3	sig.	sig.	sig.	sig.	-0.762719	-1.1043	-0.954744	-1.12243	-1.02679	-1.02021	-0.341579	-0.192025	-0.35971	-0.264072	-0.257494	0.149554	-0.0181308	0.0775062	0.0840842	-0.167685	-0.0720479	-0.0654699	0.0956371	0.102215	0.00657803
ENSFCAG00000031590	SCD	cluster 1	cluster 3	sig.	sig.	sig.	sig.	-0.913481	-1.15457	-1.02289	-1.14692	-1.13156	-1.12588	-0.241091	-0.109406	-0.233442	-0.218075	-0.212396	0.131685	0.00764921	0.0230162	0.0286951	-0.124035	-0.108668	-0.102989	0.015367	0.0210459	0.00567893
ENSFCAG00000036752	ENSFCAG00000036752	cluster 1	none	sig.	sig.	sig.	sig.	-1.01323	-1.1959	-1.10762	-1.2227	-1.13722	-1.11764	-0.182671	-0.0943857	-0.209467	-0.12399	-0.104412	0.0882854	-0.026796	0.0586815	0.0782589	-0.115081	-0.0296039	-0.0100265	0.0854774	0.105055	0.0195775
ENSFCAG00000002168	POP1	cluster 1	cluster 3	sig.	sig.	sig.	sig.	-0.860891	-1.19219	-1.0857	-1.24531	-1.17485	-1.11893	-0.331299	-0.224808	-0.384415	-0.31396	-0.258039	0.106491	-0.0531155	0.0173388	0.0732598	-0.159607	-0.0891524	-0.0332314	0.0704543	0.126375	0.055921
ENSFCAG00000008742	NKRF	cluster 1	cluster 3	sig.	sig.	sig.	sig.	-0.842442	-1.15259	-1.02787	-1.16223	-1.04507	-1.00046	-0.310147	-0.185424	-0.319784	-0.202625	-0.158017	0.124723	-0.00963679	0.107523	0.15213	-0.13436	-0.0172005	0.027407	0.11716	0.161767	0.0446074
ENSFCAG00000026775	CCDC50	cluster 1	cluster 3	sig.	sig.	sig.	sig.	-0.880581	-1.2069	-1.16307	-1.23847	-1.12219	-1.05616	-0.326323	-0.282494	-0.357887	-0.241612	-0.17558	0.0438294	-0.0315641	0.0847109	0.150743	-0.0753935	0.0408815	0.106913	0.116275	0.182307	0.0660318
ENSFCAG00000036616	RUNX3	cluster 1	cluster 3	sig.	sig.	sig.	sig.	-0.656885	-1.2292	-1.06647	-0.973754	-0.888096	-0.95492	-0.572314	-0.409588	-0.316869	-0.23121	-0.298034	0.162726	0.255445	0.341104	0.27428	0.0927191	0.178378	0.111554	0.0856585	0.0188345	-0.066824
ENSFCAG00000003635	CAMK2A	cluster 1	cluster 2	sig.	sig.	sig.	sig.	-0.619019	-1.13281	-1.0287	-0.978292	-0.882998	-0.925188	-0.513795	-0.409682	-0.359273	-0.263979	-0.306169	0.104113	0.154522	0.249816	0.207626	0.0504088	0.145703	0.103513	0.0952942	0.0531042	-0.0421901
ENSFCAG00000045219	CBX6	cluster 1	cluster 3	sig.	sig.	sig.	sig.	-0.681958	-1.14015	-1.04327	-0.984928	-0.876856	-0.889451	-0.458189	-0.361311	-0.30297	-0.194898	-0.207493	0.0968779	0.155219	0.263291	0.250696	0.0583409	0.166413	0.153818	0.108072	0.0954768	-0.0125951
ENSFCAG00000009245	ARMCX6	cluster 1	none	not sig.	sig.	sig.	sig.	-0.691793	-1.11213	-1.00565	-1.0098	-0.954201	-0.975483	-0.420342	-0.313861	-0.318011	-0.262408	-0.28369	0.106481	0.102331	0.157934	0.136651	-0.00415016	0.0514532	0.0301708	0.0556034	0.0343209	-0.0212825
ENSFCAG00000025273	FAM78A	cluster 1	cluster 3	sig.	sig.	sig.	sig.	-0.698201	-1.10716	-1.00874	-0.987141	-0.889152	-0.954772	-0.40896	-0.310544	-0.288941	-0.190952	-0.256571	0.0984167	0.12002	0.218009	0.152389	0.021603	0.119592	0.0539727	0.097989	0.0323697	-0.0656194
ENSFCAG00000004170	TRMT2A	cluster 1	cluster 3	sig.	sig.	sig.	sig.	-0.769902	-1.15445	-1.0967	-1.0306	-0.886073	-1.00813	-0.384548	-0.326794	-0.260699	-0.116171	-0.238233	0.057754	0.123848	0.268376	0.146315	0.0660942	0.210622	0.0885608	0.144528	0.0224666	-0.122061
ENSFCAG00000023622	DSE	cluster 1	cluster 2	sig.	sig.	sig.	sig.	-0.74622	-1.18067	-1.02569	-0.985606	-0.85539	-0.947855	-0.434446	-0.279469	-0.239386	-0.10917	-0.201635	0.154978	0.19506	0.325277	0.232811	0.0400827	0.170299	0.0778337	0.130216	0.037751	-0.0924652
ENSFCAG00000023906	ALDH5A1	cluster 1	cluster 3	sig.	sig.	sig.	sig.	-0.887879	-1.37283	-1.16859	-1.13536	-1.05807	-1.10519	-0.484948	-0.280711	-0.247483	-0.17019	-0.217312	0.204236	0.237465	0.314758	0.267635	0.0332283	0.110521	0.063399	0.0772928	0.0301707	-0.0471222
ENSFCAG00000009473	ENSFCAG00000009473	cluster 1	none	not sig.	sig.	sig.	sig.	-0.910777	-1.31169	-1.12008	-1.23487	-1.01906	-1.17489	-0.400909	-0.209299	-0.324093	-0.10828	-0.264117	0.191611	0.0768164	0.29263	0.136793	-0.114794	0.101019	-0.0548178	0.215813	0.0599764	-0.155837
ENSFCAG00000013996	RAPGEF3	cluster 1	none	sig.	sig.	sig.	sig.	-0.966218	-1.34065	-1.19993	-1.26596	-1.07823	-1.16748	-0.374434	-0.233717	-0.299745	-0.112012	-0.201261	0.140717	0.074689	0.262422	0.173173	-0.066028	0.121705	0.0324556	0.187733	0.0984836	-0.0892494
ENSFCAG00000005755	GALK1	cluster 1	cluster 3	sig.	sig.	sig.	sig.	-0.793119	-1.22455	-1.21408	-1.21344	-1.0265	-1.10441	-0.431433	-0.420965	-0.420322	-0.233381	-0.311286	0.0104688	0.0111113	0.198052	0.120147	0.000642498	0.187583	0.109679	0.186941	0.109036	-0.077905
ENSFCAG00000005271	GDPGP1	cluster 1	cluster 3	sig.	sig.	sig.	sig.	-0.717023	-1.08722	-1.09161	-1.0807	-0.883953	-0.961274	-0.370201	-0.374583	-0.363677	-0.16693	-0.244251	-0.00438216	0.00652403	0.20327	0.125949	0.0109062	0.207652	0.130332	0.196746	0.119425	-0.0773207
ENSFCAG00000028868	PDE4DIP	cluster 1	cluster 3	sig.	sig.	sig.	sig.	-0.769609	-1.14094	-1.11413	-1.10038	-0.978275	-1.03729	-0.371334	-0.344523	-0.330775	-0.208666	-0.267682	0.0268111	0.0405588	0.162667	0.103652	0.0137477	0.135856	0.076841	0.122109	0.0630933	-0.0590153
ENSFCAG00000012780	MAP3K12	cluster 1	cluster 3	not sig.	sig.	sig.	sig.	-0.677791	-1.1971	-1.01583	-1.17774	-0.899693	-0.957973	-0.519308	-0.338043	-0.499947	-0.221902	-0.280182	0.181265	0.0193613	0.297407	0.239126	-0.161904	0.116142	0.0578612	0.278045	0.219765	-0.0582804
ENSFCAG00000033451	NT5C	cluster 1	cluster 3	sig.	sig.	sig.	sig.	-0.837903	-1.21763	-1.10443	-1.24013	-0.981531	-0.979067	-0.379731	-0.266523	-0.402226	-0.143628	-0.141165	0.113208	-0.0224957	0.236102	0.238566	-0.135704	0.122895	0.125358	0.258598	0.261062	0.00246362
ENSFCAG00000002180	CD320	cluster 1	none	not sig.	not sig.	sig.	sig.	-0.870273	-0.857835	-1.3542	-0.973045	-1.18924	-1.09788	0.0124384	-0.483929	-0.102771	-0.31897	-0.227603	-0.496367	-0.11521	-0.331409	-0.240042	0.381158	0.164959	0.256326	-0.216199	-0.124832	0.0913672
ENSFCAG00000045606	ENSFCAG00000045606	cluster 1	cluster 3	sig.	sig.	sig.	sig.	-0.99489	-1.07406	-1.65467	-1.28136	-1.33388	-1.62242	-0.0791741	-0.659778	-0.286471	-0.338991	-0.627527	-0.580603	-0.207296	-0.259817	-0.548353	0.373307	0.320787	0.0322508	-0.0525203	-0.341056	-0.288536
ENSFCAG00000051711	ENSFCAG00000051711	cluster 1	none	sig.	sig.	sig.	sig.	-1.15159	-1.1172	-1.57091	-1.1677	-1.33186	-1.56697	0.0343883	-0.419315	-0.0161106	-0.180271	-0.41538	-0.453703	-0.050499	-0.21466	-0.449768	0.403204	0.239043	0.00393502	-0.164161	-0.399269	-0.235108
ENSFCAG00000038613	PTP4A3	cluster 1	none	sig.	sig.	sig.	sig.	-1.42336	-1.39208	-1.55986	-1.4735	-1.07768	-1.43972	0.0312813	-0.136497	-0.0501346	0.345688	-0.0163592	-0.167779	-0.081416	0.314407	-0.0476405	0.0863628	0.482186	0.120138	0.395823	0.0337754	-0.362048
ENSFCAG00000012935	SLC25A10	cluster 1	cluster 1	sig.	sig.	sig.	sig.	-1.53929	-1.5601	-1.79521	-1.67604	-1.50291	-1.72364	-0.0208134	-0.255928	-0.136759	0.0363709	-0.184357	-0.235114	-0.115946	0.0571843	-0.163543	0.119169	0.292299	0.0715712	0.17313	-0.0475973	-0.220728
ENSFCAG00000023662	HCN2	cluster 1	none	sig.	sig.	sig.	sig.	-1.42697	-1.42718	-1.76985	-1.68587	-1.29556	-1.80774	-0.000217808	-0.34288	-0.258899	0.131406	-0.380773	-0.342662	-0.258682	0.131623	-0.380555	0.0839808	0.474286	-0.0378925	0.390305	-0.121873	-0.512178
ENSFCAG00000051131	ENSFCAG00000051131	cluster 1	none	sig.	sig.	sig.	sig.	-1.29074	-1.22523	-1.39471	-1.26009	-1.46821	-1.50503	0.0655172	-0.103961	0.0306556	-0.17747	-0.214284	-0.169478	-0.0348616	-0.242987	-0.279801	0.134617	-0.0735087	-0.110323	-0.208125	-0.244939	-0.0368139
ENSFCAG00000014196	FLVCR2	cluster 1	cluster 1	sig.	sig.	sig.	sig.	-1.35004	-1.11243	-1.59422	-1.63827	-1.36752	-1.59214	0.237615	-0.24418	-0.288228	-0.0174716	-0.242093	-0.481796	-0.525844	-0.255087	-0.479708	-0.0440481	0.226709	0.00208751	0.270757	0.0461356	-0.224621
ENSFCAG00000023658	ZNF496	cluster 1	cluster 3	sig.	sig.	sig.	sig.	-1.28814	-1.06955	-1.24881	-1.53195	-1.42974	-1.37142	0.218589	0.0393275	-0.243808	-0.141596	-0.0832814	-0.179262	-0.462397	-0.360185	-0.301871	-0.283136	-0.180923	-0.122609	0.102212	0.160527	0.0583143
ENSFCAG00000046253	ENSFCAG00000046253	cluster 1	none	sig.	sig.	sig.	sig.	-1.10493	-1.13369	-1.39171	-1.29706	-0.990551	-1.16567	-0.0287553	-0.286774	-0.19213	0.11438	-0.0607434	-0.258019	-0.163375	0.143135	-0.0319881	0.0946442	0.401154	0.226031	0.30651	0.131387	-0.175123
ENSFCAG00000010717	CRYBB1	cluster 1	none	not sig.	not sig.	sig.	sig.	-0.896816	-0.983195	-1.23316	-1.06727	-0.756065	-0.981995	-0.0863787	-0.336346	-0.170454	0.140751	-0.0851788	-0.249967	-0.084075	0.22713	0.0011999	0.165892	0.477097	0.251167	0.311205	0.0852749	-0.22593
ENSFCAG00000003287	TMEM186	cluster 1	cluster 3	sig.	sig.	sig.	sig.	-0.882488	-1.13037	-1.27573	-1.04459	-0.860772	-1.1021	-0.247882	-0.393245	-0.162099	0.0217163	-0.219609	-0.145363	0.0857824	0.269598	0.0282725	0.231146	0.414961	0.173636	0.183816	-0.0575099	-0.241325
ENSFCAG00000040474	ENSFCAG00000040474	cluster 1	none	sig.	sig.	sig.	sig.	-0.870369	-1.07612	-1.29734	-1.18961	-0.939383	-1.16449	-0.205754	-0.426969	-0.319237	-0.0690144	-0.294124	-0.221214	-0.113483	0.13674	-0.0883698	0.107732	0.357954	0.132845	0.250223	0.025113	-0.22511
ENSFCAG00000000350	LMAN1L	cluster 1	cluster 3	sig.	sig.	sig.	sig.	-0.928314	-1.44352	-1.40603	-1.3775	-0.898753	-1.26998	-0.515202	-0.477713	-0.44919	0.029561	-0.34167	0.0374895	0.0660118	0.544763	0.173532	0.0285222	0.507274	0.136043	0.478752	0.107521	-0.371231
ENSFCAG00000045412	ENSFCAG00000045412	cluster 1	cluster 3	sig.	sig.	sig.	sig.	-0.75377	-1.18521	-1.30629	-1.07329	-0.882562	-1.29361	-0.431441	-0.552517	-0.31952	-0.128791	-0.539841	-0.121076	0.111921	0.30265	-0.108399	0.232997	0.423726	0.0126763	0.190729	-0.220321	-0.411049
ENSFCAG00000009202	ENSFCAG00000009202	cluster 1	none	not sig.	sig.	sig.	sig.	-0.726496	-1.18569	-1.46699	-1.28869	-0.97323	-1.31457	-0.459197	-0.740498	-0.562196	-0.246734	-0.588078	-0.281301	-0.102999	0.212463	-0.128881	0.178302	0.493764	0.15242	0.315462	-0.0258821	-0.341344
ENSFCAG00000047868	ENSFCAG00000047868	cluster 1	cluster 3	sig.	sig.	sig.	sig.	-0.951355	-1.22318	-1.49565	-1.31518	-0.926058	-1.30742	-0.271826	-0.544291	-0.363828	0.0252966	-0.356064	-0.272465	-0.0920021	0.297123	-0.0842379	0.180462	0.569587	0.188227	0.389125	0.00776421	-0.381361
ENSFCAG00000034270	ZNF345	cluster 1	cluster 3	sig.	sig.	sig.	sig.	-0.816038	-1.06688	-1.30961	-1.28496	-1.09305	-0.956034	-0.250838	-0.493576	-0.468923	-0.277008	-0.139997	-0.242738	-0.218085	-0.0261705	0.110841	0.0246523	0.216567	0.353579	0.191915	0.328927	0.137012
ENSFCAG00000011141	MYBL2	cluster 1	cluster 2	sig.	sig.	sig.	sig.	-0.93584	-1.11294	-1.27467	-1.35053	-1.14227	-1.09805	-0.177102	-0.338828	-0.414695	-0.206429	-0.162206	-0.161726	-0.237593	-0.0293275	0.0148955	-0.0758665	0.132399	0.176622	0.208265	0.252488	0.0442229
ENSFCAG00000053712	ENSFCAG00000053712	cluster 1	cluster 3	sig.	sig.	sig.	sig.	-0.953993	-1.19015	-1.27046	-1.32333	-1.18785	-1.03128	-0.236155	-0.316471	-0.369341	-0.233862	-0.0772912	-0.0803162	-0.133186	0.00229355	0.158864	-0.0528698	0.0826097	0.23918	0.135479	0.29205	0.156571
ENSFCAG00000006081	PRMT1	cluster 1	cluster 3	sig.	sig.	sig.	sig.	-0.867652	-1.13412	-1.24641	-1.29648	-1.03194	-1.113	-0.266469	-0.37876	-0.42883	-0.164292	-0.245348	-0.112292	-0.162362	0.102177	0.0211202	-0.0500701	0.214469	0.133412	0.264539	0.183482	-0.0810569
ENSFCAG00000012453	CAMKK2	cluster 1	cluster 3	sig.	sig.	sig.	sig.	-0.862539	-1.17281	-1.19174	-1.26928	-1.04403	-1.07462	-0.310273	-0.3292	-0.406745	-0.181491	-0.212077	-0.0189267	-0.0964722	0.128782	0.0981959	-0.0775454	0.147709	0.117123	0.225254	0.194668	-0.0305859
ENSFCAG00000002479	RAB3A	cluster 1	cluster 3	sig.	sig.	sig.	sig.	-0.935897	-1.18832	-1.29715	-1.29487	-1.12633	-1.11139	-0.252422	-0.361255	-0.358977	-0.190436	-0.175489	-0.108833	-0.106555	0.0619858	0.0769327	0.00227858	0.170819	0.185766	0.16854	0.183487	0.0149469
ENSFCAG00000029158	ENSFCAG00000029158	cluster 1	none	sig.	sig.	sig.	sig.	-0.845864	-1.1247	-1.2371	-1.21709	-1.07144	-1.07019	-0.278831	-0.391236	-0.37123	-0.225574	-0.224329	-0.112405	-0.0923986	0.0532571	0.0545026	0.0200062	0.165662	0.166907	0.145656	0.146901	0.00124551
ENSFCAG00000040038	NBDY	cluster 1	none	not sig.	sig.	sig.	sig.	-0.845268	-1.17923	-1.24518	-1.23052	-1.05957	-1.08026	-0.333966	-0.399909	-0.385252	-0.2143	-0.234989	-0.0659431	-0.0512861	0.119666	0.0989769	0.014657	0.185609	0.16492	0.170952	0.150263	-0.0206889
ENSFCAG00000005390	NUDT1	cluster 1	cluster 3	sig.	sig.	sig.	sig.	-0.975637	-1.17011	-1.25209	-1.326	-1.03265	-1.03423	-0.19447	-0.276456	-0.35036	-0.0570177	-0.0585978	-0.0819868	-0.15589	0.137452	0.135872	-0.0739035	0.219439	0.217859	0.293342	0.291762	-0.00158014
ENSFCAG00000011930	CASTOR1	cluster 1	cluster 3	sig.	sig.	sig.	sig.	-0.939399	-1.21056	-1.26205	-1.2464	-1.03147	-1.0876	-0.271164	-0.322652	-0.307005	-0.0920703	-0.1482	-0.0514882	-0.0358408	0.179094	0.122964	0.0156474	0.230582	0.174452	0.214934	0.158805	-0.0561298
ENSFCAG00000005934	NSUN3	cluster 1	cluster 3	sig.	sig.	sig.	sig.	-0.772679	-1.0241	-1.23105	-1.08407	-1.07646	-0.85196	-0.251421	-0.45837	-0.311392	-0.303784	-0.0792805	-0.206949	-0.0599702	-0.0523622	0.172141	0.146979	0.154587	0.37909	0.00760801	0.232111	0.224503
ENSFCAG00000037292	ZBED8	cluster 1	cluster 3	sig.	sig.	sig.	sig.	-0.769078	-1.08107	-1.13673	-1.05143	-1.01885	-0.846435	-0.311997	-0.367653	-0.282348	-0.249777	-0.077357	-0.0556565	0.0296487	0.0622197	0.23464	0.0853052	0.117876	0.290296	0.032571	0.204991	0.17242
ENSFCAG00000012401	HMOX2	cluster 1	cluster 3	sig.	sig.	sig.	sig.	-0.745525	-1.03641	-1.20966	-1.09989	-1.01816	-0.970854	-0.290889	-0.464136	-0.354363	-0.272631	-0.225329	-0.173247	-0.0634743	0.0182585	0.0655605	0.109773	0.191506	0.238808	0.0817328	0.129035	0.047302
ENSFCAG00000024171	ZSCAN12	cluster 1	cluster 3	sig.	sig.	sig.	sig.	-0.697757	-0.922369	-1.08712	-1.07043	-0.958021	-0.944321	-0.224612	-0.389366	-0.37267	-0.260264	-0.246564	-0.164754	-0.148058	-0.0356521	-0.0219524	0.0166961	0.129102	0.142802	0.112406	0.126106	0.0136998
ENSFCAG00000005199	ENSFCAG00000005199	cluster 1	cluster 3	sig.	sig.	sig.	sig.	-0.808391	-1.15806	-1.31706	-1.24234	-1.15225	-1.11646	-0.34967	-0.508667	-0.433951	-0.343861	-0.308067	-0.158996	-0.0842805	0.00580933	0.0416034	0.0747156	0.164806	0.2006	0.0900899	0.125884	0.0357941
ENSFCAG00000038494	SCAMP4	cluster 1	cluster 3	sig.	sig.	sig.	sig.	-0.82672	-1.08473	-1.2779	-1.19755	-1.13517	-1.11082	-0.258014	-0.451183	-0.370834	-0.308446	-0.284098	-0.193169	-0.11282	-0.0504319	-0.026084	0.0803488	0.142737	0.167085	0.0623879	0.0867359	0.024348
ENSFCAG00000006150	UTP20	cluster 1	cluster 3	sig.	sig.	sig.	sig.	-0.730618	-1.15238	-1.2231	-1.16338	-1.12807	-1.07496	-0.421767	-0.492481	-0.432764	-0.397447	-0.344341	-0.0707145	-0.0109973	0.0243196	0.0774256	0.0597172	0.0950342	0.14814	0.035317	0.0884229	0.053106
ENSFCAG00000011137	IFT52	cluster 1	cluster 3	sig.	sig.	sig.	sig.	-0.758748	-1.08392	-1.18492	-1.16854	-1.12259	-1.03214	-0.325169	-0.426173	-0.409793	-0.363841	-0.273388	-0.101005	-0.0846244	-0.0386719	0.0517807	0.0163801	0.0623326	0.152785	0.0459525	0.136405	0.0904527
ENSFCAG00000006554	GPATCH4	cluster 1	none	sig.	sig.	sig.	sig.	-0.909644	-0.980985	-1.11192	-1.17103	-1.15259	-1.16532	-0.0713412	-0.20228	-0.261384	-0.242946	-0.255676	-0.130938	-0.190043	-0.171605	-0.184335	-0.0591042	-0.0406665	-0.0533968	0.0184378	0.00570748	-0.0127303
ENSFCAG00000004487	ENSFCAG00000004487	cluster 1	cluster 3	sig.	sig.	sig.	sig.	-0.91221	-1.01667	-1.11009	-1.18345	-1.10207	-1.20682	-0.104459	-0.197883	-0.271243	-0.189861	-0.294608	-0.0934242	-0.166784	-0.0854022	-0.19015	-0.0733599	0.00802201	-0.0967256	0.0813819	-0.0233657	-0.104748
ENSFCAG00000011400	PLXNA3	cluster 1	cluster 3	sig.	sig.	sig.	sig.	-0.828572	-0.986261	-1.09666	-1.18364	-1.05554	-1.19454	-0.157688	-0.268086	-0.355067	-0.22697	-0.365964	-0.110397	-0.197379	-0.069282	-0.208276	-0.0869816	0.0411153	-0.0978783	0.128097	-0.0108967	-0.138994
ENSFCAG00000031189	FAM120C	cluster 1	cluster 3	sig.	sig.	sig.	sig.	-0.767042	-1.01729	-1.11587	-1.23285	-1.10923	-1.11342	-0.250248	-0.348823	-0.465803	-0.342187	-0.346374	-0.0985749	-0.215555	-0.0919383	-0.0961253	-0.11698	0.00663653	0.0024496	0.123617	0.11943	-0.00418693
ENSFCAG00000039010	ENSFCAG00000039010	cluster 1	cluster 2	not sig.	sig.	sig.	sig.	-0.720326	-0.961637	-1.08176	-1.1599	-1.08093	-1.12826	-0.241311	-0.361432	-0.439573	-0.360603	-0.407932	-0.120121	-0.198262	-0.119293	-0.166622	-0.0781411	0.000828501	-0.0465006	0.0789696	0.0316405	-0.0473291
ENSFCAG00000025500	TSEN2	cluster 1	cluster 3	sig.	sig.	sig.	sig.	-0.816251	-1.05524	-1.12061	-1.17791	-1.21909	-1.17415	-0.238986	-0.304362	-0.361663	-0.402839	-0.357897	-0.0653758	-0.122678	-0.163853	-0.118911	-0.0573018	-0.0984774	-0.053535	-0.0411756	0.00376671	0.0449423
ENSFCAG00000009053	ATAD3A	cluster 1	cluster 3	sig.	sig.	sig.	sig.	-0.854474	-1.00041	-1.1362	-1.2726	-1.19494	-1.17907	-0.145932	-0.281728	-0.418128	-0.340469	-0.324598	-0.135796	-0.272196	-0.194537	-0.178666	-0.1364	-0.0587408	-0.0428704	0.0776592	0.0935296	0.0158704
ENSFCAG00000005670	RHOBTB2	cluster 1	cluster 3	sig.	sig.	sig.	sig.	-0.852635	-1.03269	-1.13257	-1.23997	-1.18437	-1.19358	-0.180053	-0.279931	-0.38734	-0.331739	-0.340945	-0.0998781	-0.207286	-0.151686	-0.160891	-0.107408	-0.0518074	-0.0610133	0.0556007	0.0463948	-0.00920589
ENSFCAG00000015373	FASTKD2	cluster 1	none	sig.	sig.	sig.	sig.	-0.815337	-0.995465	-1.10493	-1.1825	-1.1439	-1.15388	-0.180127	-0.289592	-0.367164	-0.328564	-0.338546	-0.109464	-0.187036	-0.148437	-0.158418	-0.0775721	-0.0389726	-0.048954	0.0385995	0.0286181	-0.00998142
ENSFCAG00000009840	P4HTM	cluster 1	cluster 3	sig.	sig.	sig.	sig.	-0.919234	-1.1709	-1.26071	-1.21372	-1.05332	-1.19325	-0.251669	-0.341481	-0.294486	-0.134087	-0.274012	-0.0898113	-0.0428171	0.117582	-0.022343	0.0469942	0.207394	0.0674683	0.160399	0.0204741	-0.139925
ENSFCAG00000043071	MRPL4	cluster 1	cluster 3	sig.	sig.	sig.	sig.	-1.03423	-1.17714	-1.26534	-1.19526	-1.13045	-1.24359	-0.142906	-0.231108	-0.161025	-0.0962161	-0.209356	-0.088202	-0.0181191	0.0466899	-0.06645	0.0700829	0.134892	0.021752	0.064809	-0.0483309	-0.11314
ENSFCAG00000009640	CD3H12orf43	cluster 1	cluster 3	sig.	sig.	sig.	sig.	-0.865402	-1.10312	-1.15471	-1.04428	-1.02089	-1.14553	-0.237719	-0.289311	-0.178883	-0.155483	-0.280126	-0.0515927	0.0588355	0.0822352	-0.0424075	0.110428	0.133828	0.00918521	0.0233997	-0.101243	-0.124643
ENSFCAG00000014578	ZMAT3	cluster 1	cluster 2	sig.	sig.	sig.	sig.	-0.896761	-1.1191	-1.09172	-1.0861	-0.96168	-1.10923	-0.222335	-0.194958	-0.189339	-0.0649185	-0.212473	0.0273775	0.0329965	0.157417	0.00986229	0.00561893	0.130039	-0.0175152	0.12442	-0.0231342	-0.147554
ENSFCAG00000015785	THOP1	cluster 1	cluster 3	sig.	sig.	sig.	sig.	-0.910078	-1.11805	-1.17133	-1.15317	-1.00418	-1.08725	-0.207972	-0.261253	-0.243091	-0.0941067	-0.177177	-0.0532805	-0.0351188	0.113865	0.0307951	0.0181618	0.167146	0.0840756	0.148984	0.0659139	-0.0830704
ENSFCAG00000022450	STOML1	cluster 1	cluster 2	sig.	sig.	sig.	sig.	-0.879139	-0.991741	-1.18706	-1.19895	-1.00042	-1.08686	-0.112602	-0.30792	-0.319811	-0.121285	-0.207718	-0.195318	-0.207209	-0.00868322	-0.095116	-0.011891	0.186635	0.100202	0.198526	0.112093	-0.0864327
ENSFCAG00000027947	MRPS24	cluster 1	cluster 3	sig.	sig.	sig.	sig.	-0.861358	-1.02238	-1.15523	-1.21571	-1.10913	-1.08518	-0.161024	-0.293868	-0.354357	-0.247767	-0.223824	-0.132845	-0.193333	-0.0867438	-0.0628004	-0.0604881	0.046101	0.0700443	0.106589	0.130532	0.0239433
ENSFCAG00000028049	CARS2	cluster 1	cluster 3	sig.	sig.	sig.	sig.	-0.865939	-1.002	-1.2251	-1.21399	-1.08683	-1.11044	-0.136063	-0.359161	-0.348053	-0.220887	-0.244497	-0.223098	-0.21199	-0.0848241	-0.108434	0.0111079	0.138274	0.114664	0.127166	0.103556	-0.0236101
ENSFCAG00000038204	LAGE3	cluster 1	cluster 3	sig.	sig.	sig.	sig.	-0.961481	-1.18366	-1.22682	-1.28672	-1.20543	-1.14922	-0.222182	-0.265336	-0.325234	-0.243947	-0.187736	-0.0431549	-0.103053	-0.0217651	0.034446	-0.059898	0.0213898	0.0776008	0.0812878	0.137499	0.056211
ENSFCAG00000011627	TP73	cluster 1	cluster 3	sig.	sig.	sig.	sig.	-0.945711	-1.18608	-1.29692	-1.22059	-1.20032	-1.20608	-0.240372	-0.35121	-0.274883	-0.254605	-0.260371	-0.110838	-0.0345102	-0.0142327	-0.0199988	0.0763278	0.0966053	0.0908392	0.0202775	0.0145114	-0.00576609
ENSFCAG00000009623	TP53	cluster 1	cluster 3	sig.	sig.	sig.	sig.	-0.878104	-1.12272	-1.19343	-1.18073	-1.09959	-1.13408	-0.244615	-0.315326	-0.302622	-0.221481	-0.255972	-0.0707116	-0.0580073	0.0231338	-0.0113576	0.0127043	0.0938453	0.059354	0.081141	0.0466497	-0.0344913
ENSFCAG00000026440	TRIM27	cluster 1	cluster 3	sig.	sig.	sig.	sig.	-0.864515	-1.11238	-1.20573	-1.23042	-1.119	-1.14581	-0.247866	-0.341213	-0.365905	-0.254483	-0.281299	-0.0933468	-0.118038	-0.0066168	-0.0334328	-0.0246916	0.08673	0.059914	0.111422	0.0846056	-0.026816
ENSFCAG00000001850	TRAF3IP1	cluster 1	cluster 3	sig.	sig.	sig.	sig.	-0.825882	-1.15793	-1.25192	-1.23474	-1.07567	-1.18816	-0.332044	-0.426041	-0.408858	-0.249788	-0.362275	-0.0939971	-0.0768133	0.0822566	-0.0302307	0.0171839	0.176254	0.0637665	0.15907	0.0465826	-0.112487
ENSFCAG00000009980	BCAS4	cluster 1	cluster 3	sig.	sig.	sig.	sig.	-0.782354	-1.09651	-1.25258	-1.2475	-1.03537	-1.18367	-0.314156	-0.470225	-0.465148	-0.253012	-0.401314	-0.156069	-0.150992	0.0611439	-0.0871575	0.00507702	0.217213	0.0689115	0.212136	0.0638344	-0.148301
ENSFCAG00000002477	ITPR1	cluster 1	cluster 3	sig.	sig.	sig.	sig.	-0.792578	-1.03254	-1.19324	-1.25562	-1.06512	-1.11325	-0.239958	-0.400666	-0.463047	-0.272547	-0.320673	-0.160709	-0.223089	-0.0325892	-0.0807153	-0.0623803	0.12812	0.0799934	0.1905	0.142374	-0.0481261
ENSFCAG00000022819	NSMF	cluster 1	cluster 3	sig.	sig.	sig.	sig.	-0.752211	-1.04331	-1.16345	-1.16912	-1.01533	-1.10443	-0.291097	-0.411239	-0.416904	-0.263122	-0.352219	-0.120142	-0.125808	0.0279753	-0.0611217	-0.00566554	0.148117	0.0590204	0.153783	0.064686	-0.089097
ENSFCAG00000043529	ZNF316	cluster 1	cluster 3	sig.	sig.	sig.	sig.	-0.740649	-1.02504	-1.13702	-1.18717	-0.996514	-1.12318	-0.284393	-0.396371	-0.446524	-0.255865	-0.38253	-0.111979	-0.162132	0.0285274	-0.098137	-0.0501529	0.140506	0.0138418	0.190659	0.0639948	-0.126664
ENSFCAG00000001662	PFAS	cluster 1	cluster 3	sig.	sig.	sig.	sig.	-0.945561	-1.18676	-1.25045	-1.34425	-1.15816	-1.24834	-0.241203	-0.304885	-0.398687	-0.2126	-0.302784	-0.0636826	-0.157484	0.0286025	-0.0615809	-0.0938017	0.0922851	0.00210169	0.186087	0.0959033	-0.0901834
ENSFCAG00000001147	BCL9L	cluster 1	cluster 3	sig.	sig.	sig.	sig.	-0.836429	-1.13598	-1.1695	-1.26166	-1.10607	-1.18636	-0.299549	-0.333072	-0.425227	-0.269643	-0.349929	-0.0335229	-0.125678	0.0299065	-0.0503794	-0.0921547	0.0634294	-0.0168565	0.155584	0.0752982	-0.0802859
ENSFCAG00000012455	KDM2B	cluster 1	cluster 3	sig.	sig.	sig.	sig.	-0.817868	-1.09323	-1.16806	-1.212	-1.07819	-1.19246	-0.275362	-0.350188	-0.394129	-0.260322	-0.374595	-0.0748264	-0.118767	0.0150399	-0.0992334	-0.0439403	0.0898662	-0.024407	0.133807	0.0195333	-0.114273
ENSFCAG00000023258	ANTKMT	cluster 1	cluster 3	sig.	sig.	sig.	sig.	-0.833096	-1.08955	-1.11838	-1.20469	-1.08186	-1.23647	-0.256454	-0.28528	-0.371591	-0.24876	-0.403378	-0.0288259	-0.115137	0.00769412	-0.146923	-0.0863109	0.03652	-0.118097	0.122831	-0.0317865	-0.154617
ENSFCAG00000026012	QTRT1	cluster 1	cluster 3	sig.	sig.	sig.	sig.	-0.853798	-1.07123	-1.10393	-1.26631	-1.08481	-1.20609	-0.217435	-0.250132	-0.412511	-0.23101	-0.352289	-0.0326974	-0.195076	-0.0135746	-0.134854	-0.162379	0.0191227	-0.102157	0.181502	0.0602223	-0.121279
ENSFCAG00000040517	SLC35B4	cluster 1	cluster 3	sig.	sig.	sig.	sig.	-0.629652	-1.16452	-1.19243	-1.05921	-1.11391	-0.952687	-0.534865	-0.562773	-0.42956	-0.484259	-0.323035	-0.0279081	0.105306	0.0506063	0.211831	0.133214	0.0785144	0.239739	-0.0546995	0.106525	0.161224
ENSFCAG00000028312	AURKB	cluster 1	none	not sig.	sig.	sig.	sig.	-0.58191	-1.0829	-1.12275	-0.951466	-0.944298	-0.864221	-0.500988	-0.540842	-0.369556	-0.362387	-0.28231	-0.0398544	0.131432	0.1386	0.218678	0.171287	0.178455	0.258532	0.00716818	0.0872453	0.0800772
ENSFCAG00000033027	ARMC10	cluster 1	cluster 2	sig.	sig.	sig.	sig.	-0.635906	-1.11341	-1.0706	-0.936226	-0.963917	-0.844841	-0.477508	-0.434699	-0.300321	-0.328011	-0.208935	0.0428088	0.177187	0.149497	0.268572	0.134378	0.106688	0.225764	-0.0276905	0.0913853	0.119076
ENSFCAG00000012766	ABCD3	cluster 1	cluster 2	sig.	sig.	sig.	sig.	-0.475866	-0.948538	-0.903468	-0.822896	-0.913163	-0.743027	-0.472672	-0.427602	-0.347031	-0.437298	-0.267162	0.0450701	0.125642	0.0353749	0.205511	0.0805717	-0.00969521	0.16044	-0.0902669	0.0798687	0.170136
ENSFCAG00000028486	GNPDA2	cluster 1	none	not sig.	sig.	sig.	sig.	-0.43573	-0.954761	-0.960201	-0.768933	-0.85206	-0.717131	-0.51903	-0.524471	-0.333202	-0.41633	-0.281401	-0.0054408	0.185828	0.1027	0.237629	0.191268	0.108141	0.24307	-0.0831274	0.0518017	0.134929
ENSFCAG00000015138	IRF6	cluster 1	cluster 3	not sig.	sig.	sig.	sig.	-0.566555	-0.994904	-1.0339	-1.00561	-0.974479	-0.777048	-0.42835	-0.467344	-0.439055	-0.407924	-0.210494	-0.0389945	-0.0107052	0.0204252	0.217856	0.0282893	0.0594198	0.256851	0.0311305	0.228561	0.197431
ENSFCAG00000004030	ACOT9	cluster 1	none	not sig.	sig.	sig.	sig.	-0.475086	-0.932247	-1.01047	-0.893718	-0.88964	-0.760947	-0.457161	-0.535384	-0.418632	-0.414554	-0.285861	-0.0782232	0.0385287	0.042607	0.171299	0.116752	0.12083	0.249522	0.00407826	0.13277	0.128692
ENSFCAG00000052308	ENSFCAG00000052308	cluster 1	cluster 3	not sig.	sig.	sig.	sig.	-0.466555	-0.916988	-0.982282	-0.892287	-0.839977	-0.736573	-0.450434	-0.515728	-0.425732	-0.373422	-0.270018	-0.065294	0.0247013	0.0770115	0.180415	0.0899952	0.142306	0.245709	0.0523103	0.155714	0.103404
ENSFCAG00000038299	LYRM4	cluster 1	none	not sig.	sig.	sig.	sig.	-0.393082	-0.844466	-0.914537	-0.745687	-0.917851	-0.620495	-0.451384	-0.521455	-0.352605	-0.524769	-0.227413	-0.0700715	0.098779	-0.0733854	0.223971	0.16885	-0.00331395	0.294042	-0.172164	0.125192	0.297356
ENSFCAG00000015159	ACSM3	cluster 1	none	not sig.	sig.	sig.	sig.	-0.444725	-0.858017	-1.02988	-0.819628	-1.02014	-0.732223	-0.413292	-0.585156	-0.374904	-0.575412	-0.287498	-0.171864	0.0383885	-0.16212	0.125794	0.210253	0.00974485	0.297658	-0.200508	0.0874055	0.287914
ENSFCAG00000019213	FAM185A	cluster 1	cluster 3	not sig.	sig.	sig.	sig.	-0.409979	-0.901811	-0.998178	-0.877872	-0.985202	-0.706982	-0.491832	-0.588199	-0.467893	-0.575223	-0.297003	-0.0963663	0.0239391	-0.0833906	0.194829	0.120305	0.0129757	0.291195	-0.10733	0.17089	0.27822
ENSFCAG00000022454	THOC1	cluster 1	cluster 3	not sig.	sig.	sig.	sig.	-0.438604	-0.845821	-0.998915	-0.905185	-1.01613	-0.684221	-0.407217	-0.560311	-0.466581	-0.577528	-0.245618	-0.153094	-0.0593637	-0.17031	0.1616	0.0937302	-0.0172163	0.314694	-0.110947	0.220963	0.33191
ENSFCAG00000031942	CD4H9orf85	cluster 1	none	not sig.	sig.	sig.	sig.	-0.694591	-1.1219	-1.13319	-1.03967	-1.23114	-0.818824	-0.42731	-0.438597	-0.345077	-0.536548	-0.124233	-0.0112871	0.0822327	-0.109238	0.303077	0.0935198	-0.0979513	0.314364	-0.191471	0.220844	0.412315
ENSFCAG00000053290	ENSFCAG00000053290	cluster 1	none	not sig.	sig.	sig.	sig.	-0.479982	-0.93698	-0.912671	-1.02843	-1.00963	-0.62634	-0.456999	-0.432689	-0.548449	-0.529646	-0.146359	0.0243094	-0.0914499	-0.0726477	0.31064	-0.115759	-0.096957	0.286331	0.0188023	0.40209	0.383288
ENSFCAG00000002626	ENSFCAG00000002626	cluster 1	cluster 3	not sig.	sig.	sig.	sig.	-0.342905	-0.862972	-0.903683	-0.983765	-0.930911	-0.927744	-0.520067	-0.560777	-0.640859	-0.588006	-0.584839	-0.0407102	-0.120792	-0.0679384	-0.064772	-0.0800819	-0.0272282	-0.0240618	0.0528537	0.0560202	0.00316644
ENSFCAG00000013282	TESPA1	cluster 1	cluster 3	not sig.	sig.	sig.	sig.	-0.363885	-0.869736	-0.936997	-0.980917	-0.887236	-0.933918	-0.505851	-0.573112	-0.617032	-0.523351	-0.570032	-0.0672609	-0.111181	-0.0174999	-0.0641816	-0.0439201	0.049761	0.00307925	0.0936811	0.0469993	-0.0466818
ENSFCAG00000002305	PIGU	cluster 1	cluster 3	not sig.	sig.	sig.	sig.	-0.365307	-0.852742	-0.857042	-0.89072	-0.925524	-0.960776	-0.487435	-0.491735	-0.525413	-0.560217	-0.595469	-0.00429994	-0.0379786	-0.0727818	-0.108034	-0.0336786	-0.0684818	-0.103734	-0.0348032	-0.0700554	-0.0352522
ENSFCAG00000027434	PSTK	cluster 1	cluster 3	not sig.	sig.	sig.	sig.	-0.377914	-0.942452	-0.862555	-0.964112	-0.927013	-0.967211	-0.564537	-0.484641	-0.586197	-0.549099	-0.589297	0.0798965	-0.0216602	0.0154384	-0.0247598	-0.101557	-0.0644582	-0.104656	0.0370986	-0.00309952	-0.0401981
ENSFCAG00000004798	ADSL	cluster 1	cluster 3	not sig.	sig.	sig.	sig.	-0.356694	-0.875742	-1.01981	-0.928738	-0.888831	-0.941929	-0.519049	-0.663112	-0.572044	-0.532137	-0.585236	-0.144063	-0.0529952	-0.0130882	-0.0661868	0.0910678	0.130975	0.0778762	0.039907	-0.0131916	-0.0530986
ENSFCAG00000005774	ENSFCAG00000005774	cluster 1	cluster 2	not sig.	sig.	sig.	sig.	-0.416049	-0.963494	-1.05843	-0.992824	-0.919629	-1.00395	-0.547446	-0.642381	-0.576775	-0.503581	-0.587897	-0.094935	-0.0293293	0.0438652	-0.040451	0.0656057	0.1388	0.054484	0.0731945	-0.0111217	-0.0843162
ENSFCAG00000031309	PRMT3	cluster 1	cluster 3	not sig.	sig.	sig.	sig.	-0.436502	-0.926283	-1.0257	-0.996034	-0.950267	-0.974223	-0.489781	-0.5892	-0.559532	-0.513766	-0.537721	-0.099419	-0.0697511	-0.0239846	-0.0479396	0.0296679	0.0754344	0.0514793	0.0457665	0.0218115	-0.023955
ENSFCAG00000006491	B4GALT2	cluster 1	cluster 3	not sig.	sig.	sig.	sig.	-0.420702	-0.884759	-1.07553	-0.939433	-1.00708	-1.00197	-0.464056	-0.654831	-0.518731	-0.58638	-0.581271	-0.190775	-0.0546743	-0.122324	-0.117215	0.1361	0.068451	0.0735597	-0.0676493	-0.0625406	0.00510867
ENSFCAG00000009835	MIPEP	cluster 1	cluster 2	sig.	sig.	sig.	sig.	-0.431944	-0.902405	-1.0312	-0.92279	-0.967246	-0.963149	-0.470461	-0.599259	-0.490846	-0.535302	-0.531205	-0.128798	-0.0203845	-0.0648411	-0.0607438	0.108414	0.0639571	0.0680543	-0.0444565	-0.0403593	0.00409723
ENSFCAG00000025092	CB3H15orf41	cluster 1	cluster 3	not sig.	sig.	sig.	sig.	-0.419139	-0.89577	-1.05616	-0.888702	-0.938332	-0.996226	-0.476631	-0.63702	-0.469563	-0.519193	-0.577087	-0.160389	0.00706801	-0.042562	-0.100456	0.167457	0.117827	0.0599329	-0.04963	-0.107524	-0.0578942
ENSFCAG00000006467	NOM1	cluster 1	cluster 3	not sig.	sig.	sig.	sig.	-0.315493	-0.881432	-1.01128	-0.866665	-0.923159	-0.954658	-0.565939	-0.695791	-0.551173	-0.607666	-0.639165	-0.129852	0.0147662	-0.041727	-0.0732266	0.144619	0.0881254	0.0566258	-0.0564933	-0.0879928	-0.0314995
ENSFCAG00000009255	NOL10	cluster 1	cluster 3	not sig.	sig.	sig.	sig.	-0.355198	-0.915375	-1.10912	-0.986014	-0.992866	-1.02691	-0.560177	-0.753925	-0.630816	-0.637668	-0.671716	-0.193748	-0.0706391	-0.0774908	-0.111539	0.123109	0.116257	0.0822089	-0.00685167	-0.0409002	-0.0340486
ENSFCAG00000018078	ATR	cluster 1	cluster 3	sig.	sig.	sig.	sig.	-0.541083	-1.08661	-1.18625	-1.13258	-1.12447	-0.977781	-0.545525	-0.645171	-0.591501	-0.583382	-0.436698	-0.0996459	-0.0459763	-0.0378578	0.108827	0.0536697	0.0617882	0.208473	0.00811852	0.154803	0.146685
ENSFCAG00000007246	DDX10	cluster 1	cluster 3	sig.	sig.	sig.	sig.	-0.52152	-1.00232	-1.11909	-1.05347	-1.07002	-0.954142	-0.480798	-0.597569	-0.531955	-0.5485	-0.432622	-0.116771	-0.0511576	-0.0677026	0.0481754	0.0656132	0.0490683	0.164946	-0.0165449	0.099333	0.115878
ENSFCAG00000008459	PMS2	cluster 1	cluster 3	sig.	sig.	sig.	sig.	-0.523711	-1.02103	-1.15577	-1.06958	-1.02787	-1.00638	-0.497321	-0.632058	-0.54587	-0.504158	-0.482668	-0.134738	-0.0485492	-0.00683773	0.0146524	0.0861884	0.1279	0.14939	0.0417115	0.0632016	0.0214901
ENSFCAG00000010609	BCKDHB	cluster 1	cluster 3	not sig.	sig.	sig.	sig.	-0.469388	-1.01245	-1.07568	-1.04413	-0.974369	-0.931234	-0.543063	-0.60629	-0.574745	-0.504981	-0.461847	-0.0632263	-0.031682	0.0380818	0.0812164	0.0315443	0.101308	0.144443	0.0697638	0.112898	0.0431346
ENSFCAG00000044916	GLCCI1	cluster 1	cluster 2	sig.	sig.	sig.	sig.	-0.434539	-0.988356	-1.08021	-1.01877	-0.96375	-0.920039	-0.553817	-0.645675	-0.584235	-0.529212	-0.4855	-0.0918582	-0.0304179	0.0246055	0.0683166	0.0614403	0.116464	0.160175	0.0550234	0.0987345	0.0437112
ENSFCAG00000013291	GFM1	cluster 1	cluster 3	sig.	sig.	sig.	sig.	-0.528662	-1.08232	-1.16572	-1.02638	-1.00186	-0.978209	-0.553659	-0.637059	-0.497714	-0.473194	-0.449547	-0.0833996	0.055945	0.0804652	0.104112	0.139345	0.163865	0.187511	0.0245202	0.0481666	0.0236464
ENSFCAG00000014456	SANBR	cluster 1	cluster 3	not sig.	sig.	sig.	sig.	-0.549327	-1.10837	-1.15117	-1.08353	-1.00708	-1.00978	-0.55904	-0.601842	-0.534208	-0.457752	-0.460451	-0.0428014	0.0248321	0.101288	0.0985896	0.0676336	0.144089	0.141391	0.0764556	0.0737574	-0.00269813
ENSFCAG00000045643	ENSFCAG00000045643	cluster 1	none	not sig.	sig.	sig.	sig.	-0.389543	-1.0104	-1.04356	-1.15396	-1.00516	-0.946433	-0.620861	-0.654019	-0.764413	-0.615616	-0.556889	-0.0331585	-0.143552	0.00524446	0.0639714	-0.110393	0.0384029	0.0971299	0.148796	0.207523	0.0587269
ENSFCAG00000002126	TRAF5	cluster 1	none	not sig.	sig.	sig.	sig.	-0.40478	-0.991072	-1.04683	-1.10004	-0.91371	-0.884143	-0.586292	-0.642049	-0.695261	-0.50893	-0.479362	-0.0557572	-0.108969	0.0773618	0.10693	-0.0532123	0.133119	0.162687	0.186331	0.215899	0.0295678
ENSFCAG00000024092	ENSFCAG00000024092	cluster 1	none	not sig.	sig.	sig.	sig.	-0.355601	-0.971979	-0.998271	-1.01966	-0.925247	-0.906605	-0.616377	-0.642669	-0.664057	-0.569646	-0.551004	-0.0262921	-0.0476793	0.0467314	0.0653737	-0.0213873	0.0730235	0.0916658	0.0944107	0.113053	0.0186424
ENSFCAG00000027305	ANAPC1	cluster 1	cluster 3	sig.	sig.	sig.	sig.	-0.429122	-1.0169	-1.02693	-0.97281	-1.01285	-0.976174	-0.587774	-0.597806	-0.543688	-0.583731	-0.547052	-0.0100326	0.0440855	0.00404265	0.040722	0.0541181	0.0140752	0.0507546	-0.0400429	-0.00336347	0.0366794
ENSFCAG00000039975	ZFP14	cluster 1	cluster 3	not sig.	sig.	sig.	sig.	-0.407322	-1.04231	-0.997749	-0.961464	-0.99425	-0.930387	-0.634986	-0.590427	-0.554142	-0.586928	-0.523065	0.0445593	0.0808448	0.0480584	0.111921	0.0362855	0.00349915	0.0673615	-0.0327863	0.031076	0.0638624
ENSFCAG00000023296	ADAT2	cluster 1	none	not sig.	sig.	sig.	sig.	-0.446554	-1.11778	-0.995151	-1.06718	-0.985176	-1.06086	-0.671221	-0.548597	-0.62063	-0.538622	-0.614303	0.122624	0.0505909	0.132599	0.0569178	-0.0720329	0.00997474	-0.0657061	0.0820077	0.00632685	-0.0756808
ENSFCAG00000040183	NPTXR	cluster 1	cluster 3	not sig.	sig.	sig.	sig.	-0.335602	-1.04724	-0.952737	-0.997518	-0.866061	-0.904075	-0.711635	-0.617136	-0.661917	-0.530459	-0.568474	0.0944996	0.0497186	0.181176	0.143161	-0.044781	0.0866766	0.0486619	0.131458	0.0934429	-0.0380147
ENSFCAG00000008363	SDAD1	cluster 1	cluster 3	sig.	sig.	sig.	sig.	-0.625584	-0.996863	-1.1731	-1.06994	-1.10426	-1.00964	-0.371278	-0.547513	-0.444358	-0.478672	-0.384053	-0.176235	-0.0730796	-0.107394	-0.0127744	0.103155	0.0688407	0.16346	-0.0343143	0.0603051	0.0946194
ENSFCAG00000025301	ZDHHC23	cluster 1	cluster 3	sig.	sig.	sig.	sig.	-0.69671	-1.01832	-1.21644	-1.13561	-1.06529	-1.08398	-0.321609	-0.519728	-0.438902	-0.368581	-0.387269	-0.198119	-0.117293	-0.0469723	-0.0656601	0.080826	0.151147	0.132459	0.0703205	0.0516326	-0.0186878
ENSFCAG00000006577	DKC1	cluster 1	cluster 3	sig.	sig.	sig.	sig.	-0.617772	-0.95631	-1.06209	-1.10568	-1.03756	-1.05323	-0.338538	-0.444316	-0.48791	-0.419785	-0.435457	-0.105778	-0.149372	-0.0812478	-0.0969193	-0.0435938	0.0245304	0.0088588	0.0681242	0.0524526	-0.0156716
ENSFCAG00000026076	DNAJC10	cluster 1	cluster 3	sig.	sig.	sig.	sig.	-0.648678	-0.968413	-1.09554	-1.12809	-1.07811	-1.02069	-0.319735	-0.446858	-0.479413	-0.429428	-0.372015	-0.127123	-0.159678	-0.109693	-0.0522797	-0.0325558	0.0174299	0.074843	0.0499858	0.107399	0.057413
ENSFCAG00000014441	FARS2	cluster 1	cluster 3	sig.	sig.	sig.	sig.	-0.547123	-0.923955	-1.07943	-1.05742	-1.00677	-0.99164	-0.376832	-0.532307	-0.510296	-0.45965	-0.444517	-0.155475	-0.133464	-0.0828179	-0.0676848	0.0220107	0.0726569	0.08779	0.0506463	0.0657794	0.0151331
ENSFCAG00000014660	NAA40	cluster 1	cluster 3	sig.	sig.	sig.	sig.	-0.575955	-1.00318	-1.09885	-1.07943	-1.06029	-1.06562	-0.427223	-0.522894	-0.503476	-0.484331	-0.489665	-0.0956709	-0.0762528	-0.0571078	-0.0624421	0.0194182	0.0385631	0.0332288	0.019145	0.0138107	-0.00533433
ENSFCAG00000009038	DYNC2I1	cluster 1	cluster 3	not sig.	sig.	sig.	sig.	-0.565993	-0.999678	-1.11431	-1.09962	-0.979926	-1.05695	-0.433685	-0.548315	-0.533625	-0.413933	-0.490955	-0.114629	-0.0999397	0.0197525	-0.0572699	0.0146895	0.134382	0.0573593	0.119692	0.0426698	-0.0770224
ENSFCAG00000009737	XPO5	cluster 1	cluster 3	sig.	sig.	sig.	sig.	-0.57865	-0.928273	-1.07784	-1.12408	-0.993572	-1.05042	-0.349623	-0.499191	-0.545429	-0.414922	-0.471765	-0.149569	-0.195806	-0.0652995	-0.122142	-0.0462376	0.0842692	0.0274263	0.130507	0.0736639	-0.0568429
ENSFCAG00000001175	ZBTB46	cluster 1	cluster 3	not sig.	sig.	sig.	sig.	-0.698102	-1.1763	-1.1537	-0.999585	-1.15555	-1.12969	-0.478197	-0.455599	-0.301483	-0.457451	-0.431585	0.0225979	0.176714	0.0207465	0.0466119	0.154116	-0.00185147	0.0240139	-0.155967	-0.130102	0.0258654
ENSFCAG00000024510	RANBP17	cluster 1	cluster 3	sig.	sig.	sig.	sig.	-0.693242	-1.18507	-1.22064	-1.07919	-1.16112	-1.12772	-0.491828	-0.527401	-0.38595	-0.467881	-0.434475	-0.0355729	0.105877	0.0239462	0.0573526	0.14145	0.0595191	0.0929255	-0.0819312	-0.0485248	0.0334064
ENSFCAG00000002832	QDPR	cluster 1	none	sig.	sig.	sig.	sig.	-0.660151	-1.13236	-1.2214	-1.12678	-1.17941	-1.05724	-0.47221	-0.561251	-0.466625	-0.519263	-0.397088	-0.089041	0.00558547	-0.0470524	0.075122	0.0946265	0.0419886	0.164163	-0.0526378	0.0695366	0.122174
ENSFCAG00000012192	P3H1	cluster 1	cluster 3	sig.	sig.	sig.	sig.	-0.630384	-1.15612	-1.23685	-1.1581	-1.13649	-1.13558	-0.525734	-0.606469	-0.527716	-0.506106	-0.505198	-0.080735	-0.00198274	0.0196279	0.0205358	0.0787522	0.100363	0.101271	0.0216106	0.0225186	0.000907968
ENSFCAG00000001300	PNPO	cluster 1	cluster 3	sig.	sig.	sig.	sig.	-0.666441	-1.11281	-1.21207	-1.04763	-1.02658	-1.06955	-0.446368	-0.545633	-0.38119	-0.360143	-0.403111	-0.0992651	0.0651785	0.0862255	0.0432568	0.164444	0.185491	0.142522	0.0210471	-0.0219217	-0.0429688
ENSFCAG00000015104	FASTKD3	cluster 1	cluster 3	not sig.	sig.	sig.	sig.	-0.594656	-1.04178	-1.07425	-1.0041	-1.02596	-1.03044	-0.447128	-0.479591	-0.409445	-0.431308	-0.43578	-0.0324631	0.0376829	0.01582	0.0113487	0.0701459	0.0482831	0.0438117	-0.0218628	-0.0263342	-0.00447136
ENSFCAG00000053194	HEATR1	cluster 1	cluster 3	sig.	sig.	sig.	sig.	-0.61783	-1.1342	-1.13113	-1.09255	-1.07705	-1.04131	-0.516368	-0.513304	-0.474723	-0.459219	-0.423484	0.00306437	0.0416446	0.0571486	0.0928835	0.0385802	0.0540842	0.0898192	0.015504	0.0512389	0.0357349
ENSFCAG00000003921	SEPHS1	cluster 1	cluster 3	sig.	sig.	sig.	sig.	-0.629655	-1.10884	-1.16342	-1.13722	-1.06651	-1.08679	-0.47919	-0.533762	-0.50757	-0.436852	-0.457133	-0.0545718	-0.0283803	0.0423378	0.0220563	0.0261915	0.0969097	0.0766282	0.0707182	0.0504366	-0.0202815
ENSFCAG00000022595	NEMP2	cluster 1	cluster 3	sig.	sig.	sig.	sig.	-0.662552	-1.10507	-1.11717	-1.16254	-1.08852	-1.07198	-0.442517	-0.454616	-0.499992	-0.425969	-0.409433	-0.0120997	-0.0574753	0.0165477	0.033084	-0.0453756	0.0286474	0.0451838	0.0740231	0.0905594	0.0165363
ENSFCAG00000046512	ENSFCAG00000046512	cluster 1	cluster 3	sig.	sig.	sig.	sig.	-0.478331	-0.860367	-0.954971	-1.00921	-0.944636	-0.88175	-0.382036	-0.47664	-0.530879	-0.466305	-0.403419	-0.0946039	-0.148843	-0.0842694	-0.0213834	-0.0542394	0.0103345	0.0732205	0.064574	0.12746	0.062886
ENSFCAG00000051940	ENSFCAG00000051940	cluster 1	cluster 3	not sig.	sig.	sig.	sig.	-0.424604	-0.841502	-0.987053	-1.02989	-0.965043	-0.902897	-0.416898	-0.562449	-0.605288	-0.540439	-0.478293	-0.145551	-0.188389	-0.123541	-0.0613946	-0.0428386	0.0220097	0.0841562	0.0648484	0.126995	0.0621464
ENSFCAG00000039760	ZNF420	cluster 1	cluster 3	not sig.	sig.	sig.	sig.	-0.531163	-0.962877	-1.04503	-1.09767	-1.05093	-0.958154	-0.431714	-0.513867	-0.566508	-0.51977	-0.42699	-0.0821537	-0.134794	-0.0880562	0.00472335	-0.0526405	-0.00590253	0.086877	0.046738	0.139518	0.0927796
ENSFCAG00000047920	ENSFCAG00000047920	cluster 1	cluster 3	sig.	sig.	sig.	sig.	-0.596523	-0.964639	-1.01567	-1.1284	-1.04905	-0.967978	-0.368115	-0.419144	-0.531878	-0.452524	-0.371454	-0.0510288	-0.163763	-0.0844085	-0.0033389	-0.112734	-0.0333796	0.0476899	0.0793546	0.160424	0.0810696
ENSFCAG00000009972	EIF2B3	cluster 1	cluster 3	not sig.	sig.	sig.	sig.	-0.508754	-0.980878	-1.01962	-1.01647	-0.9917	-0.90172	-0.472124	-0.510863	-0.507717	-0.482946	-0.392966	-0.0387386	-0.0355929	-0.0108215	0.0791585	0.00314574	0.0279172	0.117897	0.0247714	0.114751	0.08998
ENSFCAG00000014093	NOP58	cluster 1	cluster 3	sig.	sig.	sig.	sig.	-0.542557	-0.918064	-1.03097	-1.02941	-1.01531	-0.887045	-0.375507	-0.488414	-0.486849	-0.472757	-0.344488	-0.112907	-0.111342	-0.0972496	0.031019	0.00156496	0.0156569	0.143926	0.014092	0.142361	0.128269
ENSFCAG00000018872	WDR43	cluster 1	cluster 3	sig.	sig.	sig.	sig.	-0.564177	-1.01831	-0.955445	-1.02188	-1.0107	-0.868803	-0.454135	-0.391268	-0.457699	-0.446528	-0.304626	0.0628672	-0.00356366	0.00760785	0.14951	-0.0664308	-0.0552593	0.0866424	0.0111715	0.153073	0.141902
ENSFCAG00000024151	BCCIP	cluster 1	cluster 3	sig.	sig.	sig.	sig.	-0.502822	-0.91399	-0.860923	-0.966276	-0.914472	-0.783707	-0.411167	-0.358101	-0.463454	-0.41165	-0.280885	0.0530665	-0.052287	-0.000482445	0.130282	-0.105353	-0.0535489	0.0772156	0.0518045	0.182569	0.130765
ENSFCAG00000033023	ZFP69	cluster 1	cluster 3	sig.	sig.	sig.	sig.	-0.518119	-0.921026	-0.890595	-1.0885	-1.02035	-0.947623	-0.402907	-0.372475	-0.570384	-0.50223	-0.429504	0.0304312	-0.167478	-0.0993231	-0.0265974	-0.197909	-0.129754	-0.0570286	0.0681545	0.14088	0.0727257
ENSFCAG00000044240	ENSFCAG00000044240	cluster 1	cluster 3	not sig.	sig.	sig.	sig.	-0.41355	-0.875454	-0.853686	-0.981165	-0.957929	-0.818262	-0.461904	-0.440136	-0.567614	-0.544379	-0.404712	0.0217679	-0.105711	-0.082475	0.0571916	-0.127479	-0.104243	0.0354237	0.0232357	0.162902	0.139667
ENSFCAG00000009735	POLR1C	cluster 1	cluster 3	not sig.	sig.	sig.	sig.	-0.659008	-1.05752	-1.18883	-1.12468	-1.25143	-0.988262	-0.398511	-0.529818	-0.465675	-0.592422	-0.329254	-0.131307	-0.0671646	-0.193912	0.0692572	0.0641422	-0.0626047	0.200564	-0.126747	0.136422	0.263169
ENSFCAG00000044016	ZNF569	cluster 1	cluster 3	not sig.	sig.	sig.	sig.	-0.59394	-0.993357	-1.12802	-1.19336	-1.19696	-0.98299	-0.399417	-0.534082	-0.599422	-0.603024	-0.38905	-0.134666	-0.200005	-0.203608	0.0103669	-0.0653399	-0.068942	0.145032	-0.00360215	0.210372	0.213974
ENSFCAG00000025387	TMA16	cluster 1	none	not sig.	sig.	sig.	sig.	-0.443792	-0.916232	-1.07959	-0.878671	-1.12447	-0.850959	-0.47244	-0.6358	-0.434879	-0.68068	-0.407167	-0.16336	0.0375607	-0.20824	0.065273	0.200921	-0.04488	0.228633	-0.245801	0.0277122	0.273513
ENSFCAG00000034691	C6orf163	cluster 1	cluster 3	not sig.	sig.	sig.	sig.	-0.475994	-1.05506	-1.12722	-1.06524	-1.20465	-0.962587	-0.579071	-0.651229	-0.589245	-0.728657	-0.486593	-0.0721583	-0.0101742	-0.149586	0.0924777	0.061984	-0.0774277	0.164636	-0.139412	0.102652	0.242064
ENSFCAG00000015764	CEBPZ	cluster 1	cluster 3	sig.	sig.	sig.	sig.	-0.537242	-0.795564	-1.11964	-1.05609	-1.0419	-0.874402	-0.258322	-0.582402	-0.518853	-0.504659	-0.33716	-0.32408	-0.260531	-0.246337	-0.0788384	0.0635489	0.0777428	0.245241	0.0141939	0.181693	0.167499
ENSFCAG00000009249	RPP40	cluster 1	cluster 3	sig.	sig.	sig.	sig.	-0.652332	-0.807949	-1.12756	-1.12113	-1.12753	-1.00972	-0.155617	-0.47523	-0.468801	-0.4752	-0.357387	-0.319614	-0.313185	-0.319584	-0.201771	0.0064294	3.03417e-05	0.117843	-0.00639906	0.111414	0.117813
ENSFCAG00000040684	SNORD20	cluster 1	cluster 3	not sig.	sig.	sig.	sig.	-0.595731	-0.770289	-1.02983	-1.10418	-1.01401	-0.884269	-0.174558	-0.434094	-0.508446	-0.418277	-0.288538	-0.259537	-0.333889	-0.24372	-0.113981	-0.074352	0.0158169	0.145556	0.0901689	0.219908	0.129739
ENSFCAG00000006931	OSGEP	cluster 1	cluster 3	sig.	sig.	sig.	sig.	-0.628881	-0.799762	-1.0454	-1.04922	-1.0512	-1.05729	-0.170881	-0.416519	-0.420339	-0.422316	-0.428407	-0.245638	-0.249457	-0.251435	-0.257526	-0.00381983	-0.0057975	-0.0118879	-0.00197767	-0.00806811	-0.00609044
ENSFCAG00000015384	RRP8	cluster 1	cluster 3	sig.	sig.	sig.	sig.	-0.676326	-0.853537	-1.09873	-1.10386	-1.05236	-1.12148	-0.177211	-0.422407	-0.42753	-0.376038	-0.445154	-0.245196	-0.250319	-0.198827	-0.267943	-0.00512284	0.0463695	-0.0227471	0.0514923	-0.0176243	-0.0691166
ENSFCAG00000023656	MTHFSD	cluster 1	cluster 3	sig.	sig.	sig.	sig.	-0.650785	-0.87782	-1.09245	-1.14624	-1.04865	-1.07652	-0.227035	-0.441664	-0.495454	-0.397869	-0.425739	-0.214629	-0.268419	-0.170834	-0.198704	-0.0537897	0.0437948	0.015925	0.0975845	0.0697146	-0.0278699
ENSFCAG00000053418	ENSFCAG00000053418	cluster 1	cluster 3	sig.	sig.	sig.	sig.	-0.568805	-0.803639	-1.0425	-1.07502	-1.03347	-0.989797	-0.234834	-0.473694	-0.506218	-0.464669	-0.420992	-0.23886	-0.271384	-0.229834	-0.186158	-0.0325244	0.00902539	0.0527021	0.0415498	0.0852265	0.0436767
ENSFCAG00000030243	ATP23	cluster 1	cluster 3	sig.	sig.	sig.	sig.	-0.639104	-0.81784	-1.12503	-1.17271	-1.17399	-1.14486	-0.178736	-0.485927	-0.533603	-0.534884	-0.505754	-0.307191	-0.354867	-0.356147	-0.327018	-0.0476761	-0.0489568	-0.0198271	-0.00128073	0.027849	0.0291298
ENSFCAG00000040452	ENSFCAG00000040452	cluster 1	cluster 3	sig.	sig.	sig.	sig.	-0.562962	-0.825769	-1.18288	-1.13474	-1.11274	-1.11043	-0.262807	-0.619915	-0.571782	-0.549774	-0.547466	-0.357108	-0.308975	-0.286967	-0.284659	0.0481333	0.0701413	0.0724491	0.022008	0.0243158	0.00230777
ENSFCAG00000045505	ENSFCAG00000045505	cluster 1	cluster 3	not sig.	sig.	sig.	sig.	-0.600197	-0.925681	-1.1366	-1.24063	-1.30971	-1.16723	-0.325484	-0.536403	-0.640432	-0.709514	-0.567032	-0.210919	-0.314948	-0.38403	-0.241548	-0.104028	-0.173111	-0.0306286	-0.0690825	0.0733999	0.142482
ENSFCAG00000026196	GGACT	cluster 1	cluster 3	not sig.	sig.	sig.	sig.	-0.565012	-0.887647	-0.938783	-1.14743	-1.15003	-1.0122	-0.322636	-0.373771	-0.582419	-0.585014	-0.447184	-0.0511357	-0.259784	-0.262378	-0.124549	-0.208648	-0.211243	-0.073413	-0.00259488	0.135235	0.13783
ENSFCAG00000005266	RPGRIP1L	cluster 1	cluster 3	sig.	sig.	sig.	sig.	-0.643144	-0.954635	-1.08217	-1.17268	-1.26517	-1.08036	-0.311491	-0.43903	-0.529538	-0.62203	-0.437218	-0.127539	-0.218047	-0.310539	-0.125727	-0.0905085	-0.183001	0.0018117	-0.0924922	0.0923202	0.184812
ENSFCAG00000025491	ELP2	cluster 1	cluster 3	sig.	sig.	sig.	sig.	-0.626896	-0.938566	-1.095	-1.15284	-1.17827	-1.09088	-0.31167	-0.4681	-0.525947	-0.551376	-0.46398	-0.156431	-0.214277	-0.239706	-0.152311	-0.0578467	-0.0832759	0.00411979	-0.0254292	0.0619665	0.0873957
ENSFCAG00000031043	CLYBL	cluster 1	none	not sig.	sig.	sig.	sig.	-0.650967	-0.923184	-1.1019	-1.18567	-1.22451	-1.11054	-0.272217	-0.450933	-0.534701	-0.573544	-0.459577	-0.178716	-0.262484	-0.301327	-0.18736	-0.0837679	-0.122611	-0.0086439	-0.0388427	0.075124	0.113967
ENSFCAG00000018938	TREX2	cluster 1	cluster 3	sig.	sig.	sig.	sig.	-0.8651	-0.972535	-1.25131	-1.31838	-1.21467	-1.06335	-0.107435	-0.386213	-0.453278	-0.349573	-0.198251	-0.278778	-0.345843	-0.242138	-0.0908158	-0.067065	0.0366402	0.187962	0.103705	0.255027	0.151322
ENSFCAG00000040966	ENSFCAG00000040966	cluster 1	cluster 1	sig.	sig.	sig.	sig.	-0.832097	-0.963833	-1.22808	-1.24266	-1.30787	-1.15899	-0.131736	-0.395983	-0.410559	-0.475773	-0.32689	-0.264247	-0.278822	-0.344037	-0.195154	-0.0145755	-0.0797899	0.0690931	-0.0652145	0.0836686	0.148883
ENSFCAG00000009915	DCLK2	cluster 1	cluster 3	not sig.	sig.	sig.	sig.	-0.615174	-0.851576	-1.12243	-1.35389	-1.21115	-1.0757	-0.236402	-0.507258	-0.738713	-0.595974	-0.460529	-0.270856	-0.502311	-0.359572	-0.224127	-0.231455	-0.0887164	0.0467287	0.142739	0.278184	0.135445
ENSFCAG00000009726	ZNF318	cluster 1	cluster 3	sig.	sig.	sig.	sig.	-0.773556	-0.923592	-1.17504	-1.29014	-1.18474	-1.15943	-0.150036	-0.401483	-0.516589	-0.411179	-0.385874	-0.251447	-0.366553	-0.261143	-0.235838	-0.115106	-0.00969601	0.0156091	0.10541	0.130715	0.0253051
ENSFCAG00000033818	EXOSC5	cluster 1	cluster 3	sig.	sig.	sig.	sig.	-0.782496	-0.8751	-1.11176	-1.3419	-1.25908	-1.13714	-0.0926046	-0.329263	-0.559406	-0.476582	-0.354649	-0.236658	-0.466801	-0.383977	-0.262045	-0.230143	-0.147319	-0.0253862	0.0828244	0.204757	0.121932
ENSFCAG00000015205	FUOM	cluster 1	cluster 3	sig.	sig.	sig.	sig.	-0.77019	-1.10025	-1.31414	-1.19345	-1.22626	-1.18031	-0.33006	-0.543955	-0.423262	-0.456066	-0.410124	-0.213895	-0.093202	-0.126006	-0.0800647	0.120693	0.0878893	0.133831	-0.0328041	0.0131372	0.0459413
ENSFCAG00000043757	MAP10	cluster 1	none	sig.	sig.	sig.	sig.	-0.70538	-1.07323	-1.26401	-1.15994	-1.24155	-1.20015	-0.367852	-0.558625	-0.454564	-0.536167	-0.494771	-0.190773	-0.0867123	-0.168314	-0.126919	0.10406	0.0224582	0.0638539	-0.0816022	-0.0402065	0.0413957
ENSFCAG00000011463	PARP16	cluster 1	cluster 3	sig.	sig.	sig.	sig.	-0.83738	-1.16821	-1.26157	-1.20766	-1.23694	-1.24761	-0.330831	-0.424189	-0.37028	-0.399558	-0.410233	-0.0933587	-0.0394495	-0.0687278	-0.0794022	0.0539092	0.0246309	0.0139565	-0.0292784	-0.0399528	-0.0106744
ENSFCAG00000014698	ENSFCAG00000014698	cluster 1	cluster 3	sig.	sig.	sig.	sig.	-0.782689	-1.12909	-1.25621	-1.29392	-1.24322	-1.30803	-0.346403	-0.47352	-0.511235	-0.460526	-0.525341	-0.127117	-0.164832	-0.114123	-0.178938	-0.037715	0.012994	-0.0518207	0.050709	-0.0141057	-0.0648147
ENSFCAG00000035036	ZNF484	cluster 1	cluster 3	sig.	sig.	sig.	sig.	-0.759484	-1.16911	-1.25103	-1.24606	-1.2725	-1.2423	-0.409627	-0.491542	-0.486578	-0.513019	-0.482813	-0.081915	-0.0769513	-0.103392	-0.0731858	0.00496374	-0.0214773	0.00872921	-0.026441	0.00376547	0.0302065
ENSFCAG00000041826	ENSFCAG00000041826	cluster 1	cluster 1	sig.	sig.	sig.	sig.	-0.624057	-0.944126	-1.16969	-1.19069	-1.1677	-1.21745	-0.320068	-0.545628	-0.566629	-0.543638	-0.593397	-0.22556	-0.24656	-0.223569	-0.273328	-0.0210007	0.00199022	-0.0477687	0.0229909	-0.026768	-0.0497589
ENSFCAG00000015542	PHYKPL	cluster 1	cluster 3	sig.	sig.	sig.	sig.	-0.675422	-0.976831	-1.18881	-1.1814	-1.13247	-1.13361	-0.301409	-0.513389	-0.505978	-0.45705	-0.458188	-0.21198	-0.204569	-0.155641	-0.156779	0.00741047	0.0563391	0.0552003	0.0489287	0.0477899	-0.0011388
ENSFCAG00000022449	RPP38	cluster 1	cluster 3	sig.	sig.	sig.	sig.	-0.676989	-0.99924	-1.18895	-1.20332	-1.13643	-1.21047	-0.322251	-0.511962	-0.526327	-0.459441	-0.533481	-0.189711	-0.204076	-0.13719	-0.21123	-0.0143652	0.0525205	-0.0215189	0.0668858	-0.0071537	-0.0740395
ENSFCAG00000008980	EIF2AK4	cluster 1	cluster 3	sig.	sig.	sig.	sig.	-0.654828	-1.03355	-1.14165	-1.21454	-1.2237	-1.19848	-0.378725	-0.486817	-0.559715	-0.56887	-0.543648	-0.108093	-0.18099	-0.190145	-0.164923	-0.0728972	-0.0820522	-0.0568306	-0.00915503	0.0160666	0.0252217
ENSFCAG00000010582	UBE3D	cluster 1	none	sig.	sig.	sig.	sig.	-0.745104	-1.0838	-1.24326	-1.30719	-1.31215	-1.25724	-0.338696	-0.498159	-0.562087	-0.567047	-0.512137	-0.159463	-0.223392	-0.228352	-0.173442	-0.0639286	-0.0688885	-0.0139787	-0.00495983	0.04995	0.0549098
ENSFCAG00000004200	TPP2	cluster 1	cluster 3	sig.	sig.	sig.	sig.	-0.644561	-1.05207	-1.25463	-1.23351	-1.21146	-1.12836	-0.407508	-0.610066	-0.588954	-0.566896	-0.483796	-0.202558	-0.181446	-0.159388	-0.0762881	0.0211123	0.04317	0.12627	0.0220578	0.105157	0.0830997
ENSFCAG00000014817	LSS	cluster 1	cluster 3	sig.	sig.	sig.	sig.	-0.689642	-1.05938	-1.16916	-1.24302	-1.20374	-1.11567	-0.369739	-0.479514	-0.553374	-0.514095	-0.426024	-0.109775	-0.183634	-0.144356	-0.056285	-0.0738596	-0.0345809	0.0534896	0.0392787	0.127349	0.0880706
ENSFCAG00000012667	NSUN5	cluster 1	cluster 3	sig.	sig.	sig.	sig.	-0.699276	-0.982298	-1.14286	-1.29545	-1.14543	-1.2278	-0.283022	-0.443586	-0.596178	-0.446151	-0.528521	-0.160563	-0.313156	-0.163129	-0.245499	-0.152593	-0.00256576	-0.0849354	0.150027	0.0676572	-0.0823696
ENSFCAG00000031008	IMP4	cluster 1	cluster 3	sig.	sig.	sig.	sig.	-0.674979	-0.966195	-1.07456	-1.21292	-1.12505	-1.18421	-0.291215	-0.399586	-0.53794	-0.450075	-0.509226	-0.10837	-0.246724	-0.158859	-0.218011	-0.138354	-0.0504889	-0.109641	0.0878651	0.0287133	-0.0591518
ENSFCAG00000004027	HAUS7	cluster 1	cluster 3	sig.	sig.	sig.	sig.	-0.662144	-1.05928	-1.09307	-1.29331	-1.17385	-1.22246	-0.397138	-0.430927	-0.631168	-0.511706	-0.560317	-0.0337889	-0.23403	-0.114568	-0.163179	-0.200241	-0.0807788	-0.12939	0.119462	0.0708508	-0.0486116
ENSFCAG00000015105	MTRR	cluster 1	cluster 3	sig.	sig.	sig.	sig.	-0.69806	-1.06438	-1.08792	-1.29083	-1.1754	-1.31063	-0.366323	-0.389859	-0.59277	-0.477341	-0.612575	-0.0235355	-0.226447	-0.111018	-0.246251	-0.202911	-0.0874823	-0.222716	0.115429	-0.0198047	-0.135234
ENSFCAG00000002467	RCC1L	cluster 1	cluster 3	sig.	sig.	sig.	sig.	-0.765086	-1.10784	-1.14435	-1.19589	-1.14477	-1.32011	-0.342757	-0.379261	-0.430801	-0.379686	-0.555025	-0.0365042	-0.088044	-0.036929	-0.212268	-0.0515398	-0.000424801	-0.175764	0.051115	-0.124224	-0.175339
ENSFCAG00000032781	SNORA9	cluster 1	cluster 3	sig.	sig.	sig.	sig.	-0.736033	-1.0531	-1.21688	-1.24971	-1.15956	-1.33911	-0.317071	-0.480846	-0.513682	-0.423523	-0.603075	-0.163776	-0.196611	-0.106452	-0.286004	-0.0328357	0.0573233	-0.122228	0.090159	-0.0893926	-0.179552
ENSFCAG00000005178	EARS2	cluster 1	none	sig.	sig.	sig.	sig.	-0.829855	-1.04263	-1.12342	-1.24096	-1.19457	-1.29956	-0.21278	-0.293561	-0.411102	-0.364716	-0.469708	-0.0807813	-0.198322	-0.151936	-0.256928	-0.11754	-0.0711548	-0.176146	0.0463856	-0.0586059	-0.104992
ENSFCAG00000001452	SLC39A14	cluster 1	cluster 3	sig.	sig.	sig.	sig.	-0.858876	-1.15841	-1.20666	-1.30502	-1.30133	-1.35533	-0.299538	-0.347788	-0.446141	-0.442452	-0.496453	-0.0482506	-0.146604	-0.142914	-0.196916	-0.0983531	-0.0946634	-0.148665	0.00368971	-0.0503121	-0.0540018
ENSFCAG00000009491	MARS2	cluster 1	cluster 3	sig.	sig.	sig.	sig.	-0.892668	-1.21361	-1.18379	-1.30923	-1.2602	-1.3256	-0.320943	-0.291125	-0.416563	-0.367528	-0.432934	0.0298176	-0.0956204	-0.0465854	-0.111991	-0.125438	-0.076403	-0.141809	0.049035	-0.0163709	-0.0654059
ENSFCAG00000051578	ENSFCAG00000051578	cluster 1	cluster 3	not sig.	sig.	sig.	sig.	-0.484847	-1.03651	-1.15683	-1.22342	-0.97817	-1.11774	-0.551661	-0.671985	-0.73857	-0.493323	-0.632889	-0.120324	-0.186909	0.058338	-0.0812275	-0.0665848	0.178662	0.0390963	0.245247	0.105681	-0.139566
ENSFCAG00000031508	STMN3	cluster 1	cluster 3	sig.	sig.	sig.	sig.	-0.554299	-1.0557	-1.35476	-1.28177	-1.08364	-1.22041	-0.501404	-0.800463	-0.727474	-0.529343	-0.666115	-0.299059	-0.22607	-0.0279386	-0.164711	0.0729891	0.27112	0.134348	0.198131	0.061359	-0.136772
ENSFCAG00000029889	LRCH3	cluster 1	cluster 3	sig.	sig.	sig.	sig.	-0.545769	-1.07651	-1.27877	-1.29468	-1.19683	-1.15406	-0.530742	-0.732997	-0.748907	-0.651056	-0.608286	-0.202255	-0.218165	-0.120314	-0.077544	-0.0159095	0.0819411	0.124711	0.0978506	0.140621	0.0427701
ENSFCAG00000049198	ENSFCAG00000049198	cluster 1	cluster 3	not sig.	sig.	sig.	sig.	-0.55063	-1.08401	-1.26527	-1.29699	-1.1052	-1.15279	-0.53338	-0.714641	-0.746358	-0.554568	-0.602163	-0.18126	-0.212978	-0.0211877	-0.0687829	-0.0317177	0.160073	0.112477	0.19179	0.144195	-0.0475953
ENSFCAG00000024957	LSG1	cluster 1	cluster 3	sig.	sig.	sig.	sig.	-0.525093	-0.995713	-1.17783	-1.1165	-1.12309	-1.10906	-0.47062	-0.65274	-0.591403	-0.597997	-0.58397	-0.18212	-0.120784	-0.127377	-0.11335	0.0613362	0.0547427	0.0687697	-0.00659353	0.00743347	0.014027
ENSFCAG00000045432	PTCD2	cluster 1	cluster 3	sig.	sig.	sig.	sig.	-0.555362	-1.06885	-1.19934	-1.14109	-1.13098	-1.11335	-0.513492	-0.643983	-0.585727	-0.575622	-0.557987	-0.130491	-0.0722344	-0.0621301	-0.0444945	0.0582562	0.0683604	0.085996	0.0101043	0.0277399	0.0176356
ENSFCAG00000022867	NMD3	cluster 1	cluster 3	not sig.	sig.	sig.	sig.	-0.518122	-1.09839	-1.22869	-1.17632	-1.15672	-1.10166	-0.580266	-0.710569	-0.6582	-0.638594	-0.583542	-0.130302	-0.0779338	-0.0583274	-0.00327616	0.0523686	0.071975	0.127026	0.0196064	0.0746576	0.0550512
ENSFCAG00000003884	NAA25	cluster 1	cluster 3	sig.	sig.	sig.	sig.	-0.523936	-1.0973	-1.20655	-1.09562	-1.13309	-1.0621	-0.573368	-0.682615	-0.571685	-0.609159	-0.538164	-0.109247	0.00168311	-0.0357902	0.0352042	0.11093	0.0734565	0.144451	-0.0374733	0.0335211	0.0709944
ENSFCAG00000009557	ABCB7	cluster 1	cluster 3	sig.	sig.	sig.	sig.	-0.547502	-1.16812	-1.21971	-1.15048	-1.16687	-1.09996	-0.620623	-0.672206	-0.602975	-0.619365	-0.552455	-0.0515832	0.0176478	0.00125738	0.0681673	0.0692311	0.0528406	0.119751	-0.0163905	0.0505194	0.0669099
ENSFCAG00000025294	LRBA	cluster 1	cluster 3	not sig.	sig.	sig.	sig.	-0.414855	-1.15452	-1.23838	-1.14782	-1.13693	-1.06789	-0.739665	-0.823528	-0.732966	-0.722078	-0.653034	-0.083863	0.00669906	0.0175868	0.0866311	0.090562	0.10145	0.170494	0.0108877	0.079932	0.0690443
ENSFCAG00000010467	FBXO32	cluster 1	cluster 3	not sig.	sig.	sig.	sig.	-0.53411	-1.14123	-1.18104	-1.18398	-1.08836	-1.13302	-0.607122	-0.646933	-0.649868	-0.554252	-0.598914	-0.0398111	-0.0427462	0.0528701	0.0082078	-0.00293508	0.0926813	0.0480189	0.0956163	0.050954	-0.0446623
ENSFCAG00000011503	TCHP	cluster 1	cluster 3	not sig.	sig.	sig.	sig.	-0.460371	-1.14368	-1.24717	-1.16893	-1.06961	-1.15587	-0.683305	-0.786795	-0.708557	-0.609242	-0.695501	-0.103489	-0.0252513	0.0740638	-0.0121952	0.0782382	0.177553	0.0912942	0.0993151	0.0130561	-0.086259
ENSFCAG00000004003	TMEM237	cluster 1	cluster 3	not sig.	sig.	sig.	sig.	-0.531071	-0.90505	-1.17193	-1.25957	-1.2116	-1.20629	-0.373979	-0.640864	-0.728494	-0.680529	-0.675217	-0.266884	-0.354515	-0.306549	-0.301238	-0.0876303	-0.0396652	-0.0343537	0.0479651	0.0532766	0.0053115
ENSFCAG00000028784	IFT57	cluster 1	cluster 3	sig.	sig.	sig.	sig.	-0.449884	-0.919722	-1.09807	-1.19035	-1.12684	-1.21383	-0.469838	-0.648182	-0.740466	-0.676954	-0.763946	-0.178343	-0.270628	-0.207115	-0.294107	-0.0922847	-0.0287718	-0.115764	0.0635128	-0.0234793	-0.0869921
ENSFCAG00000031825	ENSFCAG00000031825	cluster 1	cluster 3	not sig.	sig.	sig.	sig.	-0.565086	-0.917438	-1.21019	-1.1369	-1.22457	-1.18786	-0.352352	-0.6451	-0.571813	-0.659489	-0.622779	-0.292748	-0.219461	-0.307137	-0.270426	0.0732867	-0.0143892	0.022321	-0.087676	-0.0509657	0.0367103
ENSFCAG00000015265	TRMT61B	cluster 1	cluster 3	not sig.	sig.	sig.	sig.	-0.500907	-0.969019	-1.15769	-1.19899	-1.1402	-1.10128	-0.468112	-0.656783	-0.698086	-0.639288	-0.60037	-0.188671	-0.229973	-0.171176	-0.132257	-0.0413025	0.0174949	0.0564135	0.0587974	0.097716	0.0389186
ENSFCAG00000006029	TRIT1	cluster 1	cluster 3	sig.	sig.	sig.	sig.	-0.503927	-0.930708	-1.17947	-1.1298	-1.1481	-1.10796	-0.426781	-0.675541	-0.625872	-0.644176	-0.604035	-0.24876	-0.199091	-0.217395	-0.177254	0.0496682	0.0313648	0.0715053	-0.0183034	0.0218371	0.0401405
ENSFCAG00000038120	SMYD3	cluster 1	cluster 3	sig.	sig.	sig.	sig.	-0.543783	-0.955639	-1.24821	-1.17349	-1.15023	-1.1464	-0.411856	-0.704428	-0.629706	-0.606445	-0.602617	-0.292572	-0.21785	-0.194589	-0.190761	0.0747215	0.0979825	0.10181	0.023261	0.0270887	0.00382769
ENSFCAG00000030022	ENSFCAG00000030022	cluster 1	cluster 3	not sig.	sig.	sig.	sig.	-0.483736	-0.931461	-1.21232	-1.05931	-1.0439	-1.15249	-0.447725	-0.728583	-0.575572	-0.560163	-0.668757	-0.280857	-0.127847	-0.112438	-0.221031	0.15301	0.168419	0.0598259	0.0154091	-0.0931844	-0.108593
ENSFCAG00000005285	ERI3	cluster 1	cluster 3	sig.	sig.	sig.	sig.	-0.480666	-1.00915	-1.16536	-1.05841	-1.10579	-1.17199	-0.528481	-0.684696	-0.577747	-0.625123	-0.691323	-0.156215	-0.0492659	-0.0966422	-0.162842	0.106949	0.0595725	-0.00662734	-0.0473763	-0.113576	-0.0661998
ENSFCAG00000014439	CLSTN1	cluster 1	cluster 3	not sig.	sig.	sig.	sig.	-0.449288	-1.00364	-1.13454	-1.0186	-1.04407	-1.07823	-0.554356	-0.685253	-0.569313	-0.594783	-0.62894	-0.130897	-0.014957	-0.0404267	-0.074584	0.11594	0.0904706	0.0563133	-0.0254697	-0.059627	-0.0341573
ENSFCAG00000002582	MID1	cluster 1	none	not sig.	sig.	sig.	sig.	-0.417032	-1.05552	-1.04461	-1.02394	-1.08509	-1.25935	-0.63849	-0.627583	-0.606912	-0.66806	-0.842315	0.0109071	0.0315775	-0.0295703	-0.203826	0.0206704	-0.0404774	-0.214733	-0.0611478	-0.235403	-0.174255
ENSFCAG00000003156	ARID3C	cluster 1	cluster 1	not sig.	sig.	sig.	sig.	-0.449116	-1.04776	-1.18151	-1.15346	-1.14989	-1.26547	-0.598648	-0.732398	-0.704339	-0.70077	-0.816351	-0.133749	-0.105691	-0.102121	-0.217703	0.0280583	0.0316282	-0.0839536	0.00356984	-0.112012	-0.115582
ENSFCAG00000003920	PHYH	cluster 1	cluster 3	not sig.	sig.	sig.	sig.	-0.462537	-1.08224	-1.13837	-1.17305	-1.1828	-1.13667	-0.619703	-0.675834	-0.71051	-0.720262	-0.674134	-0.0561307	-0.0908064	-0.100559	-0.0544305	-0.0346758	-0.044428	0.00170014	-0.00975226	0.0363759	0.0461282
ENSFCAG00000005982	TDP1	cluster 1	cluster 3	not sig.	sig.	sig.	sig.	-0.462304	-1.02029	-1.08243	-1.11164	-1.08438	-1.13264	-0.557987	-0.620126	-0.649339	-0.622079	-0.670339	-0.0621398	-0.0913522	-0.0640928	-0.112353	-0.0292123	-0.00195298	-0.050213	0.0272594	-0.0210006	-0.04826
ENSFCAG00000051265	ENSFCAG00000051265	cluster 1	none	not sig.	sig.	sig.	sig.	-0.368797	-1.04664	-0.873629	-1.03192	-0.875307	-1.09183	-0.677846	-0.504832	-0.663118	-0.50651	-0.723036	0.173014	0.0147278	0.171337	-0.04519	-0.158286	-0.00167731	-0.218204	0.156609	-0.0599178	-0.216527
ENSFCAG00000000759	PAQR6	cluster 1	cluster 1	not sig.	sig.	sig.	sig.	-0.616907	-1.16977	-0.939967	-1.29775	-1.07976	-1.24509	-0.552866	-0.323061	-0.680842	-0.462853	-0.62818	0.229805	-0.127976	0.0900131	-0.0753142	-0.357782	-0.139792	-0.305119	0.21799	0.0526623	-0.165327
ENSFCAG00000006518	FLNB	cluster 1	cluster 3	not sig.	sig.	sig.	sig.	-0.507424	-1.00591	-0.947262	-1.25248	-0.997736	-1.08051	-0.498489	-0.439838	-0.74506	-0.490312	-0.573084	0.0586507	-0.246572	0.00817689	-0.0745958	-0.305222	-0.0504738	-0.133247	0.254749	0.171976	-0.0827727
ENSFCAG00000053844	ENSFCAG00000053844	cluster 1	none	not sig.	sig.	sig.	sig.	-0.408074	-1.02166	-0.893175	-1.23186	-1.00239	-1.11559	-0.613582	-0.4851	-0.823783	-0.594318	-0.707517	0.128482	-0.210201	0.0192641	-0.0939352	-0.338683	-0.109218	-0.222417	0.229465	0.116266	-0.113199
ENSFCAG00000002440	SGTB	cluster 1	none	not sig.	sig.	sig.	sig.	-0.442305	-0.763584	-0.974862	-1.00707	-1.01326	-0.937271	-0.321279	-0.532557	-0.564762	-0.57095	-0.494965	-0.211278	-0.243483	-0.249671	-0.173687	-0.0322054	-0.0383937	0.0375912	-0.00618834	0.0697965	0.0759849
ENSFCAG00000011307	ANKRD28	cluster 1	cluster 3	sig.	sig.	sig.	sig.	-0.457445	-0.771341	-0.960976	-1.05105	-1.01353	-0.96599	-0.313896	-0.503531	-0.593601	-0.55608	-0.508546	-0.189635	-0.279705	-0.242184	-0.19465	-0.0900698	-0.0525496	-0.00501479	0.0375202	0.085055	0.0475348
ENSFCAG00000023588	KPNA5	cluster 1	cluster 3	not sig.	not sig.	sig.	sig.	-0.380972	-0.697371	-0.948184	-1.03066	-1.06433	-0.884716	-0.316399	-0.567213	-0.649689	-0.683355	-0.503744	-0.250814	-0.33329	-0.366955	-0.187345	-0.0824761	-0.116142	0.0634684	-0.0336658	0.145945	0.17961
ENSFCAG00000047872	ENSFCAG00000047872	cluster 1	none	not sig.	sig.	sig.	sig.	-0.473572	-0.766927	-1.05899	-1.07069	-1.10032	-0.940069	-0.293355	-0.585419	-0.597117	-0.626744	-0.466498	-0.292064	-0.303762	-0.333389	-0.173143	-0.0116979	-0.041325	0.118922	-0.0296271	0.13062	0.160247
ENSFCAG00000023250	ZNF790	cluster 1	cluster 3	not sig.	sig.	sig.	sig.	-0.379729	-0.802952	-0.986076	-1.01725	-1.04796	-0.903402	-0.423223	-0.606347	-0.637522	-0.668234	-0.523672	-0.183124	-0.2143	-0.245011	-0.10045	-0.0311751	-0.0618868	0.0826747	-0.0307117	0.11385	0.144561
ENSFCAG00000023776	ENSFCAG00000023776	cluster 1	cluster 3	not sig.	sig.	sig.	sig.	-0.379262	-0.809929	-0.924374	-0.997991	-1.01566	-0.93588	-0.430667	-0.545112	-0.618729	-0.636403	-0.556619	-0.114445	-0.188062	-0.205736	-0.125952	-0.073617	-0.0912905	-0.0115063	-0.0176736	0.0621107	0.0797842
ENSFCAG00000023647	CRLS1	cluster 1	cluster 3	not sig.	sig.	sig.	sig.	-0.464077	-0.898427	-1.04861	-1.06148	-1.14236	-0.995495	-0.434351	-0.58453	-0.5974	-0.678283	-0.531419	-0.15018	-0.163049	-0.243932	-0.0970679	-0.0128696	-0.0937522	0.0531118	-0.0808826	0.0659814	0.146864
ENSFCAG00000023949	FAM135A	cluster 1	cluster 3	not sig.	sig.	sig.	sig.	-0.39095	-0.905259	-1.00914	-1.08856	-1.09937	-1.0152	-0.514309	-0.618188	-0.697607	-0.708423	-0.624251	-0.103879	-0.183298	-0.194114	-0.109942	-0.0794192	-0.0902348	-0.00606347	-0.0108156	0.0733557	0.0841713
ENSFCAG00000012537	ARMC9	cluster 1	cluster 2	not sig.	sig.	sig.	sig.	-0.320355	-0.799644	-0.908885	-1.04372	-0.97686	-0.958048	-0.479289	-0.58853	-0.723364	-0.656504	-0.637693	-0.109241	-0.244075	-0.177215	-0.158404	-0.134833	-0.0679743	-0.049163	0.0668592	0.0856705	0.0188113
ENSFCAG00000045223	TRIM52	cluster 1	cluster 3	sig.	sig.	sig.	sig.	-0.434601	-0.814606	-0.873909	-1.00661	-1.0062	-0.989792	-0.380005	-0.439308	-0.572005	-0.571594	-0.555191	-0.0593028	-0.192	-0.191589	-0.175186	-0.132698	-0.132286	-0.115883	0.000411345	0.0168148	0.0164035
ENSFCAG00000007689	ATAT1	cluster 1	cluster 3	not sig.	sig.	sig.	sig.	-0.466062	-0.896166	-0.986884	-1.07168	-1.03285	-0.986597	-0.430104	-0.520822	-0.605617	-0.566789	-0.520535	-0.0907172	-0.175512	-0.136685	-0.0904302	-0.0847951	-0.0459674	0.00028703	0.0388278	0.0850822	0.0462544
ENSFCAG00000026151	TUBE1	cluster 1	cluster 3	sig.	sig.	sig.	sig.	-0.522542	-1.00822	-1.05891	-1.09905	-1.08157	-1.08552	-0.485682	-0.536367	-0.576508	-0.559029	-0.562976	-0.0506857	-0.0908262	-0.0733472	-0.0772944	-0.0401405	-0.0226615	-0.0266088	0.017479	0.0135318	-0.00394721
ENSFCAG00000029571	LCLAT1	cluster 1	cluster 3	sig.	sig.	sig.	sig.	-0.462075	-0.929677	-0.954323	-1.01922	-1.01723	-1.02321	-0.467603	-0.492249	-0.557141	-0.555152	-0.561138	-0.024646	-0.0895386	-0.0875491	-0.0935355	-0.0648926	-0.0629031	-0.0688896	0.00198948	-0.00399693	-0.00598641
ENSFCAG00000013969	DGKA	cluster 1	cluster 3	sig.	sig.	sig.	sig.	-0.524665	-1.03951	-1.00368	-1.16787	-1.06428	-1.09505	-0.514844	-0.479017	-0.643209	-0.539613	-0.570389	0.0358275	-0.128364	-0.0247691	-0.0555443	-0.164192	-0.0605966	-0.0913718	0.103595	0.0728201	-0.0307752
ENSFCAG00000037711	MAP3K9	cluster 1	none	not sig.	sig.	sig.	sig.	-0.404436	-0.925838	-0.92336	-1.10872	-0.953877	-1.05614	-0.521403	-0.518924	-0.704288	-0.549442	-0.651702	0.00247816	-0.182886	-0.0280391	-0.1303	-0.185364	-0.0305173	-0.132778	0.154846	0.052586	-0.10226
ENSFCAG00000045253	RNF39	cluster 1	none	not sig.	sig.	sig.	sig.	-0.43945	-0.935673	-1.0289	-1.1352	-1.00357	-1.0432	-0.496223	-0.589448	-0.695752	-0.56412	-0.603754	-0.0932242	-0.199528	-0.0678968	-0.107531	-0.106304	0.0253274	-0.0143064	0.131631	0.0919975	-0.0396338
ENSFCAG00000003261	SCAI	cluster 1	cluster 3	not sig.	sig.	sig.	sig.	-0.473914	-0.943786	-1.05064	-1.1888	-1.12612	-1.08837	-0.469872	-0.576726	-0.714884	-0.652206	-0.614452	-0.106854	-0.245012	-0.182334	-0.14458	-0.138158	-0.0754802	-0.0377261	0.0626781	0.100432	0.0377541
ENSFCAG00000041837	ZNF404	cluster 1	none	not sig.	sig.	sig.	sig.	-0.530588	-0.967686	-1.04195	-1.23838	-1.16411	-1.05316	-0.437098	-0.511359	-0.707789	-0.633524	-0.522572	-0.0742609	-0.270691	-0.196426	-0.0854737	-0.19643	-0.122165	-0.0112129	0.0742649	0.185217	0.110953
ENSFCAG00000001064	CLOCK	cluster 1	none	sig.	sig.	sig.	sig.	-0.566286	-0.870213	-0.983628	-1.14325	-1.04654	-1.05374	-0.303926	-0.417342	-0.576962	-0.480256	-0.487454	-0.113416	-0.273036	-0.17633	-0.183528	-0.15962	-0.0629138	-0.0701118	0.0967059	0.0895078	-0.00719807
ENSFCAG00000037118	DUSP22	cluster 1	cluster 3	sig.	sig.	sig.	sig.	-0.573043	-0.910317	-1.02698	-1.18656	-1.11088	-1.09806	-0.337274	-0.453941	-0.613513	-0.537842	-0.525013	-0.116667	-0.276239	-0.200567	-0.187739	-0.159572	-0.0839006	-0.0710717	0.0756716	0.0885005	0.0128289
ENSFCAG00000009109	BZW2	cluster 1	cluster 3	sig.	sig.	sig.	sig.	-0.510295	-0.925105	-0.965931	-1.13709	-1.07493	-1.0711	-0.41481	-0.455636	-0.626793	-0.564635	-0.560804	-0.0408258	-0.211983	-0.149825	-0.145993	-0.171157	-0.108999	-0.105168	0.0621581	0.0659893	0.00383119
ENSFCAG00000044371	LMO4	cluster 1	cluster 3	sig.	sig.	sig.	sig.	-0.487314	-0.880892	-0.955988	-1.14581	-1.03309	-1.11237	-0.393578	-0.468675	-0.658495	-0.54578	-0.625057	-0.0750963	-0.264917	-0.152202	-0.231478	-0.18982	-0.0771053	-0.156382	0.112715	0.0334382	-0.0792767
ENSFCAG00000004566	CE3H16orf71	cluster 1	none	not sig.	not sig.	sig.	sig.	-0.576055	-0.629076	-1.24451	-1.3245	-0.727688	-1.27686	-0.0530209	-0.668457	-0.748445	-0.151634	-0.700807	-0.615436	-0.695424	-0.0986127	-0.647786	-0.0799881	0.516823	-0.0323502	0.596811	0.047638	-0.549173
ENSFCAG00000046260	ENSFCAG00000046260	cluster 1	cluster 3	not sig.	not sig.	sig.	sig.	-0.825179	-0.807128	-1.20715	-1.5034	-0.790641	-1.41902	0.0180513	-0.381973	-0.678221	0.0345379	-0.593844	-0.400025	-0.696272	0.0164866	-0.611895	-0.296247	0.416511	-0.211871	0.712759	0.0843766	-0.628382
ENSFCAG00000024019	STS	cluster 1	cluster 2	not sig.	sig.	sig.	sig.	-0.450823	-0.766385	-1.15959	-1.17529	-0.841121	-1.32446	-0.315562	-0.708769	-0.724471	-0.390298	-0.873637	-0.393207	-0.408909	-0.0747365	-0.558075	-0.0157018	0.318471	-0.164868	0.334173	-0.149166	-0.483339
ENSFCAG00000031342	CENPS	cluster 1	none	not sig.	not sig.	sig.	sig.	-0.40462	-0.673292	-1.00105	-0.994166	-0.579315	-1.07248	-0.268672	-0.596429	-0.589547	-0.174695	-0.667862	-0.327757	-0.320874	0.093977	-0.39919	0.00688253	0.421734	-0.0714329	0.414851	-0.0783154	-0.493167
ENSFCAG00000047045	ENSFCAG00000047045	cluster 1	none	not sig.	sig.	sig.	sig.	-0.397843	-0.773777	-1.16865	-1.05196	-0.712684	-1.13987	-0.375933	-0.770806	-0.654115	-0.314841	-0.742027	-0.394873	-0.278182	0.0610926	-0.366094	0.116691	0.455966	0.0287792	0.339275	-0.0879117	-0.427186
ENSFCAG00000002673	KCND3	cluster 1	none	not sig.	not sig.	not sig.	sig.	-0.337114	-0.588635	-0.678534	-0.977855	-0.464335	-1.1384	-0.251521	-0.341421	-0.640741	-0.127221	-0.801285	-0.0898992	-0.38922	0.1243	-0.549763	-0.299321	0.2142	-0.459864	0.51352	-0.160544	-0.674064
ENSFCAG00000051508	ENSFCAG00000051508	cluster 1	cluster 3	not sig.	sig.	sig.	sig.	-0.227656	-0.553643	-0.686527	-0.924673	-0.498558	-0.836681	-0.325987	-0.458872	-0.697018	-0.270902	-0.609026	-0.132885	-0.371031	0.0550849	-0.283039	-0.238146	0.18797	-0.150154	0.426115	0.0879919	-0.338124
ENSFCAG00000022506	MIB2	cluster 1	cluster 3	sig.	sig.	sig.	sig.	-0.599443	-0.710088	-1.15613	-1.22358	-0.861469	-1.09238	-0.110645	-0.556686	-0.624137	-0.262026	-0.492941	-0.44604	-0.513492	-0.151381	-0.382295	-0.0674516	0.294659	0.0637449	0.362111	0.131196	-0.230914
ENSFCAG00000044351	ENSFCAG00000044351	cluster 1	cluster 1	not sig.	not sig.	sig.	sig.	-0.592432	-0.806891	-1.15208	-1.30942	-0.975591	-1.12775	-0.214459	-0.559643	-0.716988	-0.383158	-0.535317	-0.345184	-0.502529	-0.1687	-0.320858	-0.157345	0.176485	0.024326	0.33383	0.181671	-0.152159
ENSFCAG00000012238	CDC42BPG	cluster 1	cluster 3	sig.	sig.	sig.	sig.	-0.668138	-0.671087	-1.04556	-1.11233	-0.919696	-1.0622	-0.00294928	-0.377427	-0.444192	-0.251558	-0.394062	-0.374478	-0.441243	-0.248609	-0.391112	-0.0667649	0.125869	-0.0166345	0.192634	0.0501304	-0.142504
ENSFCAG00000025879	ACTL7B	cluster 1	cluster 3	not sig.	not sig.	sig.	sig.	-0.707066	-0.680501	-1.14514	-1.17353	-0.900342	-1.19599	0.0265649	-0.438076	-0.466468	-0.193276	-0.488926	-0.464641	-0.493033	-0.219841	-0.51549	-0.0283921	0.2448	-0.0508494	0.273192	-0.0224573	-0.29565
ENSFCAG00000006128	HIP1R	cluster 1	cluster 3	sig.	sig.	sig.	sig.	-0.697574	-0.94442	-1.35299	-1.3598	-1.0829	-1.14345	-0.246846	-0.655417	-0.662221	-0.385327	-0.445878	-0.408571	-0.415375	-0.138481	-0.199032	-0.00680415	0.27009	0.209539	0.276894	0.216343	-0.0605508
ENSFCAG00000011680	SNN	cluster 1	cluster 3	sig.	sig.	sig.	sig.	-0.766359	-1.01131	-1.42896	-1.45782	-1.12143	-1.25611	-0.244949	-0.6626	-0.691465	-0.355075	-0.489756	-0.417651	-0.446516	-0.110126	-0.244807	-0.0288648	0.307525	0.172844	0.33639	0.201709	-0.134681
ENSFCAG00000000252	FNDC8	cluster 1	none	not sig.	sig.	sig.	sig.	-0.688999	-0.996149	-1.43598	-1.24413	-1.00905	-1.09672	-0.30715	-0.74698	-0.555135	-0.320047	-0.407718	-0.43983	-0.247985	-0.0128968	-0.100567	0.191845	0.426933	0.339263	0.235088	0.147418	-0.0876706
ENSFCAG00000050655	ENSFCAG00000050655	cluster 1	none	not sig.	sig.	sig.	sig.	-0.722239	-0.960608	-1.39792	-1.40569	-0.890156	-1.11863	-0.238369	-0.675685	-0.683451	-0.167917	-0.39639	-0.437316	-0.445081	0.0704524	-0.158021	-0.00776579	0.507768	0.279294	0.515534	0.28706	-0.228474
ENSFCAG00000013290	RSRC1	cluster 1	cluster 3	not sig.	sig.	sig.	sig.	-0.460963	-0.830169	-1.21211	-1.12662	-1.00255	-0.943037	-0.369206	-0.751145	-0.665653	-0.541587	-0.482074	-0.381939	-0.296447	-0.172381	-0.112868	0.0854914	0.209558	0.269071	0.124066	0.18358	0.0595137
ENSFCAG00000051609	ENSFCAG00000051609	cluster 1	cluster 3	sig.	sig.	sig.	sig.	-0.571577	-0.720065	-1.19673	-1.09869	-0.951517	-0.965759	-0.148488	-0.625151	-0.527115	-0.37994	-0.394182	-0.476663	-0.378626	-0.231452	-0.245694	0.0980367	0.245211	0.230969	0.147175	0.132932	-0.0142425
ENSFCAG00000000242	ZSCAN31	cluster 1	cluster 3	sig.	sig.	sig.	sig.	-0.64154	-0.912733	-1.30128	-1.24702	-1.04841	-1.1566	-0.271193	-0.65974	-0.605481	-0.406867	-0.515064	-0.388546	-0.334288	-0.135673	-0.24387	0.0542581	0.252873	0.144676	0.198615	0.0904178	-0.108197
ENSFCAG00000041189	KCTD7	cluster 1	cluster 3	not sig.	sig.	sig.	sig.	-0.570571	-0.845029	-1.22305	-1.18076	-1.02443	-1.06658	-0.274458	-0.652477	-0.610192	-0.453857	-0.496006	-0.378019	-0.335734	-0.179399	-0.221549	0.0422845	0.19862	0.15647	0.156335	0.114186	-0.0421498
ENSFCAG00000042220	ZNF205	cluster 1	cluster 3	not sig.	sig.	sig.	sig.	-0.66445	-0.902362	-1.12828	-1.19016	-0.957481	-0.978806	-0.237912	-0.463828	-0.525714	-0.293031	-0.314356	-0.225916	-0.287802	-0.0551189	-0.0764436	-0.0618858	0.170797	0.149472	0.232683	0.211358	-0.0213247
ENSFCAG00000042295	ARL10	cluster 1	cluster 3	not sig.	sig.	sig.	sig.	-0.590207	-0.800193	-1.07002	-1.13781	-0.921532	-0.947633	-0.209985	-0.479809	-0.547601	-0.331324	-0.357425	-0.269824	-0.337615	-0.121339	-0.14744	-0.0677915	0.148485	0.122384	0.216276	0.190175	-0.0261008
ENSFCAG00000015766	NDUFAF7	cluster 1	cluster 3	sig.	sig.	sig.	sig.	-0.735393	-0.916762	-1.25565	-1.25509	-1.09494	-1.15648	-0.181369	-0.520259	-0.519696	-0.359545	-0.421089	-0.33889	-0.338327	-0.178176	-0.23972	0.000562335	0.160714	0.0991696	0.160151	0.0986073	-0.0615439
ENSFCAG00000002679	ERCC2	cluster 1	cluster 3	sig.	sig.	sig.	sig.	-0.756983	-0.936621	-1.22737	-1.24054	-0.991827	-1.09276	-0.179639	-0.470387	-0.483556	-0.234844	-0.335776	-0.290748	-0.303917	-0.0552055	-0.156138	-0.0131692	0.235543	0.13461	0.248712	0.14778	-0.100932
ENSFCAG00000010571	DUSP14	cluster 1	cluster 3	not sig.	sig.	sig.	sig.	-0.724964	-0.98234	-1.30416	-1.30827	-1.02369	-1.13137	-0.257376	-0.579193	-0.583303	-0.298721	-0.406404	-0.321817	-0.325927	-0.0413452	-0.149028	-0.0041092	0.280472	0.17279	0.284581	0.176899	-0.107683
ENSFCAG00000043953	ENSFCAG00000043953	cluster 1	none	not sig.	not sig.	not sig.	sig.	-0.230285	-0.506573	-0.948557	-1.32488	-0.845189	-0.599341	-0.276288	-0.718273	-1.09459	-0.614904	-0.369057	-0.441985	-0.818305	-0.338616	-0.0927687	-0.37632	0.103369	0.349216	0.479688	0.725536	0.245847
ENSFCAG00000003855	ENSFCAG00000003855	cluster 1	none	not sig.	sig.	sig.	sig.	-0.540753	-0.767022	-1.28152	-1.26836	-1.07114	-0.859541	-0.226269	-0.740764	-0.727606	-0.530384	-0.318788	-0.514495	-0.501337	-0.304115	-0.0925193	0.0131581	0.21038	0.421976	0.197222	0.408818	0.211596
ENSFCAG00000006020	BAHCC1	cluster 1	cluster 2	not sig.	sig.	sig.	sig.	-0.551252	-0.631536	-1.48081	-1.22743	-0.97865	-0.944351	-0.0802834	-0.929556	-0.676179	-0.427398	-0.393099	-0.849273	-0.595896	-0.347115	-0.312815	0.253377	0.502158	0.536458	0.248781	0.283081	0.0342996
ENSFCAG00000004953	SIVA1	cluster 1	cluster 2	sig.	sig.	sig.	sig.	-0.70392	-0.910888	-0.900871	-0.917483	-0.860141	-0.983109	-0.206968	-0.196951	-0.213563	-0.156221	-0.279189	0.0100175	-0.00659415	0.0507472	-0.0722205	-0.0166116	0.0407297	-0.082238	0.0573413	-0.0656264	-0.122968
ENSFCAG00000007370	WARS2	cluster 1	cluster 3	sig.	sig.	sig.	sig.	-0.659463	-0.878759	-0.895622	-0.932603	-0.872879	-0.956441	-0.219297	-0.23616	-0.273141	-0.213417	-0.296978	-0.0168631	-0.0538442	0.00587991	-0.0776815	-0.0369812	0.022743	-0.0608184	0.0597241	-0.0238373	-0.0835614
ENSFCAG00000014198	ERG28	cluster 1	cluster 3	sig.	sig.	sig.	sig.	-0.632393	-0.870177	-0.866041	-0.922305	-0.874658	-0.902234	-0.237784	-0.233648	-0.289912	-0.242265	-0.269841	0.00413639	-0.0521281	-0.0044809	-0.0320564	-0.0562645	-0.00861729	-0.0361928	0.0476472	0.0200717	-0.0275755
ENSFCAG00000011815	ZFP64	cluster 1	cluster 2	sig.	sig.	sig.	sig.	-0.665953	-0.919134	-0.977514	-0.931907	-0.919479	-0.993096	-0.253181	-0.311562	-0.265954	-0.253526	-0.327144	-0.0583807	-0.0127727	-0.000344907	-0.0739625	0.0456079	0.0580358	-0.0155818	0.0124278	-0.0611898	-0.0736176
ENSFCAG00000005877	DOLPP1	cluster 1	cluster 3	sig.	sig.	sig.	sig.	-0.670619	-0.833911	-0.942523	-0.932327	-0.896748	-0.941454	-0.163292	-0.271903	-0.261707	-0.226129	-0.270835	-0.108611	-0.0984154	-0.0628368	-0.107543	0.0101959	0.0457745	0.00106876	0.0355786	-0.00912717	-0.0447058
ENSFCAG00000008278	ZADH2	cluster 1	cluster 3	sig.	sig.	sig.	sig.	-0.614303	-0.833226	-0.944822	-0.9588	-0.855653	-0.958581	-0.218924	-0.330519	-0.344497	-0.24135	-0.344278	-0.111595	-0.125573	-0.0224268	-0.125354	-0.0139779	0.0891682	-0.0137593	0.103146	0.000218592	-0.102928
ENSFCAG00000007976	PEPD	cluster 1	cluster 2	sig.	sig.	sig.	sig.	-0.709344	-0.821508	-0.998933	-0.829039	-0.82815	-0.945001	-0.112164	-0.289589	-0.119695	-0.118806	-0.235657	-0.177425	-0.00753053	-0.00664199	-0.123493	0.169894	0.170783	0.0539318	0.000888536	-0.115962	-0.116851
ENSFCAG00000045504	ZSWIM9	cluster 1	cluster 3	sig.	sig.	sig.	sig.	-0.824417	-0.949455	-1.16972	-0.943651	-0.924537	-1.05292	-0.125038	-0.345304	-0.119234	-0.10012	-0.228507	-0.220266	0.00580372	0.0249176	-0.103469	0.22607	0.245183	0.116797	0.0191139	-0.109272	-0.128386
ENSFCAG00000012303	RABEPK	cluster 1	cluster 2	sig.	sig.	sig.	sig.	-0.5862	-0.791678	-0.982755	-0.850124	-0.778728	-0.82178	-0.205478	-0.396555	-0.263924	-0.192528	-0.23558	-0.191077	-0.0584459	0.0129498	-0.0301019	0.132631	0.204027	0.160975	0.0713957	0.028344	-0.0430517
ENSFCAG00000027471	HABP4	cluster 1	cluster 3	sig.	sig.	sig.	sig.	-0.656826	-0.835252	-1.0026	-0.821553	-0.868511	-0.824293	-0.178426	-0.345771	-0.164727	-0.211685	-0.167467	-0.167345	0.0136986	-0.0332596	0.0109588	0.181044	0.134085	0.178304	-0.0469582	-0.00273974	0.0442185
ENSFCAG00000007505	NUP210	cluster 1	cluster 2	sig.	sig.	sig.	sig.	-0.700768	-0.796546	-0.881148	-0.894374	-0.771481	-0.874692	-0.0957776	-0.18038	-0.193606	-0.0707126	-0.173924	-0.0846021	-0.0978282	0.025065	-0.0781464	-0.0132261	0.109667	0.00645568	0.122893	0.0196818	-0.103211
ENSFCAG00000030593	SPOUT1	cluster 1	cluster 3	sig.	sig.	sig.	sig.	-0.710643	-0.839154	-0.93218	-0.901673	-0.846824	-0.918462	-0.128512	-0.221538	-0.19103	-0.136181	-0.207819	-0.0930258	-0.0625183	-0.0076692	-0.0793075	0.0305075	0.0853566	0.0137183	0.0548491	-0.0167892	-0.0716383
ENSFCAG00000010359	RPUSD1	cluster 1	cluster 2	sig.	sig.	sig.	sig.	-0.635842	-0.798441	-0.899616	-0.81341	-0.819619	-0.848964	-0.162599	-0.263774	-0.177568	-0.183777	-0.213122	-0.101175	-0.0149696	-0.0211783	-0.0505231	0.0862055	0.0799968	0.050652	-0.00620868	-0.0355534	-0.0293447
ENSFCAG00000014282	DTYMK	cluster 1	none	sig.	sig.	sig.	sig.	-0.68082	-0.876931	-0.890098	-0.845353	-0.809606	-0.85113	-0.19611	-0.209278	-0.164532	-0.128786	-0.170309	-0.0131675	0.0315779	0.0673246	0.025801	0.0447455	0.0804922	0.0389685	0.0357467	-0.00577693	-0.0415236
ENSFCAG00000001105	KCNN4	cluster 1	cluster 3	sig.	sig.	sig.	sig.	-0.813752	-0.848084	-1.12632	-1.04678	-0.922359	-1.00339	-0.0343318	-0.312569	-0.233027	-0.108607	-0.189642	-0.278238	-0.198695	-0.0742749	-0.15531	0.0795422	0.203963	0.122927	0.124421	0.043385	-0.0810355
ENSFCAG00000028185	MRPS26	cluster 1	cluster 3	sig.	sig.	sig.	sig.	-0.821246	-0.878575	-1.08969	-1.08815	-0.97885	-1.10129	-0.0573289	-0.268448	-0.266908	-0.157604	-0.280043	-0.211119	-0.209579	-0.100276	-0.222714	0.00153995	0.110844	-0.0115943	0.109304	-0.0131342	-0.122438
ENSFCAG00000001488	FPGS	cluster 1	cluster 3	sig.	sig.	sig.	sig.	-0.86951	-0.908803	-1.07392	-1.09135	-0.974963	-1.03154	-0.0392927	-0.204406	-0.221835	-0.105453	-0.162032	-0.165113	-0.182543	-0.06616	-0.122739	-0.0174297	0.098953	0.0423742	0.116383	0.0598039	-0.0565788
ENSFCAG00000030880	ENSFCAG00000030880	cluster 1	cluster 3	sig.	sig.	sig.	sig.	-0.789524	-0.866796	-1.02548	-1.03148	-0.920764	-0.992179	-0.0772718	-0.23596	-0.241951	-0.13124	-0.202654	-0.158689	-0.164679	-0.0539681	-0.125383	-0.00599054	0.104721	0.0333061	0.110711	0.0392966	-0.0714145
ENSFCAG00000002402	ACADS	cluster 1	cluster 2	sig.	sig.	sig.	sig.	-0.712487	-0.873257	-0.95211	-1.08958	-0.930487	-0.921061	-0.16077	-0.239624	-0.37709	-0.218	-0.208575	-0.0788533	-0.21632	-0.0572302	-0.0478047	-0.137466	0.0216232	0.0310487	0.15909	0.168515	0.0094255
ENSFCAG00000008771	MRTO4	cluster 1	none	sig.	sig.	sig.	sig.	-0.706417	-0.801108	-0.922521	-1.08189	-0.861933	-0.895196	-0.0946911	-0.216104	-0.375477	-0.155516	-0.188779	-0.121413	-0.280786	-0.0608254	-0.0940876	-0.159373	0.0605873	0.0273251	0.219961	0.186698	-0.0332622
ENSFCAG00000028988	SFR1	cluster 1	none	not sig.	sig.	sig.	sig.	-0.685629	-0.847863	-0.917375	-1.00186	-0.712723	-0.880612	-0.162234	-0.231746	-0.316229	-0.0270942	-0.194984	-0.069512	-0.153995	0.13514	-0.0327497	-0.084483	0.204652	0.0367623	0.289135	0.121245	-0.16789
ENSFCAG00000012740	CCDC107	cluster 1	cluster 3	sig.	sig.	sig.	sig.	-0.670809	-0.877922	-0.925931	-0.997771	-0.831575	-0.996077	-0.207113	-0.255121	-0.326962	-0.160766	-0.325268	-0.0480085	-0.119849	0.0463468	-0.118155	-0.0718407	0.0943553	-0.0701468	0.166196	0.00169394	-0.164502
ENSFCAG00000005923	CTU2	cluster 1	cluster 3	sig.	sig.	sig.	sig.	-0.741842	-0.858764	-0.976071	-1.06404	-0.861936	-1.01906	-0.116922	-0.234229	-0.322195	-0.120094	-0.277217	-0.117307	-0.205273	-0.00317207	-0.160295	-0.0879663	0.114135	-0.0429882	0.202101	0.0449781	-0.157123
ENSFCAG00000022942	BOP1	cluster 1	cluster 2	sig.	sig.	sig.	sig.	-0.690155	-0.847381	-0.941752	-1.03357	-0.816261	-0.93321	-0.157226	-0.251597	-0.343419	-0.126106	-0.243055	-0.0943707	-0.186193	0.03112	-0.0858294	-0.0918221	0.125491	0.00854135	0.217313	0.100363	-0.116949
ENSFCAG00000000210	SAAL1	cluster 1	cluster 3	sig.	sig.	sig.	sig.	-0.488238	-0.87936	-0.753247	-0.890071	-0.796982	-0.850656	-0.391121	-0.265008	-0.401833	-0.308743	-0.362417	0.126113	-0.0107114	0.0823778	0.028704	-0.136825	-0.0437353	-0.0974091	0.0930892	0.0394154	-0.0536738
ENSFCAG00000005653	ITGAV	cluster 1	cluster 2	sig.	sig.	sig.	sig.	-0.580665	-0.941914	-0.726662	-0.92291	-0.884913	-0.898976	-0.361249	-0.145996	-0.342245	-0.304248	-0.318311	0.215252	0.0190041	0.0570012	0.0429377	-0.196248	-0.158251	-0.172315	0.0379971	0.0239337	-0.0140634
ENSFCAG00000025967	TMEM231	cluster 1	cluster 3	sig.	sig.	sig.	sig.	-0.48511	-0.971363	-0.872221	-1.02974	-0.811276	-0.943313	-0.486253	-0.387111	-0.544627	-0.326166	-0.458203	0.0991418	-0.0583743	0.160087	0.0280499	-0.157516	0.0609448	-0.0710919	0.218461	0.0864242	-0.132037
ENSFCAG00000031881	KIF3B	cluster 1	cluster 3	sig.	sig.	sig.	sig.	-0.539989	-0.954133	-0.934459	-1.06702	-0.954451	-1.00113	-0.414144	-0.39447	-0.527027	-0.414462	-0.461144	0.0196742	-0.112882	-0.000317681	-0.0469996	-0.132557	-0.0199919	-0.0666739	0.112565	0.0658828	-0.046682
ENSFCAG00000015100	ENSFCAG00000015100	cluster 1	cluster 3	sig.	sig.	sig.	sig.	-0.568349	-0.912738	-0.905679	-1.04716	-0.936908	-0.967586	-0.34439	-0.337331	-0.478806	-0.368559	-0.399237	0.00705914	-0.134417	-0.0241694	-0.0548476	-0.141476	-0.0312286	-0.0619067	0.110247	0.0795691	-0.0306781
ENSFCAG00000042479	ENSFCAG00000042479	cluster 1	none	not sig.	sig.	sig.	sig.	-0.532616	-0.887553	-0.862464	-1.04692	-0.894424	-0.974032	-0.354938	-0.329848	-0.514307	-0.361809	-0.441416	0.0250897	-0.159369	-0.00687085	-0.0864787	-0.184459	-0.0319605	-0.111568	0.152499	0.0728907	-0.0796079
ENSFCAG00000024886	TMEM143	cluster 1	cluster 3	not sig.	sig.	sig.	sig.	-0.489825	-0.917783	-0.841018	-0.994505	-0.955453	-0.957917	-0.427958	-0.351193	-0.504679	-0.465627	-0.468092	0.0767648	-0.0767215	-0.0376696	-0.040134	-0.153486	-0.114434	-0.116899	0.0390519	0.0365874	-0.00246444
ENSFCAG00000038855	PSMG1	cluster 1	cluster 3	sig.	sig.	sig.	sig.	-0.533027	-0.974879	-0.900759	-0.981183	-0.949952	-0.981044	-0.441853	-0.367732	-0.448156	-0.416925	-0.448017	0.0741205	-0.00630368	0.0249277	-0.0061642	-0.0804242	-0.0491929	-0.0802847	0.0312313	0.000139478	-0.0310919
ENSFCAG00000004907	NSDHL	cluster 1	none	not sig.	sig.	sig.	sig.	-0.494134	-0.919449	-0.867613	-0.800838	-0.903246	-0.953408	-0.425315	-0.373479	-0.306704	-0.409111	-0.459274	0.051836	0.118611	0.0162031	-0.0339592	0.066775	-0.0356328	-0.0857951	-0.102408	-0.15257	-0.0501623
ENSFCAG00000010591	ENSFCAG00000010591	cluster 1	none	sig.	sig.	sig.	sig.	-0.609981	-0.870747	-0.932085	-0.896993	-0.957459	-1.0586	-0.260766	-0.322104	-0.287012	-0.347479	-0.448623	-0.0613383	-0.0262462	-0.0867127	-0.187857	0.0350921	-0.0253743	-0.126519	-0.0604665	-0.161611	-0.101144
ENSFCAG00000023576	HASPIN	cluster 1	none	not sig.	sig.	sig.	sig.	-0.514852	-0.824971	-0.830617	-0.865287	-0.888158	-0.918917	-0.31012	-0.315766	-0.350436	-0.373307	-0.404065	-0.0056456	-0.0403156	-0.0631868	-0.0939453	-0.0346701	-0.0575412	-0.0882997	-0.0228712	-0.0536297	-0.0307585
ENSFCAG00000033222	TUSC3	cluster 1	cluster 3	not sig.	sig.	sig.	sig.	-0.446533	-0.836353	-0.911846	-0.931535	-0.961718	-0.918999	-0.38982	-0.465313	-0.485002	-0.515185	-0.472466	-0.075493	-0.0951823	-0.125365	-0.0826459	-0.0196893	-0.0498722	-0.00715286	-0.0301829	0.0125364	0.0427193
ENSFCAG00000005426	WDR75	cluster 1	cluster 3	sig.	sig.	sig.	sig.	-0.537936	-0.846829	-0.940349	-0.963501	-0.972199	-0.919151	-0.308892	-0.402413	-0.425565	-0.434263	-0.381215	-0.0935204	-0.116673	-0.125371	-0.0723224	-0.0231522	-0.0318502	0.0211981	-0.00869801	0.0443502	0.0530482
ENSFCAG00000007626	ATP2B1	cluster 1	cluster 3	sig.	sig.	sig.	sig.	-0.51498	-0.890213	-0.95417	-0.95229	-0.992101	-0.906539	-0.375232	-0.439189	-0.437309	-0.47712	-0.391559	-0.0639569	-0.062077	-0.101888	-0.0163261	0.00187991	-0.0379312	0.0476307	-0.0398111	0.0457508	0.085562
ENSFCAG00000002109	DDX21	cluster 1	none	sig.	sig.	sig.	sig.	-0.515667	-0.833286	-0.841971	-0.956762	-0.89211	-0.834155	-0.317618	-0.326304	-0.441095	-0.376442	-0.318488	-0.00868553	-0.123477	-0.0588242	-0.00086975	-0.114791	-0.0501387	0.00781578	0.0646527	0.122607	0.0579545
ENSFCAG00000042614	POP5	cluster 1	cluster 3	sig.	sig.	sig.	sig.	-0.58687	-0.833599	-0.859082	-0.961369	-0.899299	-0.865945	-0.246728	-0.272212	-0.374498	-0.312428	-0.279074	-0.0254834	-0.12777	-0.0657002	-0.0323461	-0.102287	-0.0402167	-0.00686263	0.0620701	0.0954242	0.0333541
ENSFCAG00000000209	SERGEF	cluster 1	none	sig.	sig.	sig.	sig.	-0.615363	-0.921346	-0.914497	-0.939773	-0.986786	-0.927937	-0.305984	-0.299134	-0.32441	-0.371423	-0.312574	0.0068499	-0.0184267	-0.0654396	-0.0065901	-0.0252766	-0.0722895	-0.01344	-0.0470129	0.0118366	0.0588495
ENSFCAG00000001018	SKP2	cluster 1	cluster 3	sig.	sig.	sig.	sig.	-0.555088	-0.875512	-0.925077	-0.936267	-0.903371	-0.90167	-0.320424	-0.369989	-0.381179	-0.348283	-0.346583	-0.0495646	-0.0607553	-0.0278591	-0.0261584	-0.0111907	0.0217054	0.0234061	0.0328961	0.0345968	0.00170069
ENSFCAG00000012246	DNMT1	cluster 1	cluster 2	sig.	sig.	sig.	sig.	-0.533401	-0.848174	-0.914973	-0.884185	-0.884785	-0.844229	-0.314773	-0.381572	-0.350784	-0.351384	-0.310828	-0.066799	-0.0360113	-0.0366112	0.00394484	0.0307877	0.0301879	0.0707439	-0.000599817	0.0399562	0.040556
ENSFCAG00000026955	MRPL19	cluster 1	none	sig.	sig.	sig.	sig.	-0.744911	-0.985758	-1.07872	-1.01029	-1.04805	-1.15748	-0.240847	-0.333812	-0.265384	-0.303136	-0.412568	-0.092965	-0.0245369	-0.0622888	-0.171721	0.0684281	0.0306763	-0.0787555	-0.0377518	-0.147184	-0.109432
ENSFCAG00000039673	ENSFCAG00000039673	cluster 1	cluster 3	not sig.	sig.	sig.	sig.	-0.719833	-1.02219	-1.11648	-1.01752	-1.12094	-1.22452	-0.30236	-0.396644	-0.297682	-0.40111	-0.504688	-0.0942838	0.00467786	-0.0987502	-0.202328	0.0989617	-0.00446634	-0.108045	-0.103428	-0.207006	-0.103578
ENSFCAG00000002229	DBR1	cluster 1	cluster 3	sig.	sig.	sig.	sig.	-0.677706	-1.02954	-1.10661	-1.08915	-1.18638	-1.12683	-0.351836	-0.428903	-0.411448	-0.508673	-0.449121	-0.0770668	-0.0596124	-0.156837	-0.0972848	0.0174544	-0.0797703	-0.0202181	-0.0972247	-0.0376724	0.0595522
ENSFCAG00000013161	N6AMT1	cluster 1	cluster 3	sig.	sig.	sig.	sig.	-0.758161	-0.992472	-1.08373	-1.02059	-1.13597	-1.04714	-0.234311	-0.325567	-0.262424	-0.377813	-0.288982	-0.0912554	-0.0281129	-0.143502	-0.0546706	0.0631425	-0.0522468	0.0365847	-0.115389	-0.0265577	0.0888316
ENSFCAG00000027818	MAD2L1	cluster 1	cluster 3	sig.	sig.	sig.	sig.	-0.840215	-1.15146	-1.14025	-0.881668	-1.0593	-0.996331	-0.311243	-0.300034	-0.0414527	-0.219084	-0.156116	0.0112097	0.269791	0.0921592	0.155127	0.258581	0.0809495	0.143918	-0.177632	-0.114664	0.062968
ENSFCAG00000051114	ENSFCAG00000051114	cluster 1	none	not sig.	sig.	sig.	sig.	-0.800282	-1.01235	-1.14866	-0.920418	-1.03541	-1.0126	-0.212072	-0.348377	-0.120135	-0.235131	-0.21232	-0.136305	0.0919368	-0.0230584	-0.000248098	0.228242	0.113246	0.136057	-0.114995	-0.0921849	0.0228103
ENSFCAG00000009191	PIH1D1	cluster 1	cluster 3	sig.	sig.	sig.	sig.	-0.705317	-1.02211	-1.02356	-0.934116	-0.963412	-0.990011	-0.316795	-0.318245	-0.228799	-0.258095	-0.284694	-0.00145008	0.0879958	0.0587001	0.0321009	0.0894459	0.0601501	0.0335509	-0.0292957	-0.0558949	-0.0265992
ENSFCAG00000014199	RPUSD3	cluster 1	cluster 3	sig.	sig.	sig.	sig.	-0.761231	-1.06411	-1.10626	-1.01018	-1.06975	-1.0789	-0.302875	-0.34503	-0.248945	-0.308523	-0.317668	-0.0421555	0.0539301	-0.00564855	-0.0147937	0.0960856	0.036507	0.0273619	-0.0595786	-0.0687237	-0.00914511
ENSFCAG00000011455	MTFMT	cluster 1	cluster 3	sig.	sig.	sig.	sig.	-0.637707	-0.87562	-0.877217	-1.04519	-0.946489	-0.959399	-0.237913	-0.23951	-0.407481	-0.308782	-0.321692	-0.00159655	-0.169568	-0.0708684	-0.083779	-0.167972	-0.0692719	-0.0821824	0.0986997	0.0857891	-0.0129106
ENSFCAG00000014192	OGG1	cluster 1	cluster 3	sig.	sig.	sig.	sig.	-0.62682	-0.894333	-0.928489	-1.03904	-0.937672	-0.967277	-0.267512	-0.301668	-0.41222	-0.310852	-0.340457	-0.0341561	-0.144708	-0.0433393	-0.0729444	-0.110552	-0.00918327	-0.0387883	0.101369	0.0717637	-0.0296051
ENSFCAG00000016258	CRIP1	cluster 1	cluster 2	sig.	sig.	sig.	sig.	-0.677384	-0.998583	-0.974323	-1.10222	-1.01013	-1.05844	-0.321198	-0.296938	-0.424836	-0.332749	-0.381052	0.0242599	-0.103637	-0.0115511	-0.0598534	-0.127897	-0.035811	-0.0841133	0.0920862	0.0437839	-0.0483023
ENSFCAG00000008966	POLR1A	cluster 1	cluster 3	sig.	sig.	sig.	sig.	-0.634337	-0.953517	-0.976056	-1.05188	-0.963398	-0.989108	-0.31918	-0.341719	-0.417548	-0.329061	-0.354771	-0.0225393	-0.0983679	-0.00988142	-0.0355913	-0.0758287	0.0126578	-0.013052	0.0884865	0.0627767	-0.0257098
ENSFCAG00000010939	ELP1	cluster 1	cluster 3	sig.	sig.	sig.	sig.	-0.63812	-0.955395	-0.976034	-1.03266	-0.951446	-1.01423	-0.317275	-0.337914	-0.394536	-0.313326	-0.376106	-0.0206392	-0.0772607	0.00394905	-0.0588309	-0.0566215	0.0245882	-0.0381917	0.0812097	0.0184298	-0.0627799
ENSFCAG00000003050	UBTF	cluster 1	cluster 3	sig.	sig.	sig.	sig.	-0.564703	-0.947178	-1.00149	-1.04025	-0.918231	-0.981199	-0.382475	-0.436784	-0.475548	-0.353528	-0.416496	-0.0543096	-0.093073	0.0289466	-0.0340214	-0.0387634	0.0832563	0.0202883	0.12202	0.0590516	-0.062968
ENSFCAG00000000746	AGO1	cluster 1	cluster 3	sig.	sig.	sig.	sig.	-0.565055	-0.902918	-0.99702	-1.04596	-0.931408	-1.01916	-0.337863	-0.431965	-0.480908	-0.366353	-0.454103	-0.0941023	-0.143045	-0.0284902	-0.11624	-0.0489426	0.0656121	-0.0221378	0.114555	0.0268048	-0.0877499
ENSFCAG00000006801	DGCR8	cluster 1	cluster 3	sig.	sig.	sig.	sig.	-0.632393	-0.968663	-1.03491	-1.0693	-0.981419	-1.05044	-0.33627	-0.402513	-0.43691	-0.349026	-0.418049	-0.0662423	-0.100639	-0.0127559	-0.081779	-0.034397	0.0534863	-0.0155368	0.0878833	0.0188602	-0.0690231
ENSFCAG00000014806	ZMYM3	cluster 1	cluster 3	sig.	sig.	sig.	sig.	-0.61078	-0.898205	-0.948425	-1.02137	-0.845471	-0.9236	-0.287425	-0.337645	-0.410591	-0.234691	-0.312821	-0.0502197	-0.123166	0.0527343	-0.0253955	-0.0729465	0.102954	0.0248241	0.1759	0.0977706	-0.0781299
ENSFCAG00000013034	NCAPH2	cluster 1	cluster 3	sig.	sig.	sig.	sig.	-0.601797	-0.908491	-0.970721	-1.02528	-0.867128	-0.990698	-0.306694	-0.368925	-0.423487	-0.265331	-0.388901	-0.0622301	-0.116793	0.0413631	-0.082207	-0.0545625	0.103593	-0.0199769	0.158156	0.0345856	-0.12357
ENSFCAG00000053057	ENSFCAG00000053057	cluster 1	none	sig.	sig.	sig.	sig.	-0.633141	-0.903303	-1.01738	-1.05658	-0.881487	-1.03712	-0.270162	-0.384242	-0.42344	-0.248346	-0.403982	-0.11408	-0.153278	0.0218163	-0.13382	-0.0391981	0.135896	-0.0197398	0.175095	0.0194583	-0.155636
ENSFCAG00000006876	NOP2	cluster 1	cluster 3	sig.	sig.	sig.	sig.	-0.74272	-0.910459	-1.01721	-1.07658	-0.980741	-1.00901	-0.16774	-0.27449	-0.333856	-0.238021	-0.266295	-0.10675	-0.166116	-0.0702812	-0.0985553	-0.059366	0.0364691	0.00819503	0.095835	0.067561	-0.028274
ENSFCAG00000009842	DALRD3	cluster 1	cluster 3	sig.	sig.	sig.	sig.	-0.753501	-0.953473	-1.0282	-1.10218	-0.983823	-1.08635	-0.199972	-0.274702	-0.348676	-0.230322	-0.332851	-0.0747293	-0.148704	-0.0303499	-0.132879	-0.0739742	0.0443794	-0.0581496	0.118354	0.0158247	-0.102529
ENSFCAG00000019038	MPND	cluster 1	cluster 3	sig.	sig.	sig.	sig.	-0.707381	-0.950513	-1.01892	-1.10559	-0.954084	-1.05231	-0.243132	-0.311539	-0.398214	-0.246703	-0.344932	-0.0684067	-0.155082	-0.0035708	-0.1018	-0.0866749	0.0648359	-0.0333931	0.151511	0.0532818	-0.098229
ENSFCAG00000022344	ENSFCAG00000022344	cluster 1	none	not sig.	sig.	sig.	sig.	-0.661716	-0.897191	-1.02505	-1.03679	-1.0179	-1.05745	-0.235475	-0.363335	-0.375079	-0.356189	-0.395736	-0.127859	-0.139603	-0.120713	-0.160261	-0.0117441	0.00714587	-0.0324015	0.0188899	-0.0206574	-0.0395474
ENSFCAG00000006842	FBXO24	cluster 1	cluster 3	sig.	sig.	sig.	sig.	-0.794297	-0.977729	-1.10817	-1.10832	-1.06634	-1.13194	-0.183432	-0.313876	-0.314019	-0.272043	-0.337643	-0.130444	-0.130587	-0.0886109	-0.154212	-0.000143435	0.0418329	-0.0237679	0.0419764	-0.0236244	-0.0656008
ENSFCAG00000007106	DDX31	cluster 1	cluster 3	sig.	sig.	sig.	sig.	-0.745173	-1.00755	-1.12146	-1.08902	-1.07004	-1.08672	-0.262379	-0.376283	-0.343849	-0.324869	-0.341545	-0.113905	-0.0814697	-0.0624905	-0.0791657	0.0324349	0.0514142	0.034739	0.0189792	0.00230402	-0.0166752
ENSFCAG00000008101	GEMIN6	cluster 1	none	sig.	sig.	sig.	sig.	-0.619776	-0.857641	-0.974969	-1.05902	-0.954599	-0.916676	-0.237865	-0.355193	-0.439247	-0.334823	-0.2969	-0.117328	-0.201382	-0.0969582	-0.0590355	-0.0840539	0.0203699	0.0582925	0.104424	0.142346	0.0379227
ENSFCAG00000022219	ZNF300	cluster 1	cluster 3	sig.	sig.	sig.	sig.	-0.607091	-0.863035	-0.995953	-1.06831	-0.971162	-0.949094	-0.255944	-0.388863	-0.461221	-0.364071	-0.342003	-0.132918	-0.205276	-0.108127	-0.0860586	-0.0723579	0.0247913	0.0468598	0.0971493	0.119218	0.0220685
ENSFCAG00000006310	DPH1	cluster 1	none	sig.	sig.	sig.	sig.	-0.72883	-0.934343	-1.02441	-1.17696	-1.0643	-1.00819	-0.205513	-0.295582	-0.448133	-0.335474	-0.279355	-0.0900694	-0.24262	-0.129962	-0.0738422	-0.152551	-0.0398922	0.0162272	0.112659	0.168778	0.0561194
ENSFCAG00000037479	CCDC134	cluster 1	cluster 3	sig.	sig.	sig.	sig.	-0.756366	-0.988299	-1.01981	-1.16263	-1.03664	-0.999179	-0.231933	-0.263441	-0.406264	-0.28027	-0.242814	-0.0315084	-0.174331	-0.0483374	-0.0108806	-0.142822	-0.0168289	0.0206278	0.125994	0.16345	0.0374567
ENSFCAG00000012171	ECI2	cluster 1	none	sig.	sig.	sig.	sig.	-0.685137	-0.985834	-1.03228	-0.99099	-1.03368	-0.877772	-0.300697	-0.347144	-0.305854	-0.348546	-0.192635	-0.0464471	-0.00515654	-0.0478492	0.108062	0.0412906	-0.00140206	0.154509	-0.0426927	0.113219	0.155911
ENSFCAG00000015140	UTP25	cluster 1	cluster 3	sig.	sig.	sig.	sig.	-0.623253	-0.909188	-0.975334	-1.00996	-1.01845	-0.920939	-0.285935	-0.352081	-0.386702	-0.395197	-0.297686	-0.0661464	-0.100768	-0.109262	-0.0117509	-0.0346214	-0.0431161	0.0543954	-0.00849471	0.0890168	0.0975116
ENSFCAG00000037571	SRPRB	cluster 1	cluster 3	sig.	sig.	sig.	sig.	-0.68532	-0.971239	-0.990929	-1.07384	-1.09101	-0.919108	-0.285918	-0.305608	-0.388519	-0.405691	-0.233788	-0.0196901	-0.102601	-0.119773	0.0521301	-0.0829111	-0.100083	0.0718203	-0.0171721	0.154731	0.171903
ENSFCAG00000013399	RCC1	cluster 1	cluster 3	sig.	sig.	sig.	sig.	-0.821017	-1.02462	-1.05637	-1.10332	-1.01607	-0.93681	-0.203607	-0.235353	-0.282308	-0.195053	-0.115794	-0.0317466	-0.0787013	0.00855361	0.087813	-0.0469547	0.0403002	0.11956	0.087255	0.166514	0.0792594
ENSFCAG00000013899	HSD17B10	cluster 1	cluster 2	sig.	sig.	sig.	sig.	-0.754341	-0.934185	-0.963981	-1.00632	-1.02465	-0.934911	-0.179844	-0.20964	-0.251981	-0.27031	-0.18057	-0.0297969	-0.0721374	-0.0904662	-0.000726664	-0.0423405	-0.0606693	0.0290702	-0.0183288	0.0714108	0.0897396
ENSFCAG00000038718	ENSFCAG00000038718	cluster 1	cluster 3	sig.	sig.	sig.	sig.	-0.696917	-0.934146	-0.947782	-1.0402	-1.00229	-0.918615	-0.23723	-0.250866	-0.343282	-0.305375	-0.221698	-0.013636	-0.106052	-0.0681457	0.0155317	-0.092416	-0.0545097	0.0291677	0.0379063	0.121584	0.0836774
ENSFCAG00000003877	MTX3	cluster 1	cluster 3	sig.	sig.	sig.	sig.	-0.738797	-1.14867	-1.12355	-1.09705	-1.12894	-1.08609	-0.40987	-0.384751	-0.358254	-0.390139	-0.347289	0.0251186	0.0516156	0.0197306	0.0625807	0.026497	-0.00538804	0.0374621	-0.031885	0.0109651	0.0428501
ENSFCAG00000009358	MRPS5	cluster 1	cluster 3	sig.	sig.	sig.	sig.	-0.751155	-1.12003	-1.10012	-1.11103	-1.11639	-1.04006	-0.368879	-0.34896	-0.359874	-0.365232	-0.288903	0.0199188	0.00900503	0.00364662	0.0799756	-0.0109137	-0.0162722	0.0600569	-0.00535841	0.0709706	0.076329
ENSFCAG00000006202	ALDH6A1	cluster 1	cluster 3	sig.	sig.	sig.	sig.	-0.765339	-1.08958	-1.06468	-1.10718	-1.04486	-1.0133	-0.324242	-0.299341	-0.341846	-0.279526	-0.247966	0.0249012	-0.0176039	0.0447161	0.0762765	-0.0425051	0.0198149	0.0513754	0.06232	0.0938804	0.0315604
ENSFCAG00000015604	ENSFCAG00000015604	cluster 1	cluster 3	sig.	sig.	sig.	sig.	-0.782646	-1.10327	-1.09552	-1.15558	-1.06507	-1.05613	-0.320621	-0.312878	-0.372937	-0.28242	-0.273488	0.00774247	-0.0523162	0.038201	0.0471325	-0.0600586	0.0304585	0.03939	0.0905171	0.0994486	0.00893149
ENSFCAG00000001417	ALDOB	cluster 1	cluster 3	sig.	sig.	sig.	sig.	-0.673741	-1.04211	-1.02324	-1.0877	-0.951608	-0.949997	-0.368369	-0.349499	-0.413964	-0.277867	-0.276257	0.0188696	-0.0455952	0.0905018	0.0921121	-0.0644648	0.0716322	0.0732425	0.136097	0.137707	0.00161027
ENSFCAG00000015480	ELP6	cluster 1	none	sig.	sig.	sig.	sig.	-0.737942	-1.02434	-1.0355	-1.07621	-0.981379	-0.978605	-0.286394	-0.297558	-0.338269	-0.243437	-0.240663	-0.0111639	-0.051875	0.0429573	0.0457309	-0.040711	0.0541212	0.0568948	0.0948322	0.0976058	0.0027736
ENSFCAG00000015694	TWNK	cluster 1	cluster 3	sig.	sig.	sig.	sig.	-0.707968	-1.05255	-1.06704	-1.10261	-1.03507	-1.05061	-0.344583	-0.359069	-0.394638	-0.327104	-0.342642	-0.0144861	-0.0500551	0.017479	0.0019407	-0.035569	0.0319652	0.0164268	0.0675342	0.0519958	-0.0155383
ENSFCAG00000022572	WDR36	cluster 1	cluster 3	sig.	sig.	sig.	sig.	-0.657133	-1.03918	-1.02613	-1.04059	-1.00365	-1.02816	-0.382051	-0.368994	-0.383454	-0.346514	-0.371027	0.0130569	-0.00140287	0.035537	0.0110236	-0.0144598	0.0224801	-0.00203332	0.0369399	0.0124265	-0.0245134
ENSFCAG00000013068	KIAA0753	cluster 1	cluster 3	sig.	sig.	sig.	sig.	-0.705161	-1.03255	-1.07699	-1.08043	-0.995973	-1.10515	-0.327385	-0.371831	-0.375268	-0.290812	-0.399988	-0.0444454	-0.0478826	0.0365731	-0.072603	-0.00343718	0.0810186	-0.0281575	0.0844558	-0.0247203	-0.109176
ENSFCAG00000014450	NOP56	cluster 1	cluster 3	sig.	sig.	sig.	sig.	-0.675016	-0.970879	-1.06385	-1.06747	-0.942772	-1.01492	-0.295863	-0.388832	-0.392457	-0.267756	-0.339908	-0.0929693	-0.0965948	0.0281069	-0.0440451	-0.00362551	0.121076	0.0489242	0.124702	0.0525497	-0.0721519
ENSFCAG00000053711	ENSFCAG00000053711	cluster 1	cluster 1	not sig.	sig.	sig.	sig.	-0.481392	-0.91176	-0.74763	-1.08123	-0.969292	-0.99441	-0.430368	-0.266238	-0.599838	-0.4879	-0.513018	0.16413	-0.16947	-0.0575315	-0.0826501	-0.3336	-0.221662	-0.24678	0.111938	0.0868197	-0.0251185
ENSFCAG00000011099	DYRK2	cluster 1	none	not sig.	sig.	sig.	sig.	-0.582294	-0.895552	-0.883202	-1.17125	-1.03553	-1.09366	-0.313258	-0.300908	-0.588953	-0.453241	-0.511363	0.01235	-0.275695	-0.139983	-0.198105	-0.288045	-0.152333	-0.210455	0.135712	0.0775901	-0.0581219
ENSFCAG00000041570	RCAN3	cluster 1	cluster 3	sig.	sig.	sig.	sig.	-0.533464	-0.859499	-0.862556	-1.08052	-1.00026	-1.0396	-0.326035	-0.329093	-0.547053	-0.466795	-0.506137	-0.0030574	-0.221018	-0.14076	-0.180101	-0.21796	-0.137703	-0.177044	0.0802577	0.0409163	-0.0393414
ENSFCAG00000004800	SGSM3	cluster 1	cluster 3	not sig.	sig.	sig.	sig.	-0.503157	-0.824502	-0.870025	-1.21795	-0.968773	-1.08585	-0.321346	-0.366868	-0.714788	-0.465617	-0.582693	-0.0455222	-0.393443	-0.144271	-0.261348	-0.34792	-0.0987488	-0.215825	0.249172	0.132095	-0.117077
ENSFCAG00000032356	ENSFCAG00000032356	cluster 1	cluster 3	sig.	sig.	sig.	sig.	-0.48768	-0.778823	-0.812407	-1.09516	-0.91122	-1.0339	-0.291143	-0.324727	-0.607482	-0.42354	-0.546223	-0.0335844	-0.316339	-0.132397	-0.25508	-0.282754	-0.0988127	-0.221496	0.183942	0.0612589	-0.122683
ENSFCAG00000044979	IFFO2	cluster 1	cluster 3	not sig.	sig.	sig.	sig.	-0.492565	-0.820944	-0.901008	-0.969188	-0.944578	-1.0846	-0.328379	-0.408443	-0.476623	-0.452013	-0.592039	-0.0800639	-0.148244	-0.123634	-0.26366	-0.06818	-0.0435699	-0.183596	0.0246101	-0.115416	-0.140026
ENSFCAG00000008391	TMEM97	cluster 1	cluster 3	sig.	sig.	sig.	sig.	-0.630295	-0.847867	-0.839291	-0.989291	-0.932519	-1.00075	-0.217573	-0.208997	-0.358997	-0.302224	-0.370452	0.00857595	-0.141424	-0.0846513	-0.152879	-0.15	-0.0932272	-0.161455	0.0567726	-0.011455	-0.0682276
ENSFCAG00000045898	ENSFCAG00000045898	cluster 1	none	not sig.	sig.	sig.	sig.	-0.628415	-0.891776	-0.885349	-1.02921	-0.992076	-1.05433	-0.263361	-0.256935	-0.400797	-0.363661	-0.425913	0.00642639	-0.137436	-0.1003	-0.162552	-0.143862	-0.106727	-0.168979	0.0371354	-0.0251166	-0.062252
ENSFCAG00000047570	ENSFCAG00000047570	cluster 1	none	not sig.	sig.	sig.	sig.	-0.620175	-0.878721	-0.851303	-1.01608	-0.979513	-1.01992	-0.258546	-0.231128	-0.395908	-0.359338	-0.39974	0.0274184	-0.137362	-0.100792	-0.141194	-0.16478	-0.12821	-0.168612	0.03657	-0.00383228	-0.0404023
ENSFCAG00000014739	FRS3	cluster 1	cluster 3	sig.	sig.	sig.	sig.	-0.681315	-0.94427	-0.945708	-1.09986	-1.02611	-1.15494	-0.262955	-0.264393	-0.418549	-0.344797	-0.47363	-0.00143794	-0.155594	-0.081842	-0.210675	-0.154156	-0.080404	-0.209237	0.0737517	-0.055081	-0.128833
ENSFCAG00000041539	MYC	cluster 1	none	sig.	sig.	sig.	sig.	-0.71514	-0.9738	-0.993118	-1.14948	-1.00715	-1.14838	-0.25866	-0.277977	-0.434345	-0.292009	-0.433242	-0.0193172	-0.175685	-0.0333492	-0.174582	-0.156367	-0.014032	-0.155265	0.142335	0.00110255	-0.141233
ENSFCAG00000003238	PITRM1	cluster 1	cluster 3	sig.	sig.	sig.	sig.	-0.603613	-0.900477	-0.955345	-1.05818	-0.999919	-1.10715	-0.296864	-0.351732	-0.454566	-0.396305	-0.503538	-0.054868	-0.157702	-0.0994417	-0.206674	-0.102834	-0.0445736	-0.151806	0.0582605	-0.048972	-0.107233
ENSFCAG00000008033	COIL	cluster 1	cluster 3	sig.	sig.	sig.	sig.	-0.680998	-0.951414	-0.995598	-1.1105	-1.07897	-1.09406	-0.270416	-0.3146	-0.429505	-0.397972	-0.413064	-0.0441841	-0.159089	-0.127556	-0.142648	-0.114905	-0.0833718	-0.0984641	0.0315327	0.0164404	-0.0150923
ENSFCAG00000042262	NSUN4	cluster 1	cluster 3	sig.	sig.	sig.	sig.	-0.63047	-0.902218	-0.930471	-1.06138	-1.00264	-1.04987	-0.271748	-0.300001	-0.430912	-0.372172	-0.419401	-0.028253	-0.159164	-0.100424	-0.147653	-0.130911	-0.0721708	-0.1194	0.0587405	0.0115113	-0.0472292
ENSFCAG00000023402	UST	cluster 1	none	not sig.	sig.	sig.	sig.	-0.672852	-0.853172	-0.842831	-1.15447	-1.02021	-1.14323	-0.18032	-0.169979	-0.481622	-0.347361	-0.470375	0.0103405	-0.301302	-0.167041	-0.290056	-0.311643	-0.177382	-0.300396	0.134261	0.0112465	-0.123015
ENSFCAG00000036069	ENSFCAG00000036069	cluster 1	cluster 3	sig.	sig.	sig.	sig.	-0.690514	-0.855798	-0.873356	-1.23666	-1.07401	-1.13564	-0.165284	-0.182842	-0.546147	-0.383498	-0.445124	-0.0175579	-0.380862	-0.218214	-0.27984	-0.363305	-0.200656	-0.262282	0.162649	0.101023	-0.0616257
ENSFCAG00000002566	SUV39H1	cluster 1	cluster 3	sig.	sig.	sig.	sig.	-0.654279	-0.947834	-1.00732	-1.17004	-1.17906	-1.21737	-0.293555	-0.353044	-0.515759	-0.524784	-0.563087	-0.0594893	-0.222204	-0.231229	-0.269532	-0.162715	-0.17174	-0.210043	-0.00902555	-0.0473284	-0.0383029
ENSFCAG00000001238	PPRC1	cluster 1	cluster 3	sig.	sig.	sig.	sig.	-0.710162	-0.89709	-0.959671	-1.13773	-1.12649	-1.15019	-0.186928	-0.249509	-0.427565	-0.416329	-0.440027	-0.0625808	-0.240637	-0.229401	-0.253099	-0.178056	-0.16682	-0.190518	0.011236	-0.0124622	-0.0236983
ENSFCAG00000012981	PIWIL2	cluster 1	none	sig.	sig.	sig.	sig.	-0.722566	-0.900318	-0.91755	-1.10584	-1.05013	-1.14632	-0.177752	-0.194983	-0.383275	-0.327566	-0.423752	-0.0172316	-0.205524	-0.149815	-0.246	-0.188292	-0.132583	-0.228768	0.055709	-0.040476	-0.096185
ENSFCAG00000027973	NEURL2	cluster 1	none	not sig.	sig.	sig.	sig.	-0.693069	-0.801238	-0.985644	-0.906603	-1.01053	-1.08443	-0.108169	-0.292575	-0.213534	-0.317457	-0.39136	-0.184406	-0.105365	-0.209288	-0.283191	0.0790409	-0.0248817	-0.0987852	-0.103923	-0.177826	-0.0739035
ENSFCAG00000043203	KICS2	cluster 1	none	sig.	sig.	sig.	sig.	-0.682004	-0.772615	-0.918134	-0.95908	-1.01979	-1.07689	-0.0906112	-0.23613	-0.277076	-0.33779	-0.394886	-0.145519	-0.186465	-0.247179	-0.304275	-0.0409459	-0.10166	-0.158756	-0.060714	-0.117811	-0.0570966
ENSFCAG00000024781	ENSFCAG00000024781	cluster 1	cluster 3	not sig.	not sig.	sig.	sig.	-0.727945	-0.803768	-0.976402	-1.03154	-1.0211	-1.21893	-0.0758228	-0.248457	-0.303591	-0.29316	-0.490981	-0.172634	-0.227768	-0.217337	-0.415158	-0.0551339	-0.0447029	-0.242524	0.010431	-0.18739	-0.197821
ENSFCAG00000045191	CYREN	cluster 1	cluster 3	not sig.	sig.	sig.	sig.	-0.786904	-0.900188	-1.10726	-1.03711	-0.985993	-1.28424	-0.113284	-0.32036	-0.250207	-0.199089	-0.497332	-0.207075	-0.136922	-0.0858049	-0.384048	0.0701529	0.12127	-0.176973	0.0511175	-0.247125	-0.298243
ENSFCAG00000005988	NPHP1	cluster 1	cluster 3	not sig.	not sig.	sig.	sig.	-0.760357	-0.761749	-1.03844	-1.19324	-1.0894	-1.03708	-0.00139246	-0.278079	-0.432886	-0.329046	-0.276722	-0.276687	-0.431493	-0.327653	-0.27533	-0.154806	-0.0509667	0.00135723	0.10384	0.156164	0.052324
ENSFCAG00000040394	ZCCHC24	cluster 1	cluster 2	sig.	sig.	sig.	sig.	-0.689695	-0.757101	-1.01999	-1.13996	-1.01784	-0.955248	-0.067406	-0.330298	-0.450263	-0.328149	-0.265553	-0.262892	-0.382857	-0.260743	-0.198147	-0.119964	0.00214971	0.0647455	0.122114	0.18471	0.0625958
ENSFCAG00000009295	ENSFCAG00000009295	cluster 1	none	not sig.	sig.	sig.	sig.	-0.692391	-0.861217	-1.03046	-1.24922	-1.00609	-0.944292	-0.168826	-0.33807	-0.556829	-0.313697	-0.251901	-0.169244	-0.388002	-0.144871	-0.083075	-0.218759	0.0243726	0.0861689	0.243131	0.304928	0.0617963
ENSFCAG00000004154	BCS1L	cluster 1	none	sig.	sig.	sig.	sig.	-0.646869	-0.755251	-0.927106	-1.14616	-0.962819	-0.936528	-0.108382	-0.280237	-0.499286	-0.31595	-0.289659	-0.171855	-0.390904	-0.207568	-0.181277	-0.21905	-0.0357128	-0.00942215	0.183337	0.209627	0.0262906
ENSFCAG00000006677	NOL6	cluster 1	none	sig.	sig.	sig.	sig.	-0.691541	-0.878848	-0.947605	-1.1616	-1.01985	-1.01708	-0.187307	-0.256064	-0.470057	-0.328306	-0.325536	-0.0687568	-0.28275	-0.140999	-0.138229	-0.213993	-0.0722422	-0.0694719	0.141751	0.144521	0.00277033
ENSFCAG00000012918	FAAP100	cluster 1	cluster 3	sig.	sig.	sig.	sig.	-0.741219	-0.77068	-1.00083	-1.05289	-0.946904	-1.08412	-0.0294613	-0.259607	-0.311674	-0.205685	-0.342902	-0.230145	-0.282213	-0.176224	-0.313441	-0.0520676	0.0539218	-0.0832954	0.105989	-0.0312278	-0.137217
ENSFCAG00000013080	ZBTB5	cluster 1	cluster 3	sig.	sig.	sig.	sig.	-0.665294	-0.749127	-0.944243	-1.02504	-0.911469	-1.03323	-0.0838325	-0.278949	-0.359744	-0.246175	-0.367937	-0.195116	-0.275911	-0.162343	-0.284104	-0.0807952	0.0327736	-0.088988	0.113569	-0.00819272	-0.121762
ENSFCAG00000004922	ZNF653	cluster 1	cluster 2	sig.	sig.	sig.	sig.	-0.548942	-0.734989	-0.833412	-0.995082	-0.848482	-0.96462	-0.186048	-0.28447	-0.44614	-0.299541	-0.415679	-0.0984224	-0.260092	-0.113493	-0.229631	-0.16167	-0.0150706	-0.131209	0.146599	0.0304612	-0.116138
ENSFCAG00000011641	TBRG4	cluster 1	cluster 3	sig.	sig.	sig.	sig.	-0.686809	-0.846393	-0.940819	-1.08398	-0.891639	-1.02157	-0.159584	-0.25401	-0.397175	-0.20483	-0.334761	-0.0944257	-0.23759	-0.0452458	-0.175176	-0.143165	0.0491799	-0.0807505	0.192344	0.0624141	-0.12993
ENSFCAG00000050660	ENSFCAG00000050660	cluster 1	none	not sig.	sig.	sig.	sig.	-0.687184	-0.836766	-0.89658	-1.06854	-0.921394	-1.06525	-0.149582	-0.209396	-0.381351	-0.23421	-0.378066	-0.0598141	-0.231769	-0.0846285	-0.228485	-0.171955	-0.0248144	-0.16867	0.147141	0.00328489	-0.143856
ENSFCAG00000029895	AASS	cluster 1	cluster 3	sig.	sig.	sig.	sig.	-0.796072	-0.79495	-0.892567	-1.14999	-1.04991	-1.08903	0.00112133	-0.0964953	-0.353921	-0.253834	-0.292959	-0.0976167	-0.355042	-0.254956	-0.29408	-0.257426	-0.157339	-0.196464	0.100087	0.0609617	-0.039125
ENSFCAG00000000770	TRABD2A	cluster 1	cluster 3	sig.	sig.	sig.	sig.	-0.73992	-0.805547	-1.01415	-1.20601	-1.08749	-1.11176	-0.0656264	-0.274233	-0.466086	-0.347569	-0.371844	-0.208607	-0.40046	-0.281942	-0.306218	-0.191853	-0.0733358	-0.0976113	0.118518	0.094242	-0.0242755
ENSFCAG00000001226	AIFM2	cluster 1	cluster 2	sig.	sig.	sig.	sig.	-0.6816	-0.790834	-0.923714	-1.11571	-1.01538	-1.08678	-0.109234	-0.242114	-0.434107	-0.333785	-0.405179	-0.13288	-0.324873	-0.224551	-0.295945	-0.191993	-0.0916709	-0.163065	0.100322	0.0289278	-0.0713943
ENSFCAG00000008275	CNDP1	cluster 1	cluster 2	sig.	sig.	sig.	sig.	-0.769432	-0.850433	-1.01946	-1.14744	-1.02258	-1.0973	-0.0810005	-0.250028	-0.378007	-0.253144	-0.327863	-0.169027	-0.297007	-0.172143	-0.246863	-0.12798	-0.00311611	-0.0778356	0.124864	0.050144	-0.0747195
ENSFCAG00000000180	CEP164	cluster 1	cluster 3	sig.	sig.	sig.	sig.	-0.721222	-0.879973	-0.995383	-1.18256	-1.01133	-1.1191	-0.158751	-0.274161	-0.461334	-0.290108	-0.397879	-0.115411	-0.302584	-0.131357	-0.239128	-0.187173	-0.0159465	-0.123717	0.171227	0.0634556	-0.107771
ENSFCAG00000044071	ENSFCAG00000044071	cluster 1	cluster 3	sig.	sig.	sig.	sig.	-0.735721	-0.866229	-0.966266	-1.16465	-0.963746	-1.0651	-0.130508	-0.230544	-0.428925	-0.228024	-0.329378	-0.100037	-0.298417	-0.0975168	-0.19887	-0.19838	0.00251997	-0.0988335	0.2009	0.0995469	-0.101353
ENSFCAG00000012090	IZUMO4	cluster 1	cluster 3	sig.	sig.	sig.	sig.	-0.737984	-0.88217	-1.08287	-1.15317	-1.01211	-1.15457	-0.144186	-0.344886	-0.415187	-0.274126	-0.416585	-0.2007	-0.271001	-0.12994	-0.272399	-0.0703009	0.0707601	-0.0716989	0.141061	-0.00139808	-0.142459
ENSFCAG00000013426	MMS19	cluster 1	cluster 3	sig.	sig.	sig.	sig.	-0.751996	-0.896864	-1.09405	-1.19247	-1.08993	-1.17503	-0.144868	-0.34205	-0.440475	-0.337938	-0.423039	-0.197182	-0.295607	-0.193069	-0.27817	-0.0984246	0.00411279	-0.0809881	0.102537	0.0174365	-0.0851009
ENSFCAG00000014583	DHX37	cluster 1	cluster 3	sig.	sig.	sig.	sig.	-0.761306	-0.920297	-1.05159	-1.23066	-1.00728	-1.19073	-0.158992	-0.290286	-0.469353	-0.24597	-0.429421	-0.131295	-0.310361	-0.0869787	-0.27043	-0.179066	0.0443162	-0.139135	0.223383	0.0399315	-0.183451
ENSFCAG00000046021	EXOSC6	cluster 1	cluster 3	sig.	sig.	sig.	sig.	-0.775522	-0.875155	-1.04555	-1.13013	-0.991981	-1.19024	-0.0996325	-0.270023	-0.354607	-0.216459	-0.414717	-0.170391	-0.254974	-0.116827	-0.315085	-0.0845831	0.0535643	-0.144694	0.138147	-0.0601105	-0.198258
ENSFCAG00000041278	ENSFCAG00000041278	cluster 1	cluster 3	not sig.	sig.	sig.	sig.	-0.525473	-0.759124	-0.868663	-1.08734	-0.825047	-0.840261	-0.233651	-0.34319	-0.561863	-0.299574	-0.314788	-0.109539	-0.328212	-0.0659229	-0.0811373	-0.218673	0.0436161	0.0284017	0.262289	0.247075	-0.0152144
ENSFCAG00000002222	MUTYH	cluster 1	cluster 3	sig.	sig.	sig.	sig.	-0.490246	-0.79637	-0.857917	-1.0377	-0.822316	-0.865722	-0.306124	-0.367672	-0.547459	-0.332071	-0.375476	-0.0615475	-0.241335	-0.0259464	-0.0693517	-0.179787	0.0356011	-0.00780423	0.215388	0.171983	-0.0434053
ENSFCAG00000040796	RPUSD2	cluster 1	cluster 3	sig.	sig.	sig.	sig.	-0.562788	-0.84024	-0.844959	-1.07436	-0.86617	-0.916039	-0.277452	-0.282171	-0.511569	-0.303382	-0.353251	-0.00471843	-0.234116	-0.0259291	-0.0757983	-0.229398	-0.0212107	-0.0710799	0.208187	0.158318	-0.0498692
ENSFCAG00000042696	KLHL26	cluster 1	none	not sig.	not sig.	sig.	sig.	-0.521599	-0.771297	-0.873377	-1.21931	-0.76495	-1.03273	-0.249699	-0.351778	-0.697712	-0.243351	-0.511131	-0.102079	-0.448014	0.00634787	-0.261433	-0.345935	0.108427	-0.159354	0.454362	0.186581	-0.267781
ENSFCAG00000005701	PEMT	cluster 1	none	not sig.	sig.	sig.	sig.	-0.5045	-0.726703	-0.746761	-1.0564	-0.586704	-0.776884	-0.222203	-0.242261	-0.551904	-0.0822037	-0.272384	-0.0200581	-0.329701	0.139999	-0.0501809	-0.309643	0.160057	-0.0301228	0.4697	0.27952	-0.19018
ENSFCAG00000030445	ENSFCAG00000030445	cluster 1	cluster 3	not sig.	sig.	sig.	sig.	-0.477374	-0.693086	-0.796368	-1.10853	-0.709655	-0.781877	-0.215713	-0.318994	-0.631156	-0.232281	-0.304503	-0.103281	-0.415443	-0.0165684	-0.0887905	-0.312162	0.0867131	0.014491	0.398875	0.326653	-0.0722221
ENSFCAG00000002505	CDC14A	cluster 1	cluster 3	sig.	sig.	sig.	sig.	-0.50042	-0.814447	-0.971016	-1.12141	-0.938922	-1.02681	-0.314028	-0.470597	-0.620992	-0.438502	-0.526388	-0.156569	-0.306964	-0.124474	-0.212361	-0.150396	0.0320949	-0.0557917	0.18249	0.0946038	-0.0878866
ENSFCAG00000004858	BCOR	cluster 1	cluster 3	sig.	sig.	sig.	sig.	-0.520606	-0.863259	-0.98337	-1.08109	-0.958764	-1.08583	-0.342654	-0.462764	-0.560489	-0.438159	-0.565224	-0.12011	-0.217835	-0.0955046	-0.22257	-0.0977253	0.0246055	-0.10246	0.122331	-0.00473427	-0.127065
ENSFCAG00000014946	TIMM44	cluster 1	cluster 3	sig.	sig.	sig.	sig.	-0.609624	-0.88625	-0.980797	-1.10384	-0.960146	-1.01272	-0.276626	-0.371173	-0.494216	-0.350522	-0.403094	-0.0945468	-0.21759	-0.0738957	-0.126467	-0.123043	0.0206511	-0.0319204	0.143694	0.0911228	-0.0525715
ENSFCAG00000031416	URGCP	cluster 1	cluster 3	sig.	sig.	sig.	sig.	-0.654086	-0.94093	-1.06217	-1.16915	-1.00764	-1.08542	-0.286844	-0.408084	-0.515069	-0.353554	-0.43133	-0.12124	-0.228224	-0.0667101	-0.144486	-0.106984	0.0545299	-0.0232457	0.161514	0.0837387	-0.0777755
ENSFCAG00000000686	BRF1	cluster 1	cluster 3	sig.	sig.	sig.	sig.	-0.581262	-0.824436	-1.01266	-1.09233	-0.922725	-1.01138	-0.243174	-0.431395	-0.511072	-0.341463	-0.430121	-0.188221	-0.267898	-0.098289	-0.186947	-0.0796767	0.0899319	0.00127408	0.169609	0.0809508	-0.0886579
ENSFCAG00000009321	CPA2	cluster 1	none	not sig.	sig.	sig.	sig.	-0.530497	-0.785921	-0.928853	-1.07757	-0.897056	-0.97305	-0.255424	-0.398356	-0.547072	-0.366558	-0.442553	-0.142932	-0.291648	-0.111135	-0.187129	-0.148716	0.0317979	-0.0441968	0.180514	0.104519	-0.0759947
ENSFCAG00000009451	PRPF40B	cluster 1	cluster 3	not sig.	sig.	sig.	sig.	-0.552118	-0.731873	-1.13191	-1.04635	-0.874841	-1.0591	-0.179754	-0.579789	-0.494235	-0.322722	-0.506977	-0.400035	-0.314481	-0.142968	-0.327222	0.0855534	0.257067	0.0728122	0.171513	-0.0127412	-0.184254
ENSFCAG00000030280	CBR4	cluster 1	cluster 3	not sig.	sig.	sig.	sig.	-0.5312	-0.835931	-1.13569	-0.986518	-0.859378	-1.00435	-0.304732	-0.604491	-0.455318	-0.328179	-0.473149	-0.29976	-0.150586	-0.023447	-0.168417	0.149173	0.276313	0.131343	0.127139	-0.0178305	-0.14497
ENSFCAG00000003831	ULK3	cluster 1	cluster 3	sig.	sig.	sig.	sig.	-0.449402	-0.69561	-0.860146	-0.965415	-0.758851	-0.923949	-0.246208	-0.410744	-0.516012	-0.309449	-0.474547	-0.164536	-0.269805	-0.0632414	-0.228339	-0.105269	0.101295	-0.0638032	0.206563	0.0414655	-0.165098
ENSFCAG00000011430	KRBA1	cluster 1	cluster 2	sig.	sig.	sig.	sig.	-0.452981	-0.756665	-0.938261	-0.969824	-0.784685	-0.920856	-0.303684	-0.48528	-0.516842	-0.331704	-0.467875	-0.181596	-0.213159	-0.0280198	-0.164191	-0.0315625	0.153576	0.017405	0.185139	0.0489675	-0.136171
ENSFCAG00000046998	ENSFCAG00000046998	cluster 1	cluster 2	not sig.	sig.	sig.	sig.	-0.534806	-0.844098	-0.995053	-0.990073	-0.764507	-1.04088	-0.309292	-0.460247	-0.455267	-0.229701	-0.506074	-0.150955	-0.145975	0.0795908	-0.196782	0.00497953	0.230546	-0.0458273	0.225566	-0.0508069	-0.276373
ENSFCAG00000011843	FN3KRP	cluster 1	cluster 3	sig.	sig.	sig.	sig.	-0.61131	-0.867128	-1.08057	-1.07515	-0.906969	-1.01534	-0.255818	-0.469264	-0.46384	-0.295658	-0.404028	-0.213446	-0.208023	-0.0398403	-0.14821	0.00542339	0.173606	0.0652362	0.168182	0.0598128	-0.108369
ENSFCAG00000010308	ENSFCAG00000010308	cluster 1	cluster 3	not sig.	sig.	sig.	sig.	-0.540975	-0.789363	-0.984735	-1.01377	-0.827456	-0.997949	-0.248388	-0.443759	-0.472797	-0.286481	-0.456974	-0.195372	-0.224409	-0.0380928	-0.208586	-0.0290375	0.157279	-0.0132142	0.186316	0.0158234	-0.170493
ENSFCAG00000038216	TRMT2B	cluster 1	cluster 3	sig.	sig.	sig.	sig.	-0.540225	-0.807673	-1.00179	-1.00957	-0.903661	-1.00216	-0.267447	-0.461567	-0.469346	-0.363436	-0.461939	-0.19412	-0.201899	-0.0959888	-0.194492	-0.00777911	0.0981309	-0.000372088	0.10591	0.00740702	-0.098503
ENSFCAG00000033285	C8orf82	cluster 1	cluster 3	sig.	sig.	sig.	sig.	-0.782667	-1.01815	-1.03565	-1.23579	-0.752939	-1.22498	-0.235485	-0.252979	-0.45312	0.0297286	-0.442317	-0.0174943	-0.217636	0.265213	-0.206832	-0.200141	0.282708	-0.189338	0.482849	0.0108033	-0.472045
ENSFCAG00000038411	SNORD33	cluster 1	none	not sig.	sig.	sig.	sig.	-0.609496	-1.07621	-1.17437	-1.13929	-0.830522	-0.904672	-0.466718	-0.564878	-0.529792	-0.221026	-0.295176	-0.0981597	-0.0630739	0.245692	0.171542	0.0350858	0.343852	0.269702	0.308766	0.234616	-0.0741502
ENSFCAG00000004723	IDUA	cluster 1	cluster 3	sig.	sig.	sig.	sig.	-0.695344	-1.00639	-1.06899	-1.10459	-0.819222	-1.0388	-0.311046	-0.373648	-0.40925	-0.123878	-0.343457	-0.062602	-0.0982038	0.187168	-0.0324112	-0.0356018	0.24977	0.0301908	0.285372	0.0657926	-0.219579
ENSFCAG00000012336	MYCBPAP	cluster 1	cluster 1	not sig.	sig.	sig.	sig.	-0.703605	-0.949658	-1.15392	-1.22563	-0.830498	-0.97172	-0.246053	-0.450318	-0.522027	-0.126893	-0.268114	-0.204265	-0.275974	0.11916	-0.0220611	-0.0717086	0.323425	0.182204	0.395134	0.253912	-0.141221
ENSFCAG00000029064	PGBD2	cluster 1	none	not sig.	sig.	sig.	sig.	-0.616266	-1.08711	-1.15927	-1.24826	-1.01002	-1.05948	-0.470849	-0.543006	-0.631991	-0.39375	-0.443212	-0.0721571	-0.161143	0.0770984	0.0276366	-0.0889858	0.149255	0.0997936	0.238241	0.188779	-0.0494618
ENSFCAG00000035501	ENSFCAG00000035501	cluster 1	cluster 3	sig.	sig.	sig.	sig.	-0.642155	-1.03434	-1.18075	-1.27679	-0.994132	-0.960109	-0.392187	-0.538597	-0.634637	-0.351977	-0.317954	-0.14641	-0.24245	0.0402098	0.0742322	-0.0960397	0.18662	0.220643	0.28266	0.316682	0.0340224
ENSFCAG00000027262	PALLD	cluster 1	none	not sig.	sig.	sig.	sig.	-0.685916	-1.09989	-0.991142	-1.25359	-0.942706	-1.05191	-0.413978	-0.305225	-0.567671	-0.256789	-0.365997	0.108752	-0.153694	0.157188	0.0479803	-0.262446	0.0484362	-0.0607719	0.310882	0.201674	-0.109208
ENSFCAG00000046690	ENSFCAG00000046690	cluster 1	cluster 3	not sig.	sig.	sig.	sig.	-0.646936	-1.02312	-1.06325	-1.2134	-0.907658	-1.00226	-0.376183	-0.416317	-0.566464	-0.260722	-0.355326	-0.0401339	-0.190281	0.115461	0.0208579	-0.150147	0.155595	0.0609917	0.305742	0.211139	-0.0946031
ENSFCAG00000045759	NUDT19	cluster 1	cluster 3	sig.	sig.	sig.	sig.	-0.832318	-0.96023	-1.04921	-1.23194	-0.934413	-1.15167	-0.127912	-0.216888	-0.399625	-0.102095	-0.319351	-0.0889759	-0.271713	0.025817	-0.191439	-0.182737	0.114793	-0.102464	0.29753	0.0802736	-0.217257
ENSFCAG00000008091	POLR1B	cluster 1	cluster 3	sig.	sig.	sig.	sig.	-0.752243	-1.0521	-1.13076	-1.20211	-1.04789	-1.20485	-0.299854	-0.378514	-0.449868	-0.295647	-0.452603	-0.0786596	-0.150013	0.00420747	-0.152749	-0.0713538	0.0828671	-0.0740892	0.154221	-0.00273534	-0.156956
ENSFCAG00000004601	NOP14	cluster 1	cluster 3	sig.	sig.	sig.	sig.	-0.785348	-1.02104	-1.12154	-1.22023	-1.03494	-1.18466	-0.235687	-0.336188	-0.434885	-0.249592	-0.399312	-0.1005	-0.199198	-0.0139045	-0.163625	-0.0986977	0.0865959	-0.0631242	0.185294	0.0355734	-0.14972
ENSFCAG00000022191	PELP1	cluster 1	cluster 3	sig.	sig.	sig.	sig.	-0.768823	-0.993101	-1.14522	-1.21382	-1.0531	-1.19006	-0.224279	-0.376398	-0.444999	-0.284278	-0.421233	-0.152119	-0.22072	-0.0599994	-0.196954	-0.0686006	0.0921199	-0.0448351	0.16072	0.0237655	-0.136955
ENSFCAG00000005764	FBF1	cluster 1	cluster 3	sig.	sig.	sig.	sig.	-0.817217	-1.00696	-1.18369	-1.34118	-1.03364	-1.2075	-0.18974	-0.366474	-0.523963	-0.216427	-0.39028	-0.176734	-0.334223	-0.0266871	-0.20054	-0.15749	0.150047	-0.0238062	0.307536	0.133683	-0.173853
ENSFCAG00000014379	TONSL	cluster 1	cluster 3	sig.	sig.	sig.	sig.	-0.724419	-0.938836	-1.13427	-1.21626	-1.00688	-1.16494	-0.214417	-0.409849	-0.491843	-0.282465	-0.440521	-0.195432	-0.277426	-0.0680475	-0.226104	-0.0819939	0.127384	-0.0306728	0.209378	0.0513211	-0.158057
ENSFCAG00000044721	PPP1R3E	cluster 1	cluster 3	sig.	sig.	sig.	sig.	-0.706583	-0.921493	-1.09128	-1.22915	-1.01129	-1.14216	-0.214909	-0.384696	-0.522562	-0.304705	-0.435579	-0.169786	-0.307653	-0.0897955	-0.22067	-0.137867	0.0799908	-0.0508834	0.217857	0.0869833	-0.130874
ENSFCAG00000007313	WDR18	cluster 1	cluster 3	sig.	sig.	sig.	sig.	-0.788067	-0.979001	-1.19957	-1.19902	-1.05062	-1.20271	-0.190934	-0.411502	-0.41095	-0.262556	-0.41464	-0.220568	-0.220016	-0.0716222	-0.223706	0.000551994	0.148946	-0.00313836	0.148394	-0.00369035	-0.152084
ENSFCAG00000007617	PUSL1	cluster 1	cluster 3	sig.	sig.	sig.	sig.	-0.8038	-0.956339	-1.15555	-1.20747	-1.07935	-1.19699	-0.152539	-0.351748	-0.403666	-0.275547	-0.393194	-0.199209	-0.251127	-0.123008	-0.240655	-0.0519179	0.0762012	-0.0414459	0.128119	0.0104719	-0.117647
ENSFCAG00000030869	APEX1	cluster 1	cluster 3	sig.	sig.	sig.	sig.	-0.804023	-0.9816	-1.24852	-1.182	-1.12975	-1.20375	-0.177577	-0.444497	-0.377981	-0.325729	-0.399728	-0.266921	-0.200404	-0.148153	-0.222151	0.0665162	0.118768	0.0447694	0.0522516	-0.0217468	-0.0739984
ENSFCAG00000034836	ZNF70	cluster 1	cluster 3	sig.	sig.	sig.	sig.	-0.779102	-1.04414	-1.23344	-1.23099	-1.12044	-1.23051	-0.265042	-0.454341	-0.451886	-0.341336	-0.451404	-0.189299	-0.186845	-0.0762944	-0.186362	0.00245428	0.113005	0.00293694	0.11055	0.000482663	-0.110068
ENSFCAG00000026653	MATK	cluster 1	none	sig.	sig.	sig.	sig.	-0.702374	-0.882457	-1.13477	-1.14627	-0.908026	-1.11871	-0.180083	-0.432392	-0.443897	-0.205652	-0.416332	-0.252308	-0.263814	-0.0255685	-0.236248	-0.0115057	0.22674	0.0160599	0.238245	0.0275657	-0.21068
ENSFCAG00000004515	EHMT2	cluster 1	cluster 3	sig.	sig.	sig.	sig.	-0.655138	-0.947556	-1.08241	-1.11413	-0.965845	-1.08747	-0.292418	-0.42727	-0.458989	-0.310707	-0.432334	-0.134852	-0.166571	-0.0182888	-0.139916	-0.0317187	0.116563	-0.00506371	0.148282	0.0266549	-0.121627
ENSFCAG00000033258	RRP7A	cluster 1	cluster 3	sig.	sig.	sig.	sig.	-0.702182	-0.99376	-1.1568	-1.14883	-1.00886	-1.13239	-0.291578	-0.454617	-0.446648	-0.306675	-0.430207	-0.163039	-0.15507	-0.015097	-0.138629	0.00796902	0.147942	0.0244101	0.139973	0.0164411	-0.123532
ENSFCAG00000009610	LARS2	cluster 1	cluster 3	sig.	sig.	sig.	sig.	-0.701073	-0.918758	-1.15761	-1.15536	-1.02699	-1.06868	-0.217684	-0.456539	-0.454287	-0.325919	-0.367607	-0.238855	-0.236603	-0.108235	-0.149923	0.00225195	0.13062	0.0889324	0.128368	0.0866804	-0.0416878
ENSFCAG00000014211	NTPCR	cluster 1	cluster 3	sig.	sig.	sig.	sig.	-0.732818	-0.940752	-1.12394	-1.1467	-1.01446	-1.11134	-0.207935	-0.391123	-0.413881	-0.281639	-0.378523	-0.183188	-0.205946	-0.0737046	-0.170589	-0.0227585	0.109483	0.0125991	0.132242	0.0353576	-0.0968841
ENSFCAG00000042302	ENSFCAG00000042302	cluster 1	cluster 3	not sig.	sig.	sig.	sig.	-0.65533	-0.995589	-1.03985	-1.07784	-0.989872	-1.20186	-0.34026	-0.384525	-0.422507	-0.334542	-0.54653	-0.0442657	-0.0822478	0.00571751	-0.20627	-0.0379821	0.0499832	-0.162004	0.0879653	-0.124022	-0.211988
ENSFCAG00000000554	POMGNT1	cluster 1	cluster 3	sig.	sig.	sig.	sig.	-0.651583	-0.976486	-1.0638	-1.1267	-0.907248	-1.17055	-0.324904	-0.412219	-0.475114	-0.255665	-0.518967	-0.0873151	-0.15021	0.0692385	-0.194063	-0.0628951	0.156554	-0.106748	0.219449	-0.0438532	-0.263302
ENSFCAG00000007147	WDR54	cluster 1	none	not sig.	sig.	sig.	sig.	-0.620412	-1.01809	-1.0981	-1.14295	-0.958099	-1.25915	-0.397676	-0.47769	-0.522536	-0.337687	-0.638737	-0.0800144	-0.12486	0.0599884	-0.241061	-0.0448452	0.140003	-0.161047	0.184848	-0.116202	-0.30105
ENSFCAG00000005865	PHYHD1	cluster 1	none	not sig.	sig.	sig.	sig.	-0.608355	-1.00095	-1.14208	-1.22947	-1.06539	-1.20826	-0.392595	-0.533724	-0.621113	-0.457035	-0.599902	-0.141129	-0.228518	-0.0644403	-0.207308	-0.0873884	0.0766892	-0.0661782	0.164078	0.0212102	-0.142867
ENSFCAG00000007060	LAS1L	cluster 1	cluster 3	sig.	sig.	sig.	sig.	-0.675506	-1.04113	-1.1602	-1.27089	-1.08957	-1.1828	-0.365622	-0.484698	-0.595385	-0.414059	-0.507296	-0.119077	-0.229764	-0.0484377	-0.141675	-0.110687	0.070639	-0.0225981	0.181326	0.0880888	-0.0932371
ENSFCAG00000031927	TRUB1	cluster 1	cluster 3	sig.	sig.	sig.	sig.	-0.689571	-1.06822	-1.15506	-1.21144	-1.0804	-1.17055	-0.378646	-0.465494	-0.521864	-0.390829	-0.48098	-0.0868474	-0.143218	-0.0121831	-0.102334	-0.0563708	0.0746643	-0.0154863	0.131035	0.0408845	-0.0901507
ENSFCAG00000013081	POLR1E	cluster 1	cluster 3	sig.	sig.	sig.	sig.	-0.683207	-1.02898	-1.09982	-1.18139	-1.02774	-1.13353	-0.345777	-0.416617	-0.498188	-0.34453	-0.450326	-0.0708403	-0.152411	0.00124715	-0.104549	-0.0815708	0.0720875	-0.0337089	0.153658	0.0478619	-0.105796
ENSFCAG00000046543	RBFA	cluster 1	cluster 3	sig.	sig.	sig.	sig.	-0.663977	-1.0465	-1.09446	-1.18721	-1.03832	-1.13004	-0.382522	-0.430485	-0.523236	-0.374345	-0.466059	-0.0479631	-0.140714	0.00817689	-0.0835374	-0.092751	0.05614	-0.0355744	0.148891	0.0571766	-0.0917143
ENSFCAG00000009629	CHD3	cluster 1	cluster 3	sig.	sig.	sig.	sig.	-0.5639	-0.970607	-1.02234	-1.15851	-0.989576	-1.06585	-0.406706	-0.45844	-0.594609	-0.425676	-0.501947	-0.0517337	-0.187903	-0.0189696	-0.0952402	-0.136169	0.0327641	-0.0435065	0.168933	0.0926623	-0.0762706
ENSFCAG00000011092	MRS2	cluster 1	cluster 3	sig.	sig.	sig.	sig.	-0.590379	-0.981524	-1.06616	-1.13842	-0.95828	-1.10305	-0.391146	-0.475782	-0.548044	-0.367902	-0.512668	-0.0846364	-0.156898	0.0232442	-0.121522	-0.0722614	0.107881	-0.0368858	0.180142	0.0353757	-0.144766
ENSFCAG00000004262	DCBLD2	cluster 1	cluster 3	sig.	sig.	sig.	sig.	-0.676998	-1.09283	-1.40358	-1.46595	-1.36669	-1.43187	-0.415829	-0.726585	-0.788948	-0.689689	-0.754867	-0.310756	-0.373119	-0.27386	-0.339038	-0.0623636	0.0368961	-0.0282823	0.0992597	0.0340814	-0.0651784
ENSFCAG00000007004	CAPRIN2	cluster 1	cluster 3	sig.	sig.	sig.	sig.	-0.701474	-1.14857	-1.3976	-1.52737	-1.42634	-1.50831	-0.447095	-0.69613	-0.825895	-0.724866	-0.806839	-0.249035	-0.3788	-0.277771	-0.359744	-0.129765	-0.0287353	-0.110709	0.101029	0.0190558	-0.0819737
ENSFCAG00000024683	ABHD17C	cluster 1	cluster 3	sig.	sig.	sig.	sig.	-0.71974	-1.14434	-1.37842	-1.49435	-1.43495	-1.48361	-0.424597	-0.658677	-0.774609	-0.715209	-0.763868	-0.23408	-0.350012	-0.290612	-0.339271	-0.115932	-0.0565316	-0.10519	0.0594005	0.0107416	-0.0486589
ENSFCAG00000048481	ENSFCAG00000048481	cluster 1	cluster 3	sig.	sig.	sig.	sig.	-0.71514	-1.09255	-1.30659	-1.44775	-1.47703	-1.53362	-0.377409	-0.591453	-0.732614	-0.761895	-0.818478	-0.214044	-0.355204	-0.384485	-0.441069	-0.14116	-0.170441	-0.227025	-0.0292811	-0.0858646	-0.0565835
ENSFCAG00000025113	HDAC9	cluster 1	cluster 3	sig.	sig.	sig.	sig.	-0.660072	-0.999479	-1.29868	-1.40816	-1.34006	-1.35876	-0.339407	-0.638604	-0.748084	-0.679984	-0.698693	-0.299197	-0.408677	-0.340577	-0.359286	-0.10948	-0.0413801	-0.0600889	0.0680998	0.049391	-0.0187088
ENSFCAG00000005299	PATJ	cluster 1	cluster 3	sig.	sig.	sig.	sig.	-0.748786	-1.08486	-1.27404	-1.49866	-1.45599	-1.45218	-0.336075	-0.525258	-0.749879	-0.707207	-0.703395	-0.189183	-0.413805	-0.371132	-0.36732	-0.224622	-0.181949	-0.178137	0.0426722	0.0464845	0.00381233
ENSFCAG00000006417	MOCS1	cluster 1	cluster 3	sig.	sig.	sig.	sig.	-0.741456	-1.0781	-1.35286	-1.51068	-1.44747	-1.45291	-0.33664	-0.611401	-0.769228	-0.706011	-0.711456	-0.274761	-0.432588	-0.369371	-0.374817	-0.157827	-0.0946099	-0.100055	0.0632169	0.0577714	-0.00544549
ENSFCAG00000033842	AQP3	cluster 1	cluster 3	sig.	sig.	sig.	sig.	-0.802776	-1.23898	-1.37795	-1.62001	-1.47538	-1.60288	-0.436205	-0.575175	-0.817229	-0.672599	-0.800101	-0.13897	-0.381024	-0.236394	-0.363895	-0.242054	-0.0974244	-0.224926	0.14463	0.0171287	-0.127501
ENSFCAG00000006839	AKAP1	cluster 1	cluster 3	sig.	sig.	sig.	sig.	-0.899991	-1.18308	-1.39995	-1.66662	-1.49222	-1.57851	-0.283088	-0.499959	-0.766628	-0.59223	-0.678515	-0.216871	-0.483539	-0.309142	-0.395427	-0.266668	-0.0922707	-0.178556	0.174397	0.0881124	-0.086285
ENSFCAG00000037539	SLC25A4	cluster 1	cluster 3	sig.	sig.	sig.	sig.	-0.973633	-1.31209	-1.40353	-1.72064	-1.51946	-1.61525	-0.338459	-0.429901	-0.747008	-0.545831	-0.64162	-0.0914429	-0.408549	-0.207372	-0.303162	-0.317106	-0.115929	-0.211719	0.201177	0.105387	-0.0957899
ENSFCAG00000006687	ENSFCAG00000006687	cluster 1	cluster 3	sig.	sig.	sig.	sig.	-0.851166	-1.11666	-1.33614	-1.59108	-1.38766	-1.5714	-0.265497	-0.484975	-0.739914	-0.536489	-0.720234	-0.219477	-0.474416	-0.270992	-0.454736	-0.254939	-0.0515144	-0.235259	0.203424	0.0196799	-0.183744
ENSFCAG00000023795	PRKAR1B	cluster 1	cluster 3	sig.	sig.	sig.	sig.	-0.800536	-1.11729	-1.29316	-1.51988	-1.35419	-1.60528	-0.316752	-0.492621	-0.719348	-0.553657	-0.804747	-0.175869	-0.402596	-0.236905	-0.487995	-0.226727	-0.0610364	-0.312127	0.165691	-0.0853993	-0.25109
ENSFCAG00000002283	ALPK2	cluster 1	cluster 3	sig.	sig.	sig.	sig.	-0.760223	-1.05409	-1.36115	-1.56189	-1.42417	-1.55953	-0.29387	-0.600928	-0.801669	-0.663949	-0.799307	-0.307058	-0.507798	-0.370079	-0.505437	-0.200741	-0.0630214	-0.198379	0.137719	0.00236119	-0.135358
ENSFCAG00000050383	ENSFCAG00000050383	cluster 1	cluster 1	sig.	sig.	sig.	sig.	-0.77777	-1.15625	-1.44334	-1.69252	-1.43846	-1.62173	-0.378481	-0.665572	-0.914748	-0.660688	-0.843957	-0.287091	-0.536267	-0.282207	-0.465475	-0.249176	0.00488395	-0.178384	0.25406	0.0707916	-0.183268
ENSFCAG00000008898	CD22	cluster 1	cluster 3	sig.	sig.	sig.	sig.	-0.884203	-1.16565	-1.55155	-1.76844	-1.43649	-1.50965	-0.281442	-0.667351	-0.88424	-0.55229	-0.625444	-0.385909	-0.602798	-0.270848	-0.344002	-0.216889	0.115061	0.041907	0.33195	0.258796	-0.073154
ENSFCAG00000012409	TTC26	cluster 1	cluster 1	sig.	sig.	sig.	sig.	-0.938413	-1.26839	-1.55635	-1.68804	-1.59481	-1.58915	-0.32998	-0.617934	-0.749623	-0.656393	-0.65074	-0.287954	-0.419643	-0.326413	-0.32076	-0.131689	-0.0384592	-0.0328059	0.0932296	0.0988829	0.00565331
ENSFCAG00000047520	ENSFCAG00000047520	cluster 1	cluster 1	sig.	sig.	sig.	sig.	-0.990525	-1.11205	-1.55552	-1.65507	-1.54525	-1.5703	-0.121522	-0.564998	-0.664549	-0.554726	-0.579774	-0.443476	-0.543026	-0.433204	-0.458252	-0.0995503	0.010272	-0.0147757	0.109822	0.0847746	-0.0250477
ENSFCAG00000014536	PBX4	cluster 1	cluster 3	sig.	sig.	sig.	sig.	-0.828571	-1.05825	-1.54501	-1.6969	-1.51733	-1.7115	-0.229682	-0.716436	-0.868327	-0.68876	-0.882933	-0.486754	-0.638645	-0.459079	-0.653251	-0.151891	0.0276755	-0.166497	0.179567	-0.0146063	-0.194173
ENSFCAG00000024377	MARCKSL1	cluster 1	cluster 1	sig.	sig.	sig.	sig.	-0.834982	-1.07923	-1.55429	-1.62336	-1.46807	-1.71856	-0.244249	-0.719311	-0.788378	-0.633086	-0.883573	-0.475062	-0.544129	-0.388837	-0.639324	-0.0690666	0.0862254	-0.164262	0.155292	-0.0951956	-0.250488
ENSFCAG00000009414	MYO1E	cluster 1	none	sig.	sig.	sig.	sig.	-0.764523	-1.07032	-1.59879	-1.60815	-1.48238	-1.51501	-0.305795	-0.834265	-0.843625	-0.717853	-0.750485	-0.52847	-0.53783	-0.412058	-0.444689	-0.0093601	0.116412	0.0837808	0.125772	0.0931409	-0.0326316
ENSFCAG00000027100	NHSL1	cluster 1	cluster 1	sig.	sig.	sig.	sig.	-0.882489	-1.05685	-1.59687	-1.71116	-1.60787	-1.58695	-0.174357	-0.714378	-0.828667	-0.725383	-0.70446	-0.540021	-0.65431	-0.551026	-0.530103	-0.114289	-0.0110052	0.00991771	0.103284	0.124207	0.020923
ENSFCAG00000028243	MAP3K13	cluster 1	cluster 3	sig.	sig.	sig.	sig.	-0.856766	-1.23167	-1.60889	-1.79785	-1.58994	-1.62934	-0.374902	-0.75212	-0.941086	-0.733172	-0.77257	-0.377217	-0.566184	-0.35827	-0.397668	-0.188966	0.0189473	-0.0204508	0.207914	0.168516	-0.0393981
ENSFCAG00000032944	ZIK1	cluster 1	cluster 1	sig.	sig.	sig.	sig.	-0.855105	-1.25633	-1.64561	-1.74721	-1.66499	-1.76907	-0.401227	-0.790501	-0.892104	-0.809885	-0.913969	-0.389274	-0.490876	-0.408658	-0.512741	-0.101602	-0.0193837	-0.123467	0.0822186	-0.021865	-0.104084
ENSFCAG00000001566	PRKCG	cluster 1	cluster 3	not sig.	sig.	sig.	sig.	-0.709178	-0.735288	-1.40224	-1.51829	-1.4129	-1.56643	-0.0261099	-0.693062	-0.809109	-0.703724	-0.857255	-0.666952	-0.782999	-0.677614	-0.831145	-0.116047	-0.0106617	-0.164193	0.105386	-0.0481454	-0.153531
ENSFCAG00000013410	TTLL11	cluster 1	cluster 3	sig.	sig.	sig.	sig.	-0.654261	-0.814223	-1.36069	-1.53594	-1.34449	-1.54779	-0.159962	-0.706427	-0.881679	-0.690225	-0.893532	-0.546465	-0.721717	-0.530264	-0.73357	-0.175252	0.016201	-0.187105	0.191453	-0.0118528	-0.203306
ENSFCAG00000023889	NPNT	cluster 1	cluster 3	sig.	sig.	sig.	sig.	-0.803745	-1.10547	-1.45523	-1.65245	-1.72537	-1.73262	-0.301729	-0.651484	-0.848706	-0.921625	-0.928878	-0.349756	-0.546977	-0.619896	-0.62715	-0.197221	-0.270141	-0.277394	-0.0729195	-0.0801728	-0.00725329
ENSFCAG00000040144	YPEL1	cluster 1	cluster 1	sig.	sig.	sig.	sig.	-0.718946	-1.07585	-1.42099	-1.62294	-1.60452	-1.53229	-0.356904	-0.702044	-0.903997	-0.885577	-0.813344	-0.345141	-0.547093	-0.528674	-0.45644	-0.201952	-0.183533	-0.1113	0.0184191	0.0906526	0.0722334
ENSFCAG00000012495	AMOT	cluster 1	cluster 3	not sig.	sig.	sig.	sig.	-0.725651	-1.08575	-1.31003	-1.56915	-1.52072	-1.75586	-0.360096	-0.584382	-0.843498	-0.795072	-1.03021	-0.224285	-0.483402	-0.434976	-0.670115	-0.259117	-0.21069	-0.44583	0.0484262	-0.186713	-0.23514
ENSFCAG00000038995	KAZN	cluster 1	none	not sig.	sig.	sig.	sig.	-0.874914	-1.18248	-1.45601	-1.63547	-1.60622	-1.82693	-0.30757	-0.5811	-0.760559	-0.731311	-0.952018	-0.27353	-0.452988	-0.42374	-0.644447	-0.179458	-0.15021	-0.370918	0.029248	-0.191459	-0.220707
ENSFCAG00000041563	UNCX	cluster 1	none	not sig.	sig.	sig.	sig.	-0.933925	-1.22692	-1.47997	-1.7223	-1.59874	-1.76468	-0.292994	-0.546045	-0.788379	-0.664813	-0.830751	-0.25305	-0.495385	-0.371819	-0.537757	-0.242335	-0.118768	-0.284706	0.123566	-0.0423717	-0.165938
ENSFCAG00000008830	ANKS6	cluster 1	cluster 1	sig.	not sig.	sig.	sig.	-0.999115	-0.765078	-1.05383	-1.7807	-1.26929	-1.5779	0.234037	-0.0547141	-0.781587	-0.270177	-0.578786	-0.288751	-1.01562	-0.504214	-0.812823	-0.726873	-0.215463	-0.524072	0.511411	0.202801	-0.308609
ENSFCAG00000037513	MEX3B	cluster 1	cluster 1	not sig.	not sig.	sig.	sig.	-0.836783	-0.776266	-0.98533	-1.62158	-1.18588	-1.35842	0.0605174	-0.148547	-0.784797	-0.349096	-0.521642	-0.209065	-0.845315	-0.409614	-0.582159	-0.63625	-0.200549	-0.373095	0.435701	0.263156	-0.172545
ENSFCAG00000008781	PSEN2	cluster 1	cluster 3	not sig.	sig.	sig.	sig.	-0.556685	-0.687093	-0.957576	-1.45526	-0.918339	-1.15559	-0.130408	-0.40089	-0.898578	-0.361654	-0.59891	-0.270483	-0.76817	-0.231247	-0.468502	-0.497687	0.0392363	-0.198019	0.536923	0.299668	-0.237256
ENSFCAG00000032334	TSPAN8	cluster 1	cluster 3	not sig.	not sig.	sig.	sig.	-0.772056	-0.680774	-1.30478	-1.58416	-1.28653	-1.28784	0.0912817	-0.532722	-0.812103	-0.514469	-0.515783	-0.624003	-0.903384	-0.605751	-0.607065	-0.279381	0.0182521	0.0169383	0.297633	0.29632	-0.00131372
ENSFCAG00000042553	CCR10	cluster 1	none	not sig.	not sig.	not sig.	sig.	-0.658339	-0.637675	-1.02238	-1.55541	-1.30786	-1.18131	0.0206638	-0.364042	-0.89707	-0.649518	-0.522975	-0.384706	-0.917734	-0.670181	-0.543639	-0.533028	-0.285476	-0.158933	0.247553	0.374095	0.126542
ENSFCAG00000030622	ANHX	cluster 1	none	not sig.	sig.	sig.	sig.	-0.703615	-0.841984	-1.24166	-1.65753	-1.35117	-1.5059	-0.138369	-0.538045	-0.953915	-0.647553	-0.802288	-0.399676	-0.815546	-0.509184	-0.663919	-0.41587	-0.109508	-0.264243	0.306362	0.151627	-0.154735
ENSFCAG00000013719	USP54	cluster 1	cluster 3	sig.	sig.	sig.	sig.	-0.703242	-0.931336	-1.19416	-1.49978	-1.3436	-1.39334	-0.228094	-0.490916	-0.796535	-0.640362	-0.690097	-0.262822	-0.56844	-0.412267	-0.462003	-0.305619	-0.149445	-0.199181	0.156173	0.106437	-0.0497357
ENSFCAG00000003718	BRME1	cluster 1	cluster 1	sig.	sig.	sig.	sig.	-0.825328	-0.957326	-1.28729	-1.56279	-1.42677	-1.4547	-0.131998	-0.461963	-0.737464	-0.60144	-0.629374	-0.329965	-0.605466	-0.469443	-0.497376	-0.275501	-0.139478	-0.167411	0.136023	0.10809	-0.0279334
ENSFCAG00000045548	ENSFCAG00000045548	cluster 1	none	not sig.	not sig.	sig.	sig.	-0.810965	-0.894083	-1.25074	-1.54365	-1.31084	-1.42852	-0.083118	-0.439777	-0.732687	-0.499875	-0.61756	-0.356659	-0.649569	-0.416757	-0.534442	-0.29291	-0.0600983	-0.177783	0.232812	0.115127	-0.117684
ENSFCAG00000006254	TM7SF2	cluster 1	cluster 1	sig.	sig.	sig.	sig.	-0.957611	-0.95995	-1.30086	-1.59756	-1.35177	-1.62185	-0.00233947	-0.34325	-0.639952	-0.394158	-0.664239	-0.34091	-0.637613	-0.391819	-0.6619	-0.296703	-0.0509085	-0.32099	0.245794	-0.0242874	-0.270082
ENSFCAG00000015695	LZTS2	cluster 1	cluster 1	sig.	sig.	sig.	sig.	-0.876802	-0.914518	-1.14086	-1.43572	-1.41423	-1.52823	-0.0377164	-0.264055	-0.558914	-0.537427	-0.651428	-0.226338	-0.521198	-0.499711	-0.613712	-0.29486	-0.273373	-0.387373	0.0214871	-0.0925136	-0.114001
ENSFCAG00000040949	ENSFCAG00000040949	cluster 1	none	sig.	sig.	sig.	sig.	-0.86084	-0.905824	-1.23153	-1.48549	-1.4577	-1.62657	-0.0449839	-0.37069	-0.624652	-0.596861	-0.76573	-0.325706	-0.579669	-0.551877	-0.720747	-0.253963	-0.226171	-0.395041	0.0277919	-0.141078	-0.16887
ENSFCAG00000014135	CLIP3	cluster 1	cluster 3	sig.	sig.	sig.	sig.	-0.847375	-1.13286	-1.24665	-1.52032	-1.42647	-1.4167	-0.285484	-0.399272	-0.67294	-0.579091	-0.569325	-0.113788	-0.387457	-0.293607	-0.283841	-0.273668	-0.179819	-0.170052	0.0938496	0.103616	0.0097663
ENSFCAG00000044282	N4BP3	cluster 1	cluster 3	sig.	sig.	sig.	sig.	-0.869672	-1.02537	-1.16446	-1.50273	-1.38145	-1.37305	-0.155701	-0.294789	-0.63306	-0.511777	-0.503381	-0.139088	-0.477359	-0.356076	-0.34768	-0.338271	-0.216988	-0.208592	0.121283	0.129679	0.00839597
ENSFCAG00000010947	DEPTOR	cluster 1	cluster 3	sig.	sig.	sig.	sig.	-0.948677	-0.966093	-1.14543	-1.47354	-1.36288	-1.43944	-0.0174159	-0.196752	-0.524861	-0.414201	-0.490765	-0.179336	-0.507445	-0.396785	-0.473349	-0.328109	-0.217449	-0.294013	0.110661	0.0340962	-0.0765644
ENSFCAG00000015424	FAM83G	cluster 1	none	not sig.	sig.	sig.	sig.	-0.908529	-1.0652	-1.28828	-1.62438	-1.50093	-1.58496	-0.156667	-0.379749	-0.715853	-0.592398	-0.676436	-0.223082	-0.559186	-0.435732	-0.519769	-0.336104	-0.21265	-0.296687	0.123454	0.0394168	-0.0840375
ENSFCAG00000042099	TFAP4	cluster 1	none	sig.	sig.	sig.	sig.	-0.973116	-1.05112	-1.25738	-1.57561	-1.51872	-1.53084	-0.0779999	-0.284267	-0.602494	-0.545603	-0.557726	-0.206267	-0.524494	-0.467603	-0.479726	-0.318227	-0.261336	-0.273459	0.0568908	0.0447679	-0.0121229
ENSFCAG00000011595	MEF2C	cluster 1	cluster 3	sig.	sig.	sig.	sig.	-0.979363	-1.027	-1.29525	-1.49925	-1.40523	-1.34711	-0.0476352	-0.315891	-0.519891	-0.425868	-0.367745	-0.268256	-0.472256	-0.378232	-0.32011	-0.204	-0.109976	-0.0518538	0.0940236	0.152146	0.0581224
ENSFCAG00000014679	CEP131	cluster 1	cluster 3	sig.	sig.	sig.	sig.	-1.05372	-1.08661	-1.39347	-1.63633	-1.35884	-1.4467	-0.0328949	-0.339752	-0.582617	-0.305127	-0.392979	-0.306857	-0.549722	-0.272232	-0.360084	-0.242865	0.0346243	-0.0532276	0.27749	0.189638	-0.0878519
ENSFCAG00000000942	SGSH	cluster 1	cluster 3	sig.	sig.	sig.	sig.	-0.934599	-1.06114	-1.32602	-1.54424	-1.35526	-1.38709	-0.126539	-0.391422	-0.609641	-0.420656	-0.452496	-0.264884	-0.483102	-0.294117	-0.325957	-0.218219	-0.0292339	-0.0610734	0.188985	0.157145	-0.0318395
ENSFCAG00000012335	RSAD1	cluster 1	cluster 3	sig.	sig.	sig.	sig.	-0.956016	-1.06142	-1.37732	-1.62536	-1.41406	-1.43844	-0.105403	-0.421303	-0.669347	-0.458039	-0.48242	-0.315901	-0.563944	-0.352637	-0.377018	-0.248043	-0.0367362	-0.0611171	0.211307	0.186926	-0.0243809
ENSFCAG00000005341	DDX25	cluster 1	cluster 3	sig.	sig.	sig.	sig.	-0.954556	-1.18267	-1.32764	-1.62684	-1.40504	-1.46665	-0.22811	-0.373081	-0.672283	-0.45048	-0.512095	-0.144971	-0.444173	-0.22237	-0.283985	-0.299202	-0.0773993	-0.139014	0.221803	0.160189	-0.0616146
ENSFCAG00000030447	FAM222A	cluster 1	cluster 3	sig.	sig.	sig.	sig.	-1.02018	-1.21079	-1.37534	-1.73275	-1.42174	-1.57894	-0.190616	-0.355158	-0.712567	-0.401565	-0.558765	-0.164542	-0.521951	-0.210949	-0.368149	-0.35741	-0.0464077	-0.203607	0.311002	0.153802	-0.1572
ENSFCAG00000045745	NEIL2	cluster 1	cluster 3	sig.	sig.	sig.	sig.	-0.970709	-1.05902	-1.36643	-1.57636	-1.33258	-1.5158	-0.0883162	-0.395724	-0.605652	-0.361875	-0.54509	-0.307408	-0.517335	-0.273558	-0.456774	-0.209927	0.0338495	-0.149366	0.243777	0.0605614	-0.183215
ENSFCAG00000047648	ENSFCAG00000047648	cluster 1	none	not sig.	sig.	sig.	sig.	-0.962097	-1.08359	-1.36063	-1.65626	-1.27395	-1.48571	-0.121494	-0.398536	-0.694164	-0.311857	-0.523614	-0.277041	-0.57267	-0.190363	-0.40212	-0.295629	0.0866782	-0.125079	0.382307	0.17055	-0.211757
ENSFCAG00000033518	PPP1R13L	cluster 1	cluster 3	sig.	sig.	sig.	sig.	-0.843245	-0.937684	-1.3668	-1.44999	-1.30444	-1.38966	-0.0944385	-0.523556	-0.606744	-0.461195	-0.546419	-0.429117	-0.512305	-0.366757	-0.45198	-0.0831881	0.0623606	-0.022863	0.145549	0.0603251	-0.0852236
ENSFCAG00000052183	ENSFCAG00000052183	cluster 1	cluster 3	sig.	sig.	sig.	sig.	-0.771933	-0.87678	-1.31406	-1.39815	-1.21504	-1.35374	-0.104847	-0.542127	-0.626215	-0.443105	-0.581809	-0.437281	-0.521368	-0.338258	-0.476963	-0.0840873	0.0990225	-0.0396821	0.18311	0.0444052	-0.138705
ENSFCAG00000003774	SWAP70	cluster 1	cluster 3	sig.	sig.	sig.	sig.	-0.831211	-0.895949	-1.28263	-1.42783	-1.20297	-1.1943	-0.0647377	-0.451416	-0.596623	-0.371756	-0.363085	-0.386678	-0.531885	-0.307019	-0.298347	-0.145207	0.0796597	0.0883312	0.224867	0.233538	0.00867152
ENSFCAG00000007384	WDFY4	cluster 1	cluster 3	sig.	sig.	sig.	sig.	-0.881777	-0.904397	-1.33249	-1.39223	-1.16013	-1.24461	-0.0226196	-0.450712	-0.510454	-0.278349	-0.362833	-0.428093	-0.487835	-0.25573	-0.340213	-0.0597423	0.172363	0.0878795	0.232105	0.147622	-0.0844834
ENSFCAG00000027999	ENSFCAG00000027999	cluster 1	none	sig.	sig.	sig.	sig.	-0.960266	-0.942471	-1.42373	-1.4636	-1.49873	-1.36863	0.0177951	-0.463464	-0.503332	-0.538459	-0.408367	-0.481259	-0.521127	-0.556255	-0.426162	-0.0398681	-0.0749954	0.0550968	-0.0351274	0.0949649	0.130092
ENSFCAG00000051523	ENSFCAG00000051523	cluster 1	cluster 3	sig.	sig.	sig.	sig.	-0.958694	-0.91868	-1.64585	-1.59626	-1.45487	-1.48427	0.0400143	-0.687154	-0.637564	-0.496175	-0.525575	-0.727168	-0.677578	-0.536189	-0.565589	0.0495901	0.190979	0.161579	0.141389	0.111989	-0.0294004
ENSFCAG00000031794	ENSFCAG00000031794	cluster 1	none	not sig.	not sig.	sig.	sig.	-0.811822	-0.700808	-1.37522	-1.40788	-1.29036	-1.09359	0.111015	-0.563401	-0.596057	-0.478536	-0.281764	-0.674416	-0.707071	-0.589551	-0.392779	-0.0326552	0.0848655	0.281638	0.117521	0.314293	0.196772
ENSFCAG00000047359	ENSFCAG00000047359	cluster 1	none	not sig.	not sig.	sig.	sig.	-0.804115	-0.516924	-1.36322	-1.25417	-1.15885	-1.1964	0.287191	-0.559106	-0.450058	-0.354736	-0.392282	-0.846297	-0.737249	-0.641927	-0.679473	0.109048	0.20437	0.166824	0.0953224	0.057776	-0.0375464
ENSFCAG00000046203	ENSFCAG00000046203	cluster 1	none	not sig.	not sig.	sig.	sig.	-0.790425	-0.510864	-1.22702	-1.19729	-1.31425	-1.03204	0.279562	-0.436594	-0.406863	-0.523821	-0.241614	-0.716155	-0.686424	-0.803383	-0.521175	0.0297313	-0.0872275	0.19498	-0.116959	0.165249	0.282208
ENSFCAG00000004371	ENSFCAG00000004371	cluster 1	none	sig.	sig.	sig.	sig.	-0.818853	-0.665931	-1.22734	-1.20211	-1.32624	-1.08902	0.152923	-0.408485	-0.383254	-0.507383	-0.270172	-0.561407	-0.536176	-0.660305	-0.423094	0.0252309	-0.0988982	0.138313	-0.124129	0.113082	0.237211
ENSFCAG00000050424	ENSFCAG00000050424	cluster 1	cluster 2	not sig.	not sig.	sig.	sig.	-0.717534	-0.575721	-1.07689	-1.16691	-1.25409	-1.02424	0.141812	-0.359359	-0.449373	-0.536556	-0.306708	-0.501171	-0.591185	-0.678369	-0.44852	-0.0900145	-0.177198	0.0526507	-0.0871832	0.142665	0.229848
ENSFCAG00000029689	ENSFCAG00000029689	cluster 1	none	not sig.	not sig.	sig.	sig.	-0.741007	-0.579158	-1.02751	-1.27722	-1.20532	-1.07568	0.161849	-0.286503	-0.536209	-0.464313	-0.334669	-0.448352	-0.698058	-0.626162	-0.496517	-0.249706	-0.17781	-0.0481653	0.071896	0.201541	0.129645
ENSFCAG00000049975	ENSFCAG00000049975	cluster 1	none	not sig.	not sig.	sig.	sig.	-0.665201	-0.597951	-1.04428	-1.28093	-1.23447	-1.08119	0.0672505	-0.37908	-0.615727	-0.569264	-0.415994	-0.446331	-0.682978	-0.636515	-0.483244	-0.236647	-0.190184	-0.0369136	0.046463	0.199734	0.153271
ENSFCAG00000022071	ENSFCAG00000022071	cluster 1	none	not sig.	not sig.	sig.	sig.	-0.724413	-0.729765	-1.10163	-1.26479	-1.24044	-0.962723	-0.00535277	-0.377217	-0.540373	-0.516026	-0.23831	-0.371864	-0.53502	-0.510673	-0.232957	-0.163156	-0.138809	0.138907	0.0243472	0.302063	0.277716
ENSFCAG00000045882	ENSFCAG00000045882	cluster 1	none	not sig.	not sig.	sig.	sig.	-0.650415	-0.564187	-1.09423	-1.31107	-1.14985	-0.954806	0.0862278	-0.443812	-0.660659	-0.499437	-0.304391	-0.53004	-0.746887	-0.585664	-0.390619	-0.216847	-0.0556246	0.139421	0.161223	0.356268	0.195046
ENSFCAG00000024837	ENSFCAG00000024837	cluster 1	none	not sig.	not sig.	not sig.	sig.	-0.615096	-0.811081	-0.928803	-1.48247	-1.66233	-1.05497	-0.195985	-0.313707	-0.867377	-1.04723	-0.439876	-0.117722	-0.671392	-0.851249	-0.243891	-0.55367	-0.733527	-0.126169	-0.179857	0.427501	0.607358
ENSFCAG00000025197	ENSFCAG00000025197	cluster 1	none	not sig.	not sig.	not sig.	sig.	-0.761375	-0.718735	-0.922275	-1.10019	-1.47672	-0.873398	0.0426397	-0.1609	-0.338813	-0.715346	-0.112023	-0.20354	-0.381453	-0.757985	-0.154663	-0.177913	-0.554445	0.048877	-0.376532	0.22679	0.603322
ENSFCAG00000004982	HTR3B	cluster 1	cluster 3	not sig.	sig.	sig.	sig.	-0.407732	-0.8691	-1.05918	-1.17461	-1.28721	-1.24693	-0.461367	-0.651452	-0.766876	-0.879476	-0.839201	-0.190085	-0.305508	-0.418109	-0.377834	-0.115423	-0.228024	-0.187749	-0.112601	-0.0723254	0.0402752
ENSFCAG00000015335	CYP2U1	cluster 1	cluster 3	not sig.	sig.	sig.	sig.	-0.360617	-0.889629	-0.975238	-1.21062	-1.20941	-1.23251	-0.529012	-0.614621	-0.850006	-0.848792	-0.87189	-0.0856087	-0.320994	-0.31978	-0.342878	-0.235385	-0.234171	-0.25727	0.00121407	-0.0218845	-0.0230985
ENSFCAG00000023664	PLEKHA1	cluster 1	cluster 3	not sig.	sig.	sig.	sig.	-0.313657	-0.879816	-1.00222	-1.06969	-1.22359	-1.06764	-0.566159	-0.688566	-0.756037	-0.909934	-0.753978	-0.122407	-0.189878	-0.343775	-0.187819	-0.0674713	-0.221368	-0.0654122	-0.153897	0.00205908	0.155956
ENSFCAG00000041521	ABCA5	cluster 1	none	not sig.	sig.	sig.	sig.	-0.399769	-0.94044	-1.03225	-1.26618	-1.27467	-1.10821	-0.540671	-0.632484	-0.866414	-0.874901	-0.708441	-0.0918129	-0.325743	-0.33423	-0.16777	-0.23393	-0.242417	-0.0759568	-0.00848661	0.157973	0.16646
ENSFCAG00000007792	CD200	cluster 1	cluster 3	sig.	sig.	sig.	sig.	-0.699765	-0.956896	-1.15503	-1.25929	-1.31734	-1.41685	-0.25713	-0.455264	-0.559525	-0.61757	-0.717085	-0.198134	-0.302394	-0.360439	-0.459955	-0.104261	-0.162306	-0.261821	-0.0580451	-0.157561	-0.0995155
ENSFCAG00000033257	IMMP2L	cluster 1	cluster 3	not sig.	sig.	sig.	sig.	-0.638571	-0.97322	-1.13216	-1.32223	-1.34951	-1.4435	-0.334649	-0.493593	-0.683657	-0.710941	-0.80493	-0.158944	-0.349008	-0.376292	-0.470281	-0.190064	-0.217348	-0.311337	-0.0272844	-0.121273	-0.0939888
ENSFCAG00000053185	ENSFCAG00000053185	cluster 1	cluster 3	not sig.	sig.	sig.	sig.	-0.527903	-1.0485	-1.04948	-1.1824	-1.30734	-1.30428	-0.520599	-0.521573	-0.654492	-0.779439	-0.776381	-0.000973804	-0.133893	-0.25884	-0.255782	-0.13292	-0.257866	-0.254809	-0.124946	-0.121889	0.00305742
ENSFCAG00000028450	BFSP1	cluster 1	cluster 3	not sig.	sig.	sig.	sig.	-0.573871	-1.08597	-1.16131	-1.25619	-1.30868	-1.4573	-0.512097	-0.587435	-0.682321	-0.734813	-0.883427	-0.0753381	-0.170224	-0.222716	-0.37133	-0.0948858	-0.147378	-0.295992	-0.0524921	-0.201106	-0.148614
ENSFCAG00000053117	ENSFCAG00000053117	cluster 1	none	not sig.	sig.	sig.	sig.	-0.585395	-1.0347	-1.16862	-1.23741	-1.36685	-1.39151	-0.449308	-0.583229	-0.652012	-0.781456	-0.806115	-0.133922	-0.202704	-0.332148	-0.356807	-0.0687827	-0.198227	-0.222885	-0.129444	-0.154103	-0.0246587
ENSFCAG00000036976	LIX1	cluster 1	none	not sig.	sig.	sig.	sig.	-0.765939	-1.09575	-1.24772	-1.46859	-1.61046	-1.36418	-0.329814	-0.481784	-0.702653	-0.844522	-0.598237	-0.15197	-0.37284	-0.514709	-0.268423	-0.220869	-0.362738	-0.116453	-0.141869	0.104416	0.246285
ENSFCAG00000046937	ENSFCAG00000046937	cluster 1	none	not sig.	sig.	sig.	sig.	-0.630941	-1.19497	-1.09297	-1.3	-1.46302	-1.32257	-0.564032	-0.462028	-0.669055	-0.83208	-0.691625	0.102004	-0.105023	-0.268049	-0.127594	-0.207027	-0.370053	-0.229597	-0.163026	-0.0225703	0.140455
ENSFCAG00000000813	ADAM12	cluster 1	none	not sig.	sig.	sig.	sig.	-0.349743	-0.836744	-0.850879	-1.24174	-1.0641	-1.18377	-0.487	-0.501136	-0.891999	-0.714358	-0.834029	-0.0141355	-0.404998	-0.227358	-0.347028	-0.390863	-0.213222	-0.332893	0.17764	0.0579698	-0.119671
ENSFCAG00000025413	ADAM22	cluster 1	cluster 1	not sig.	sig.	sig.	sig.	-0.354535	-0.797215	-0.744327	-1.23631	-1.0465	-1.05916	-0.44268	-0.389792	-0.881775	-0.691968	-0.70462	0.0528875	-0.439095	-0.249289	-0.26194	-0.491983	-0.302176	-0.314828	0.189807	0.177155	-0.0126517
ENSFCAG00000004295	SATB1	cluster 1	cluster 3	sig.	sig.	sig.	sig.	-0.445914	-0.754408	-0.828466	-1.15841	-1.04384	-1.10246	-0.308494	-0.382552	-0.712497	-0.597929	-0.656548	-0.074058	-0.404003	-0.289435	-0.348055	-0.329945	-0.215377	-0.273997	0.114568	0.0559482	-0.0586199
ENSFCAG00000001392	JADE3	cluster 1	cluster 3	not sig.	sig.	sig.	sig.	-0.514291	-0.734457	-0.909234	-1.22147	-1.03377	-1.11763	-0.220167	-0.394943	-0.70718	-0.51948	-0.603343	-0.174777	-0.487014	-0.299314	-0.383176	-0.312237	-0.124537	-0.208399	0.1877	0.103837	-0.0838624
ENSFCAG00000010096	TOMM34	cluster 1	cluster 3	not sig.	sig.	sig.	sig.	-0.482162	-0.769674	-0.897646	-1.26386	-1.06867	-1.1255	-0.287512	-0.415484	-0.781697	-0.586511	-0.643335	-0.127972	-0.494185	-0.298999	-0.355823	-0.366213	-0.171027	-0.227851	0.195186	0.138362	-0.0568238
ENSFCAG00000006507	KRTDAP	cluster 1	none	not sig.	sig.	sig.	sig.	-0.531707	-0.862212	-0.898762	-1.30692	-1.18268	-1.15484	-0.330504	-0.367055	-0.775211	-0.650977	-0.623129	-0.0365508	-0.444707	-0.320473	-0.292624	-0.408156	-0.283922	-0.256074	0.124234	0.152082	0.0278483
ENSFCAG00000022135	EPB41L5	cluster 1	cluster 3	not sig.	sig.	sig.	sig.	-0.549493	-0.776097	-0.94356	-1.27436	-1.22572	-1.11698	-0.226603	-0.394066	-0.724869	-0.676224	-0.567486	-0.167463	-0.498266	-0.44962	-0.340883	-0.330803	-0.282157	-0.17342	0.0486452	0.157383	0.108738
ENSFCAG00000010280	GLCE	cluster 1	cluster 1	sig.	sig.	sig.	sig.	-0.587733	-0.990857	-0.975722	-1.329	-1.33655	-1.43124	-0.403123	-0.387989	-0.741265	-0.748812	-0.843505	0.0151347	-0.338142	-0.345689	-0.440382	-0.353277	-0.360823	-0.455516	-0.00754653	-0.102239	-0.094693
ENSFCAG00000012553	ARHGEF10	cluster 1	cluster 3	sig.	sig.	sig.	sig.	-0.679393	-0.986202	-0.968466	-1.31262	-1.34034	-1.35965	-0.306809	-0.289073	-0.633225	-0.660949	-0.680261	0.0177361	-0.326416	-0.35414	-0.373452	-0.344152	-0.371876	-0.391188	-0.0277245	-0.0470363	-0.0193118
ENSFCAG00000003965	PDE9A	cluster 1	cluster 3	not sig.	sig.	sig.	sig.	-0.522766	-0.961728	-0.946659	-1.35651	-1.33884	-1.30806	-0.438961	-0.423892	-0.833746	-0.816078	-0.785295	0.0150688	-0.394784	-0.377117	-0.346334	-0.409853	-0.392186	-0.361403	0.0176674	0.0484504	0.030783
ENSFCAG00000004282	ENO2	cluster 1	cluster 1	not sig.	sig.	sig.	sig.	-0.656421	-1.03052	-1.10206	-1.4294	-1.35521	-1.36928	-0.374099	-0.445634	-0.772977	-0.69879	-0.712858	-0.071535	-0.398877	-0.32469	-0.338759	-0.327342	-0.253155	-0.267224	0.0741869	0.0601186	-0.0140683
ENSFCAG00000003775	SBF2	cluster 1	cluster 1	sig.	sig.	sig.	sig.	-0.634561	-0.945218	-0.847035	-1.43432	-1.306	-1.42452	-0.310657	-0.212473	-0.799756	-0.671434	-0.789957	0.0981835	-0.489099	-0.360778	-0.4793	-0.587283	-0.458961	-0.577484	0.128322	0.00979923	-0.118522
ENSFCAG00000029552	BCL2	cluster 1	cluster 1	not sig.	sig.	sig.	sig.	-0.528887	-0.923716	-0.830506	-1.25889	-1.20159	-1.45093	-0.39483	-0.30162	-0.730004	-0.672708	-0.922045	0.09321	-0.335174	-0.277878	-0.527215	-0.428384	-0.371088	-0.620425	0.0572957	-0.192041	-0.249337
ENSFCAG00000049352	ENSFCAG00000049352	cluster 1	none	not sig.	sig.	sig.	sig.	-0.673506	-0.808025	-0.898625	-1.20961	-1.13724	-1.33703	-0.134519	-0.225119	-0.536104	-0.463732	-0.663528	-0.0906004	-0.401585	-0.329214	-0.529009	-0.310985	-0.238613	-0.438409	0.0723719	-0.127424	-0.199796
ENSFCAG00000009886	KHK	cluster 1	cluster 3	sig.	sig.	sig.	sig.	-0.580519	-0.754131	-0.929871	-1.11387	-1.01072	-1.29874	-0.173612	-0.349352	-0.533348	-0.430198	-0.718221	-0.17574	-0.359737	-0.256586	-0.54461	-0.183997	-0.0808462	-0.36887	0.103151	-0.184873	-0.288023
ENSFCAG00000042975	ENSFCAG00000042975	cluster 1	none	not sig.	sig.	sig.	sig.	-0.580352	-0.751455	-0.917514	-1.02266	-0.985915	-1.25285	-0.171103	-0.337162	-0.44231	-0.405563	-0.6725	-0.166059	-0.271206	-0.23446	-0.501397	-0.105147	-0.0684005	-0.335338	0.0367468	-0.23019	-0.266937
ENSFCAG00000000317	BAIAP2L1	cluster 1	cluster 1	not sig.	sig.	sig.	sig.	-0.485255	-0.896289	-0.955735	-1.08769	-1.09585	-1.39048	-0.411034	-0.47048	-0.602439	-0.610599	-0.905223	-0.0594463	-0.191405	-0.199565	-0.494189	-0.131959	-0.140119	-0.434743	-0.00815975	-0.302784	-0.294624
ENSFCAG00000014298	MCF2L2	cluster 1	cluster 3	not sig.	sig.	sig.	sig.	-0.432101	-0.652735	-0.837131	-1.07584	-1.04488	-1.30108	-0.220634	-0.40503	-0.64374	-0.612776	-0.868982	-0.184396	-0.423106	-0.392141	-0.648347	-0.23871	-0.207745	-0.463951	0.0309647	-0.225241	-0.256206
ENSFCAG00000022183	CNNM2	cluster 1	cluster 3	not sig.	sig.	sig.	sig.	-0.495779	-0.768802	-0.882068	-1.1742	-1.07235	-1.25966	-0.273024	-0.38629	-0.678422	-0.576573	-0.763883	-0.113266	-0.405398	-0.303549	-0.490859	-0.292132	-0.190283	-0.377594	0.101849	-0.0854614	-0.18731
ENSFCAG00000004565	ANKS3	cluster 1	cluster 3	sig.	sig.	sig.	sig.	-0.678026	-0.815114	-1.07152	-1.29288	-0.950322	-1.19991	-0.137088	-0.393491	-0.614851	-0.272296	-0.521879	-0.256402	-0.477762	-0.135208	-0.384791	-0.22136	0.121194	-0.128389	0.342554	0.092971	-0.249583
ENSFCAG00000010362	LMF1	cluster 1	cluster 3	sig.	sig.	sig.	sig.	-0.728051	-0.950832	-1.06077	-1.23194	-1.02843	-1.28487	-0.222781	-0.332719	-0.503889	-0.300381	-0.556815	-0.109938	-0.281108	-0.0775999	-0.334034	-0.17117	0.0323379	-0.224097	0.203508	-0.0529264	-0.256434
ENSFCAG00000001266	LSM11	cluster 1	cluster 3	sig.	sig.	sig.	sig.	-0.630711	-0.937003	-1.0122	-1.30444	-1.11274	-1.35086	-0.306292	-0.381493	-0.673732	-0.482027	-0.720146	-0.075201	-0.367439	-0.175735	-0.413854	-0.292238	-0.100534	-0.338653	0.191704	-0.0464146	-0.238119
ENSFCAG00000012902	FANCE	cluster 1	cluster 3	not sig.	sig.	sig.	sig.	-0.578726	-0.896427	-1.0011	-1.25362	-1.07148	-1.24229	-0.317701	-0.422372	-0.674896	-0.492754	-0.663569	-0.104671	-0.357195	-0.175053	-0.345868	-0.252524	-0.0703818	-0.241197	0.182142	0.0113274	-0.170815
ENSFCAG00000000466	FBXW9	cluster 1	none	not sig.	sig.	sig.	sig.	-0.469933	-0.814517	-1.04903	-1.1227	-0.924863	-1.15082	-0.344584	-0.579102	-0.652769	-0.45493	-0.680886	-0.234518	-0.308185	-0.110346	-0.336302	-0.0736673	0.124172	-0.101784	0.197839	-0.028117	-0.225956
ENSFCAG00000009190	WDR27	cluster 1	cluster 2	not sig.	sig.	sig.	sig.	-0.60385	-0.988324	-1.19001	-1.26794	-1.08553	-1.36951	-0.384474	-0.586163	-0.664094	-0.481677	-0.765657	-0.201689	-0.27962	-0.0972025	-0.381182	-0.077931	0.104487	-0.179493	0.182418	-0.101562	-0.28398
ENSFCAG00000003550	CDAN1	cluster 1	cluster 3	sig.	sig.	sig.	sig.	-0.677775	-0.900361	-1.14889	-1.29038	-1.05739	-1.28424	-0.222587	-0.47112	-0.612601	-0.379612	-0.606463	-0.248533	-0.390014	-0.157026	-0.383877	-0.141481	0.0915074	-0.135344	0.232989	0.00613789	-0.226851
ENSFCAG00000034302	ENSFCAG00000034302	cluster 1	cluster 3	sig.	sig.	sig.	sig.	-0.597947	-0.902441	-1.08061	-1.24162	-1.08045	-1.27504	-0.304494	-0.482662	-0.643669	-0.482501	-0.677091	-0.178167	-0.339175	-0.178007	-0.372596	-0.161008	0.00016055	-0.194429	0.161168	-0.0334213	-0.19459
ENSFCAG00000043568	NUAK2	cluster 1	cluster 2	sig.	sig.	sig.	sig.	-0.58275	-0.837518	-1.06644	-1.21144	-1.03995	-1.23549	-0.254768	-0.483694	-0.628693	-0.457204	-0.652736	-0.228926	-0.373925	-0.202437	-0.397968	-0.144999	0.0264899	-0.169042	0.171489	-0.0240426	-0.195532
ENSFCAG00000008007	NSMAF	cluster 1	cluster 3	sig.	sig.	sig.	sig.	-0.532489	-0.806192	-1.01016	-1.17735	-1.0126	-1.10765	-0.273703	-0.477673	-0.644865	-0.480116	-0.575161	-0.20397	-0.371162	-0.206412	-0.301457	-0.167192	-0.00244225	-0.0974872	0.16475	0.0697047	-0.0950449
ENSFCAG00000045633	MACF1	cluster 1	cluster 3	sig.	sig.	sig.	sig.	-0.567072	-0.842258	-1.01067	-1.18813	-1.06719	-1.10379	-0.275186	-0.443593	-0.621061	-0.500119	-0.536715	-0.168408	-0.345876	-0.224933	-0.261529	-0.177468	-0.0565253	-0.0931217	0.120943	0.0843462	-0.0365965
ENSFCAG00000013730	ZNF250	cluster 1	cluster 3	sig.	sig.	sig.	sig.	-0.598193	-0.776082	-0.934923	-1.16195	-1.03506	-1.12708	-0.177889	-0.33673	-0.563753	-0.436871	-0.528892	-0.158841	-0.385864	-0.258982	-0.351003	-0.227023	-0.100141	-0.192162	0.126882	0.0348615	-0.0920205
ENSFCAG00000010119	SNX29	cluster 1	cluster 2	sig.	sig.	sig.	sig.	-0.568278	-0.75959	-1.0466	-1.14542	-1.01016	-1.13011	-0.191313	-0.478318	-0.577139	-0.441886	-0.561835	-0.287006	-0.385826	-0.250574	-0.370522	-0.0988207	0.0364321	-0.0835165	0.135253	0.0153042	-0.119949
ENSFCAG00000043446	GNA12	cluster 1	cluster 3	sig.	sig.	sig.	sig.	-0.648845	-0.816667	-1.05103	-1.21571	-1.07644	-1.16259	-0.167821	-0.402189	-0.566866	-0.427599	-0.513746	-0.234368	-0.399045	-0.259778	-0.345924	-0.164677	-0.02541	-0.111556	0.139267	0.0531204	-0.0861465
ENSFCAG00000049423	ENSFCAG00000049423	cluster 1	cluster 3	not sig.	not sig.	sig.	sig.	-0.586229	-0.735187	-1.08375	-1.22441	-1.10798	-1.18689	-0.148958	-0.497524	-0.638178	-0.521754	-0.600659	-0.348566	-0.48922	-0.372796	-0.451701	-0.140654	-0.0242296	-0.103135	0.116424	0.0375189	-0.0789053
ENSFCAG00000012218	PNMA1	cluster 1	cluster 3	sig.	sig.	sig.	sig.	-0.500754	-0.686692	-0.997378	-1.19028	-1.07678	-1.18026	-0.185938	-0.496624	-0.689529	-0.576023	-0.679508	-0.310686	-0.503591	-0.390085	-0.49357	-0.192905	-0.0793981	-0.182883	0.113506	0.0100212	-0.103485
ENSFCAG00000047957	ENSFCAG00000047957	cluster 1	cluster 3	not sig.	not sig.	sig.	sig.	-0.479308	-0.717189	-0.918083	-1.16859	-1.05395	-1.16912	-0.237881	-0.438774	-0.689278	-0.574642	-0.68981	-0.200893	-0.451397	-0.336761	-0.451929	-0.250504	-0.135868	-0.251036	0.114636	-0.000531868	-0.115168
ENSFCAG00000007399	CD1H11orf80	cluster 1	cluster 3	sig.	sig.	sig.	sig.	-0.740024	-0.873762	-1.19716	-1.26164	-1.15535	-1.35715	-0.133738	-0.457138	-0.521611	-0.415327	-0.617125	-0.3234	-0.387873	-0.281589	-0.483387	-0.0644735	0.0418106	-0.159987	0.106284	-0.0955137	-0.201798
ENSFCAG00000013372	RPAIN	cluster 1	cluster 3	not sig.	sig.	sig.	sig.	-0.640913	-0.824035	-1.12741	-1.10149	-1.08911	-1.22842	-0.183122	-0.486495	-0.460581	-0.448195	-0.587511	-0.303374	-0.277459	-0.265074	-0.40439	0.0259149	0.0383002	-0.101016	0.0123853	-0.126931	-0.139316
ENSFCAG00000024710	DNHD1	cluster 1	cluster 3	sig.	sig.	sig.	sig.	-0.807549	-0.896977	-1.1307	-1.34533	-1.24439	-1.35208	-0.0894272	-0.323153	-0.537776	-0.436842	-0.544527	-0.233725	-0.448349	-0.347415	-0.4551	-0.214624	-0.11369	-0.221374	0.100934	-0.00675049	-0.107685
ENSFCAG00000030743	ZNF395	cluster 1	cluster 3	sig.	sig.	sig.	sig.	-0.75553	-0.935716	-1.14184	-1.29015	-1.24033	-1.34345	-0.180186	-0.386311	-0.534621	-0.484803	-0.587916	-0.206125	-0.354435	-0.304617	-0.40773	-0.14831	-0.098492	-0.201605	0.0498177	-0.0532952	-0.103113
ENSFCAG00000040246	ZFP3	cluster 1	cluster 3	sig.	sig.	sig.	sig.	-0.887284	-0.961445	-1.19213	-1.31688	-1.25395	-1.48367	-0.0741609	-0.304843	-0.429592	-0.366664	-0.596382	-0.230682	-0.355431	-0.292504	-0.522221	-0.124749	-0.0618217	-0.291539	0.0629277	-0.16679	-0.229718
ENSFCAG00000006965	EPHX1	cluster 1	none	sig.	sig.	sig.	sig.	-0.867118	-1.04664	-1.17431	-1.34863	-1.24179	-1.44332	-0.179522	-0.307195	-0.481512	-0.374671	-0.576207	-0.127672	-0.301989	-0.195149	-0.396684	-0.174317	-0.0674769	-0.269012	0.10684	-0.0946949	-0.201535
ENSFCAG00000032034	CHRM3	cluster 1	cluster 3	sig.	sig.	sig.	sig.	-0.853645	-0.966488	-1.09898	-1.28151	-1.21456	-1.38439	-0.112844	-0.245336	-0.427862	-0.360911	-0.530747	-0.132492	-0.315018	-0.248067	-0.417903	-0.182526	-0.115575	-0.285411	0.0669509	-0.102885	-0.169836
ENSFCAG00000030965	KLF11	cluster 1	cluster 3	not sig.	sig.	sig.	sig.	-0.639975	-0.825313	-1.16177	-1.42085	-1.10136	-1.68351	-0.185338	-0.521795	-0.780876	-0.461388	-1.04354	-0.336457	-0.595538	-0.276049	-0.8582	-0.259081	0.0604072	-0.521743	0.319488	-0.262662	-0.582151
ENSFCAG00000008090	TTL	cluster 1	cluster 3	sig.	sig.	sig.	sig.	-0.838409	-0.804464	-1.08854	-1.15819	-1.12841	-1.49476	0.0339446	-0.250128	-0.319781	-0.290003	-0.656354	-0.284072	-0.353725	-0.323948	-0.690298	-0.0696529	-0.0398753	-0.406226	0.0297776	-0.336573	-0.366351
ENSFCAG00000013612	FGFR1	cluster 1	none	not sig.	not sig.	sig.	sig.	-0.914058	-0.884934	-1.33914	-1.34001	-1.26444	-1.63696	0.0291237	-0.425078	-0.425951	-0.350384	-0.722901	-0.454202	-0.455075	-0.379507	-0.752025	-0.000873089	0.0746945	-0.297823	0.0755676	-0.29695	-0.372518
ENSFCAG00000012754	SPAG8	cluster 1	none	sig.	sig.	sig.	sig.	-0.798712	-0.743742	-1.10721	-1.04824	-1.30226	-1.41203	0.0549705	-0.308501	-0.249529	-0.503549	-0.613314	-0.363471	-0.304499	-0.558519	-0.668285	0.0589721	-0.195048	-0.304814	-0.25402	-0.363786	-0.109765
ENSFCAG00000019646	SNORA2C	cluster 1	cluster 2	not sig.	not sig.	sig.	sig.	-0.601624	-0.729588	-1.02963	-0.945593	-1.19889	-1.36129	-0.127964	-0.42801	-0.343969	-0.59727	-0.759664	-0.300046	-0.216005	-0.469306	-0.6317	0.0840416	-0.16926	-0.331654	-0.253301	-0.415696	-0.162395
ENSFCAG00000041096	NDUFAF2	cluster 1	cluster 3	not sig.	not sig.	sig.	sig.	-0.740101	-0.671392	-1.06908	-1.01875	-1.20843	-1.15297	0.0687092	-0.32898	-0.27865	-0.468328	-0.41287	-0.397689	-0.34736	-0.537037	-0.481579	0.0503298	-0.139348	-0.0838899	-0.189678	-0.13422	0.055458
ENSFCAG00000044187	PEX11A	cluster 1	cluster 2	sig.	sig.	sig.	sig.	-0.713767	-0.834517	-1.01153	-1.11338	-1.25618	-1.24632	-0.12075	-0.297767	-0.399613	-0.542417	-0.53255	-0.177017	-0.278862	-0.421667	-0.4118	-0.101846	-0.24465	-0.234783	-0.142804	-0.132937	0.00986688
ENSFCAG00000014906	ENSFCAG00000014906	cluster 1	none	sig.	sig.	sig.	sig.	-0.711866	-0.877428	-1.11713	-1.44779	-1.42164	-1.30022	-0.165562	-0.405267	-0.735928	-0.709776	-0.588358	-0.239705	-0.570366	-0.544214	-0.422796	-0.330661	-0.304509	-0.183091	0.0261522	0.14757	0.121418
ENSFCAG00000042516	ENSFCAG00000042516	cluster 1	none	not sig.	not sig.	sig.	sig.	-0.6779	-0.713812	-1.0912	-1.31934	-1.38571	-1.19895	-0.0359123	-0.413302	-0.641442	-0.707809	-0.521048	-0.37739	-0.60553	-0.671897	-0.485135	-0.228141	-0.294508	-0.107746	-0.0663669	0.120395	0.186762
ENSFCAG00000044233	HYKK	cluster 1	cluster 1	not sig.	sig.	sig.	sig.	-0.700983	-0.890359	-1.28041	-1.28414	-1.32801	-1.34783	-0.189376	-0.57943	-0.583154	-0.627022	-0.646842	-0.390054	-0.393779	-0.437646	-0.457466	-0.00372487	-0.047592	-0.0674127	-0.0438672	-0.0636879	-0.0198207
ENSFCAG00000046794	MSANTD3-TMEFF1	cluster 1	none	not sig.	not sig.	sig.	sig.	-0.537292	-0.77476	-1.22984	-1.1781	-1.35111	-1.29463	-0.237468	-0.692544	-0.640811	-0.813817	-0.757335	-0.455076	-0.403343	-0.576349	-0.519867	0.0517326	-0.121273	-0.0647915	-0.173006	-0.116524	0.0564814
ENSFCAG00000001836	CFAP52	cluster 1	cluster 3	sig.	sig.	sig.	sig.	-1.00605	-1.5736	-1.48242	-1.39259	-1.45325	-1.41533	-0.567554	-0.476374	-0.386543	-0.447201	-0.409282	0.0911797	0.181011	0.120353	0.158272	0.0898318	0.0291737	0.0670921	-0.0606581	-0.0227397	0.0379184
ENSFCAG00000032040	ENSFCAG00000032040	cluster 1	cluster 3	sig.	sig.	sig.	sig.	-0.953778	-1.48226	-1.34197	-1.36398	-1.3037	-1.29663	-0.528481	-0.388189	-0.410204	-0.349923	-0.342851	0.140291	0.118277	0.178558	0.18563	-0.0220143	0.0382665	0.0453385	0.0602808	0.0673528	0.00707197
ENSFCAG00000025931	SNAP91	cluster 1	none	sig.	sig.	sig.	sig.	-1.03745	-1.48913	-1.3948	-1.41107	-1.39419	-1.43774	-0.451682	-0.357345	-0.373623	-0.356737	-0.400292	0.0943366	0.0780588	0.094945	0.0513897	-0.0162778	0.000608412	-0.0429469	0.0168862	-0.0266691	-0.0435554
ENSFCAG00000049936	ENSFCAG00000049936	cluster 1	none	sig.	sig.	sig.	sig.	-1.00635	-1.42638	-1.38375	-1.43284	-1.40835	-1.32439	-0.420029	-0.3774	-0.426485	-0.402	-0.318038	0.0426293	-0.0064564	0.0180288	0.10199	-0.0490857	-0.0246005	0.0593611	0.0244852	0.108447	0.0839616
ENSFCAG00000015657	SRM	cluster 1	cluster 3	sig.	sig.	sig.	sig.	-1.01718	-1.33499	-1.43244	-1.47292	-1.34901	-1.37671	-0.317812	-0.415265	-0.455744	-0.331835	-0.359528	-0.0974535	-0.137932	-0.0140227	-0.0417161	-0.0404783	0.0834308	0.0557373	0.123909	0.0962157	-0.0276934
ENSFCAG00000031831	SERHL2	cluster 1	cluster 3	sig.	sig.	sig.	sig.	-0.975606	-1.38936	-1.37718	-1.42658	-1.29239	-1.33345	-0.413753	-0.401578	-0.450974	-0.316786	-0.35784	0.012175	-0.0372208	0.0969673	0.055913	-0.0493958	0.0847923	0.043738	0.134188	0.0931338	-0.0410543
ENSFCAG00000007346	SETBP1	cluster 1	cluster 3	sig.	sig.	sig.	sig.	-0.975473	-1.48102	-1.51029	-1.4962	-1.35579	-1.39891	-0.505543	-0.534815	-0.520723	-0.380314	-0.42344	-0.0292723	-0.0151806	0.125229	0.0821027	0.0140917	0.154501	0.111375	0.14041	0.0972834	-0.0431262
ENSFCAG00000022758	RFTN1	cluster 1	cluster 3	sig.	sig.	sig.	sig.	-1.07115	-1.53438	-1.4991	-1.56901	-1.40214	-1.53913	-0.463238	-0.42795	-0.497861	-0.330992	-0.467987	0.0352875	-0.0346235	0.132246	-0.0047488	-0.069911	0.0969587	-0.0400363	0.16687	0.0298747	-0.136995
ENSFCAG00000008348	ALKBH2	cluster 1	cluster 3	sig.	sig.	sig.	sig.	-1.08322	-1.39153	-1.40759	-1.50717	-1.36807	-1.53955	-0.308315	-0.324373	-0.423946	-0.284851	-0.45633	-0.016058	-0.115632	0.0234634	-0.148016	-0.0995737	0.0395214	-0.131958	0.139095	-0.0323841	-0.171479
ENSFCAG00000002112	GRWD1	cluster 1	cluster 3	sig.	sig.	sig.	sig.	-0.99717	-1.21879	-1.29648	-1.38777	-1.25734	-1.42393	-0.221619	-0.29931	-0.390604	-0.26017	-0.426763	-0.0776915	-0.168986	-0.0385513	-0.205144	-0.0912942	0.0391402	-0.127453	0.130434	-0.0361588	-0.166593
ENSFCAG00000029005	MBLAC2	cluster 1	cluster 3	sig.	sig.	sig.	sig.	-0.967613	-1.21996	-1.29343	-1.30722	-1.23519	-1.37035	-0.25235	-0.325814	-0.339605	-0.267582	-0.402734	-0.0734642	-0.0872548	-0.0152323	-0.150385	-0.0137906	0.0582319	-0.0769205	0.0720225	-0.0631299	-0.135152
ENSFCAG00000007529	FDXR	cluster 1	cluster 3	sig.	sig.	sig.	sig.	-1.04412	-1.24641	-1.29143	-1.44716	-1.21212	-1.43072	-0.20229	-0.247308	-0.403041	-0.167992	-0.386599	-0.0450179	-0.200752	0.0342981	-0.184309	-0.155734	0.079316	-0.139291	0.23505	0.0164426	-0.218607
ENSFCAG00000028500	HGH1	cluster 1	cluster 3	sig.	sig.	sig.	sig.	-1.01806	-1.28452	-1.32038	-1.39733	-1.21196	-1.49279	-0.266457	-0.302315	-0.379266	-0.1939	-0.47473	-0.0358578	-0.11281	0.0725568	-0.208273	-0.0769517	0.108415	-0.172416	0.185366	-0.095464	-0.28083
ENSFCAG00000000325	POLD1	cluster 1	cluster 3	sig.	sig.	sig.	sig.	-1.0715	-1.39741	-1.36153	-1.4104	-1.22645	-1.21903	-0.325914	-0.29003	-0.338906	-0.154958	-0.147537	0.0358848	-0.0129917	0.170957	0.178378	-0.0488765	0.135072	0.142493	0.183948	0.191369	0.00742119
ENSFCAG00000002187	METAP1D	cluster 1	cluster 3	sig.	sig.	sig.	sig.	-1.06945	-1.33014	-1.37606	-1.48136	-1.26897	-1.3057	-0.260693	-0.306604	-0.411905	-0.19952	-0.23625	-0.0459115	-0.151212	0.0611733	0.0244434	-0.105301	0.107085	0.0703549	0.212386	0.175656	-0.0367299
ENSFCAG00000013856	XKR5	cluster 1	cluster 3	sig.	sig.	sig.	sig.	-1.25844	-1.39845	-1.35563	-1.42959	-1.39486	-1.433	-0.140006	-0.097191	-0.171147	-0.136417	-0.174563	0.0428146	-0.0311414	0.00358837	-0.0345576	-0.073956	-0.0392263	-0.0773723	0.0347298	-0.00341622	-0.038146
ENSFCAG00000010360	CHTF18	cluster 1	cluster 3	sig.	sig.	sig.	sig.	-1.11703	-1.22355	-1.3514	-1.32615	-1.32945	-1.24277	-0.106517	-0.234362	-0.209119	-0.212412	-0.125731	-0.127845	-0.102602	-0.105895	-0.0192138	0.0252434	0.02195	0.108632	-0.00329348	0.0833881	0.0866816
ENSFCAG00000011781	ENSFCAG00000011781	cluster 1	cluster 3	sig.	sig.	sig.	sig.	-1.01522	-1.06732	-1.23784	-1.31622	-1.30018	-1.20917	-0.052103	-0.222621	-0.301004	-0.284957	-0.193947	-0.170518	-0.248901	-0.232854	-0.141844	-0.0783831	-0.0623356	0.0286738	0.0160476	0.107057	0.0910094
ENSFCAG00000000667	TRAF3IP2	cluster 1	none	not sig.	sig.	sig.	sig.	-0.680099	-1.21804	-1.23278	-1.23691	-1.01152	-1.30832	-0.537943	-0.552685	-0.556815	-0.331418	-0.628216	-0.0147415	-0.0188717	0.206526	-0.0902729	-0.00413022	0.221267	-0.0755315	0.225397	-0.0714012	-0.296799
ENSFCAG00000023285	MIS18A	cluster 1	none	not sig.	sig.	sig.	sig.	-0.591122	-1.23037	-1.12601	-1.16884	-0.940742	-1.19368	-0.639251	-0.534883	-0.577722	-0.349619	-0.602558	0.104368	0.0615288	0.289631	0.0366929	-0.042839	0.185264	-0.0676748	0.228103	-0.0248359	-0.252939
ENSFCAG00000002000	ZMYND10	cluster 1	cluster 3	sig.	sig.	sig.	sig.	-0.75557	-1.19082	-1.27308	-1.38608	-1.01434	-1.37744	-0.435253	-0.517508	-0.630514	-0.258766	-0.62187	-0.0822555	-0.195262	0.176487	-0.186617	-0.113006	0.258742	-0.104362	0.371749	0.00864428	-0.363104
ENSFCAG00000006090	CFAP91	cluster 1	cluster 3	not sig.	sig.	sig.	sig.	-0.622561	-1.12262	-1.28643	-1.19137	-1.03911	-1.2031	-0.50006	-0.663868	-0.568806	-0.416544	-0.580538	-0.163808	-0.0687463	0.0835155	-0.0804785	0.0950618	0.247324	0.0833297	0.152262	-0.0117321	-0.163994
ENSFCAG00000003164	SLCO3A1	cluster 1	cluster 3	sig.	sig.	sig.	sig.	-0.700753	-1.14719	-1.25317	-1.3435	-1.06373	-1.25369	-0.446434	-0.552419	-0.642745	-0.362977	-0.552938	-0.105985	-0.196311	0.0834566	-0.106504	-0.0903263	0.189441	-0.000518829	0.279768	0.0898074	-0.18996
ENSFCAG00000003394	CARNS1	cluster 1	cluster 3	sig.	sig.	sig.	sig.	-0.655594	-1.08226	-1.28401	-1.28655	-1.02338	-1.25203	-0.426669	-0.628414	-0.630955	-0.367783	-0.596433	-0.201745	-0.204287	0.0588851	-0.169765	-0.00254138	0.260631	0.0319809	0.263172	0.0345223	-0.22865
ENSFCAG00000004248	NIPSNAP1	cluster 1	cluster 3	sig.	sig.	sig.	sig.	-0.721698	-1.28962	-1.29933	-1.32948	-1.21046	-1.28938	-0.567924	-0.577633	-0.607778	-0.488766	-0.567683	-0.00970864	-0.039854	0.0791581	0.000241281	-0.0301453	0.0888667	0.00994992	0.119012	0.0400953	-0.0789168
ENSFCAG00000041254	CCDC6	cluster 1	cluster 3	sig.	sig.	sig.	sig.	-0.77096	-1.29933	-1.3978	-1.34696	-1.22784	-1.31766	-0.528369	-0.626835	-0.576004	-0.456875	-0.546695	-0.0984666	-0.0476356	0.0714938	-0.0183261	0.050831	0.16996	0.0801404	0.119129	0.0293095	-0.0898199
ENSFCAG00000036060	CCDC69	cluster 1	cluster 3	sig.	sig.	sig.	sig.	-0.826558	-1.38307	-1.37178	-1.37117	-1.26561	-1.23006	-0.556517	-0.545223	-0.544616	-0.439053	-0.403501	0.0112938	0.0119007	0.117463	0.153016	0.000606928	0.10617	0.141722	0.105563	0.141115	0.0355526
ENSFCAG00000022330	SLC41A1	cluster 1	cluster 3	sig.	sig.	sig.	sig.	-0.814838	-1.32925	-1.32812	-1.35383	-1.20306	-1.26412	-0.514416	-0.513285	-0.538991	-0.388226	-0.449284	0.00113168	-0.0245746	0.126191	0.0651327	-0.0257062	0.125059	0.064001	0.150765	0.0897073	-0.061058
ENSFCAG00000040371	ENSFCAG00000040371	cluster 1	cluster 3	sig.	sig.	sig.	sig.	-0.867624	-1.37473	-1.33515	-1.39452	-1.1678	-1.31394	-0.507109	-0.467529	-0.526893	-0.300175	-0.446312	0.03958	-0.0197837	0.206934	0.0607973	-0.0593637	0.167354	0.0212174	0.226718	0.080581	-0.146137
ENSFCAG00000000643	PHF19	cluster 1	cluster 3	sig.	sig.	sig.	sig.	-0.907399	-1.33192	-1.27378	-1.29149	-1.16868	-1.29405	-0.424518	-0.36638	-0.384094	-0.26128	-0.386649	0.0581374	0.0404237	0.163237	0.0378688	-0.0177137	0.1051	-0.0202685	0.122814	-0.00255489	-0.125368
ENSFCAG00000022336	PXYLP1	cluster 1	cluster 3	not sig.	sig.	sig.	sig.	-0.721757	-1.2704	-1.18964	-1.17135	-1.05721	-1.20422	-0.548647	-0.467887	-0.449595	-0.335453	-0.482458	0.0807595	0.0990515	0.213194	0.0661884	0.018292	0.132434	-0.0145711	0.114142	-0.0328631	-0.147006
ENSFCAG00000004163	KLC2	cluster 1	cluster 3	sig.	sig.	sig.	sig.	-0.766585	-1.18712	-1.10732	-1.27236	-1.10159	-1.174	-0.420532	-0.34073	-0.50577	-0.335008	-0.407412	0.079802	-0.0852377	0.0855238	0.0131204	-0.16504	0.00572179	-0.0666816	0.170762	0.0983581	-0.0724034
ENSFCAG00000036267	KNOP1	cluster 1	cluster 1	sig.	sig.	sig.	sig.	-0.777242	-1.24407	-1.19659	-1.28981	-1.17942	-1.26978	-0.466827	-0.419347	-0.512566	-0.402174	-0.492542	0.0474793	-0.0457394	0.0646525	-0.025715	-0.0932187	0.0171733	-0.0731943	0.110392	0.0200244	-0.0903675
ENSFCAG00000007270	GRSF1	cluster 1	cluster 1	sig.	sig.	sig.	sig.	-0.704256	-1.20991	-1.1316	-1.24411	-1.22864	-1.18245	-0.50565	-0.42734	-0.539852	-0.524379	-0.478197	0.0783097	-0.0342018	-0.0187295	0.0274529	-0.112511	-0.0970392	-0.0508567	0.0154723	0.0616547	0.0461825
ENSFCAG00000010272	RRP1B	cluster 1	cluster 3	sig.	sig.	sig.	sig.	-0.654735	-1.13333	-1.09115	-1.1475	-1.04018	-1.12286	-0.478599	-0.436414	-0.492762	-0.385447	-0.468125	0.0421845	-0.014163	0.0931518	0.0104739	-0.0563475	0.0509672	-0.0317107	0.107315	0.0246369	-0.0826779
ENSFCAG00000023129	LANCL1	cluster 1	cluster 3	sig.	sig.	sig.	sig.	-0.662226	-1.22584	-1.16612	-1.22875	-1.13665	-1.14415	-0.563619	-0.503891	-0.56652	-0.474421	-0.481924	0.0597285	-0.00290134	0.0891982	0.0816954	-0.0626298	0.0294697	0.0219669	0.0920995	0.0845967	-0.00750278
ENSFCAG00000048366	ENSFCAG00000048366	cluster 1	cluster 1	not sig.	sig.	sig.	sig.	-0.893471	-1.58991	-1.259	-1.76063	-1.38594	-1.43302	-0.696437	-0.365531	-0.867163	-0.492474	-0.539549	0.330905	-0.170726	0.203963	0.156888	-0.501631	-0.126943	-0.174018	0.374689	0.327614	-0.0470752
ENSFCAG00000007134	EHHADH	cluster 1	cluster 1	not sig.	sig.	sig.	sig.	-0.855059	-1.43948	-1.18248	-1.50897	-1.24906	-1.57832	-0.584421	-0.327426	-0.653911	-0.394	-0.72326	0.256995	-0.0694903	0.19042	-0.13884	-0.326486	-0.0665748	-0.395835	0.259911	-0.0693493	-0.32926
ENSFCAG00000048860	ENSFCAG00000048860	cluster 1	cluster 3	sig.	sig.	sig.	sig.	-0.899728	-1.48884	-1.36032	-1.72407	-1.38442	-1.62732	-0.589111	-0.460595	-0.824341	-0.48469	-0.727592	0.128516	-0.23523	0.104421	-0.138481	-0.363746	-0.0240956	-0.266997	0.339651	0.0967493	-0.242901
ENSFCAG00000041651	NALF2	cluster 1	cluster 1	not sig.	sig.	sig.	sig.	-0.621555	-1.3019	-1.24922	-1.28452	-1.191	-1.48164	-0.680341	-0.627666	-0.662961	-0.56944	-0.860083	0.0526749	0.0173808	0.110901	-0.179742	-0.0352941	0.0582261	-0.232417	0.0935202	-0.197122	-0.290643
ENSFCAG00000023900	ENSFCAG00000023900	cluster 1	none	not sig.	sig.	sig.	sig.	-0.79002	-1.56759	-1.44639	-1.4312	-1.49106	-1.69101	-0.777567	-0.656372	-0.641175	-0.70104	-0.900985	0.121195	0.136392	0.0765278	-0.123418	0.0151968	-0.0446675	-0.244613	-0.0598643	-0.25981	-0.199946
ENSFCAG00000001741	LPCAT4	cluster 1	cluster 1	not sig.	sig.	sig.	sig.	-0.785969	-1.42909	-1.26453	-1.41987	-1.33092	-1.52839	-0.643123	-0.47856	-0.633898	-0.544949	-0.742421	0.164564	0.00922583	0.0981743	-0.0992979	-0.155338	-0.0663893	-0.263861	0.0889485	-0.108524	-0.197472
ENSFCAG00000039949	CD40LG	cluster 1	cluster 3	sig.	sig.	sig.	sig.	-0.785222	-1.4939	-1.36333	-1.44472	-1.42849	-1.52091	-0.708677	-0.578105	-0.659494	-0.64327	-0.735693	0.130572	0.0491825	0.0654067	-0.027016	-0.081389	-0.0651648	-0.157587	0.0162242	-0.0761985	-0.0924227
ENSFCAG00000010416	ATP8B2	cluster 1	cluster 3	sig.	sig.	sig.	sig.	-0.950435	-1.45914	-1.46243	-1.57553	-1.43642	-1.49492	-0.508708	-0.511994	-0.625097	-0.485982	-0.544482	-0.00328586	-0.116389	0.0227256	-0.0357738	-0.113103	0.0260115	-0.0324879	0.139115	0.0806153	-0.0584994
ENSFCAG00000030555	AFMID	cluster 1	cluster 3	sig.	sig.	sig.	sig.	-0.894289	-1.46766	-1.47364	-1.54812	-1.39318	-1.49261	-0.573371	-0.579354	-0.653834	-0.498893	-0.598321	-0.00598339	-0.0804636	0.0744772	-0.0249507	-0.0744802	0.0804606	-0.0189674	0.154941	0.0555128	-0.099428
ENSFCAG00000015453	BICDL1	cluster 1	cluster 3	not sig.	sig.	sig.	sig.	-0.795937	-1.41397	-1.37427	-1.4956	-1.30309	-1.4345	-0.618037	-0.578331	-0.699663	-0.507157	-0.638559	0.0397061	-0.0816261	0.11088	-0.0205218	-0.121332	0.0711736	-0.0602278	0.192506	0.0611043	-0.131401
ENSFCAG00000001588	CCDC88C	cluster 1	cluster 3	sig.	sig.	sig.	sig.	-0.819635	-1.41645	-1.49527	-1.49845	-1.33455	-1.42877	-0.596811	-0.675636	-0.678818	-0.514919	-0.609138	-0.0788257	-0.0820071	0.0818921	-0.0123271	-0.00318139	0.160718	0.0664986	0.163899	0.06968	-0.0942193
ENSFCAG00000045746	ENSFCAG00000045746	cluster 1	cluster 3	sig.	sig.	sig.	sig.	-0.777082	-1.3903	-1.45573	-1.47225	-1.35187	-1.47537	-0.613219	-0.678644	-0.695168	-0.574785	-0.698292	-0.065425	-0.081949	0.0384344	-0.0850734	-0.016524	0.103859	-0.0196484	0.120383	-0.00312436	-0.123508
ENSFCAG00000008349	UNG	cluster 1	cluster 3	sig.	sig.	sig.	sig.	-0.876695	-1.3492	-1.42439	-1.40642	-1.32174	-1.52381	-0.47251	-0.547697	-0.529722	-0.445048	-0.64712	-0.0751878	-0.0572127	0.027462	-0.17461	0.0179751	0.10265	-0.0994222	0.0846747	-0.117397	-0.202072
ENSFCAG00000042774	CD2H10orf105	cluster 1	cluster 1	sig.	sig.	sig.	sig.	-0.846438	-1.38247	-1.34761	-1.47934	-1.29079	-1.54238	-0.536037	-0.501171	-0.632904	-0.444353	-0.695939	0.0348668	-0.096867	0.091684	-0.159901	-0.131734	0.0568172	-0.194768	0.188551	-0.0630343	-0.251585
ENSFCAG00000001228	LRRC20	cluster 1	cluster 3	sig.	sig.	sig.	sig.	-0.87553	-1.41963	-1.29613	-1.35994	-1.22557	-1.48604	-0.544095	-0.420597	-0.484408	-0.350038	-0.610508	0.123498	0.0596878	0.194058	-0.066413	-0.0638106	0.0705592	-0.189911	0.13437	-0.126101	-0.260471
ENSFCAG00000032052	MT-ND2	cluster 1	none	sig.	sig.	sig.	sig.	-0.892964	-1.52954	-1.40156	-1.45508	-1.31753	-1.44065	-0.636581	-0.508596	-0.562112	-0.424563	-0.547683	0.127985	0.0744694	0.212018	0.0888983	-0.0535152	0.0840334	-0.0390863	0.137549	0.0144289	-0.12312
ENSFCAG00000013003	S1PR2	cluster 1	none	not sig.	sig.	sig.	sig.	-0.74382	-1.48469	-1.24975	-1.15549	-1.44307	-1.35136	-0.740869	-0.505929	-0.411674	-0.699255	-0.607543	0.234939	0.329194	0.0416135	0.133326	0.0942551	-0.193326	-0.101613	-0.287581	-0.195868	0.0917125
ENSFCAG00000005993	TOX	cluster 1	none	not sig.	sig.	sig.	sig.	-0.606119	-1.37385	-1.11912	-1.21212	-1.26753	-1.246	-0.767732	-0.512996	-0.606001	-0.661416	-0.639884	0.254735	0.161731	0.106316	0.127847	-0.0930046	-0.148419	-0.126888	-0.0554146	-0.0338831	0.0215315
ENSFCAG00000049279	ENSFCAG00000049279	cluster 1	none	not sig.	sig.	sig.	sig.	-0.694422	-1.5705	-1.10229	-1.25056	-1.28906	-1.31925	-0.87608	-0.40787	-0.556134	-0.594634	-0.624829	0.46821	0.319947	0.281446	0.251252	-0.148263	-0.186764	-0.216958	-0.0385007	-0.068695	-0.0301943
ENSFCAG00000023972	SLC2A8	cluster 1	cluster 3	not sig.	sig.	sig.	sig.	-0.51225	-1.42999	-1.24659	-1.05277	-1.17187	-1.18017	-0.91774	-0.734345	-0.540523	-0.659616	-0.667916	0.183395	0.377216	0.258124	0.249824	0.193821	0.0747284	0.0664289	-0.119093	-0.127392	-0.00829952
ENSFCAG00000011374	PRKDC	cluster 1	cluster 3	sig.	sig.	sig.	sig.	-0.561229	-1.33474	-1.24132	-1.17496	-1.18136	-1.12106	-0.773507	-0.680091	-0.613728	-0.620132	-0.559833	0.0934158	0.159779	0.153375	0.213674	0.0663633	0.0599589	0.120259	-0.00640445	0.0538953	0.0602997
ENSFCAG00000036833	TNFSF8	cluster 1	cluster 1	not sig.	sig.	sig.	sig.	-0.464308	-1.32611	-1.26199	-1.09971	-1.0989	-1.13979	-0.861802	-0.797684	-0.635401	-0.634595	-0.675485	0.0641172	0.2264	0.227207	0.186317	0.162283	0.16309	0.1222	0.000806844	-0.0400833	-0.0408902
ENSFCAG00000039712	ENSFCAG00000039712	cluster 1	cluster 1	not sig.	sig.	sig.	sig.	-0.695442	-1.49296	-1.26748	-1.18612	-1.23	-1.21006	-0.797519	-0.572038	-0.490681	-0.534558	-0.514622	0.225481	0.306838	0.262961	0.282897	0.0813569	0.03748	0.0574154	-0.0438769	-0.0239414	0.0199355
ENSFCAG00000045688	ENSFCAG00000045688	cluster 1	none	not sig.	sig.	sig.	sig.	-0.632332	-1.53122	-1.22043	-1.18434	-1.20079	-1.14034	-0.898886	-0.588098	-0.552004	-0.568455	-0.508008	0.310788	0.346882	0.330431	0.390878	0.0360943	0.0196433	0.0800897	-0.0164511	0.0439954	0.0604465
ENSFCAG00000013535	SLC38A1	cluster 1	cluster 3	not sig.	sig.	sig.	sig.	-0.664913	-1.36572	-1.08218	-1.09156	-1.1346	-1.06443	-0.700811	-0.417267	-0.426652	-0.469685	-0.399518	0.283544	0.27416	0.231126	0.301293	-0.00938425	-0.0524179	0.0177492	-0.0430337	0.0271335	0.0701671
ENSFCAG00000044100	CC2H3orf33	cluster 1	none	not sig.	sig.	sig.	sig.	-0.534552	-1.24166	-1.06185	-1.08059	-1.08395	-1.04637	-0.707104	-0.527301	-0.546033	-0.549397	-0.511818	0.179803	0.161071	0.157706	0.195286	-0.0187318	-0.0220966	0.0154833	-0.00336479	0.0342151	0.0375799
ENSFCAG00000022036	ENSFCAG00000022036	cluster 1	cluster 3	sig.	sig.	sig.	sig.	-0.68403	-1.35503	-1.39325	-1.34553	-1.40037	-1.36838	-0.671004	-0.709216	-0.661505	-0.716337	-0.684355	-0.0382123	0.00949886	-0.045333	-0.0133511	0.0477112	-0.00712075	0.0248612	-0.0548319	-0.02285	0.0319819
ENSFCAG00000003323	IQGAP2	cluster 1	cluster 3	sig.	sig.	sig.	sig.	-0.599966	-1.30163	-1.30811	-1.26659	-1.25119	-1.21288	-0.701662	-0.708145	-0.666623	-0.651222	-0.612911	-0.00648269	0.0350396	0.0504408	0.0887512	0.0415223	0.0569235	0.0952339	0.0154013	0.0537116	0.0383104
ENSFCAG00000009472	PRKCQ	cluster 1	cluster 3	not sig.	sig.	sig.	sig.	-0.544441	-1.28118	-1.28335	-1.26496	-1.22194	-1.24789	-0.736743	-0.738912	-0.720522	-0.677498	-0.703453	-0.00216963	0.0162207	0.0592443	0.0332897	0.0183903	0.061414	0.0354593	0.0430236	0.017069	-0.0259547
ENSFCAG00000018151	CAMK2D	cluster 1	cluster 3	not sig.	sig.	sig.	sig.	-0.467692	-1.1939	-1.17992	-1.2739	-1.17089	-1.13231	-0.726211	-0.712227	-0.806205	-0.7032	-0.664614	0.0139842	-0.0799935	0.0230113	0.0615973	-0.0939777	0.00902715	0.0476131	0.103005	0.141591	0.038586
ENSFCAG00000022271	TRPC1	cluster 1	cluster 3	not sig.	sig.	sig.	sig.	-0.538842	-1.20276	-1.23746	-1.39791	-1.17463	-1.16768	-0.663918	-0.69862	-0.859071	-0.635789	-0.628838	-0.0347019	-0.195153	0.0281288	0.0350799	-0.160451	0.0628307	0.0697818	0.223281	0.230233	0.00695111
ENSFCAG00000009032	PLCG1	cluster 1	cluster 3	not sig.	sig.	sig.	sig.	-0.611897	-1.3341	-1.27671	-1.44767	-1.26182	-1.37879	-0.722201	-0.664811	-0.835777	-0.649927	-0.766896	0.0573907	-0.113575	0.0722744	-0.0446944	-0.170966	0.0148837	-0.102085	0.18585	0.068881	-0.116969
ENSFCAG00000018598	ETS1	cluster 1	cluster 3	sig.	sig.	sig.	sig.	-0.618361	-1.34808	-1.40264	-1.51005	-1.33733	-1.40871	-0.729723	-0.78428	-0.891685	-0.718966	-0.790353	-0.0545567	-0.161962	0.0107569	-0.0606294	-0.107405	0.0653136	-0.00607266	0.172718	0.101332	-0.0713862
ENSFCAG00000001019	RANBP3L	cluster 1	cluster 3	not sig.	sig.	sig.	sig.	-0.564134	-1.49929	-1.38766	-1.35858	-1.40698	-1.15366	-0.935155	-0.823529	-0.794447	-0.842842	-0.589527	0.111627	0.140708	0.0923129	0.345629	0.0290816	-0.0193138	0.234002	-0.0483954	0.20492	0.253316
ENSFCAG00000009952	ITK	cluster 1	cluster 3	not sig.	sig.	sig.	sig.	-0.57672	-1.53184	-1.42085	-1.32321	-1.243	-1.26376	-0.955116	-0.844134	-0.746494	-0.666276	-0.68704	0.110982	0.208622	0.28884	0.268076	0.0976401	0.177858	0.157094	0.0802181	0.0594541	-0.0207639
ENSFCAG00000011773	CD3E	cluster 1	cluster 3	not sig.	sig.	sig.	sig.	-0.623872	-1.44	-1.28087	-1.27829	-1.17913	-1.22324	-0.816132	-0.657001	-0.654418	-0.555258	-0.599363	0.159132	0.161714	0.260874	0.216769	0.00258274	0.101743	0.0576371	0.0991599	0.0550544	-0.0441055
ENSFCAG00000008636	DLG3	cluster 1	cluster 3	sig.	sig.	sig.	sig.	-0.663058	-1.40786	-1.35302	-1.32742	-1.2106	-1.2119	-0.744801	-0.689959	-0.664358	-0.547547	-0.548846	0.0548426	0.0804433	0.197254	0.195955	0.0256007	0.142411	0.141112	0.116811	0.115511	-0.0012992
ENSFCAG00000030120	PRKX	cluster 1	cluster 3	sig.	sig.	sig.	sig.	-0.721567	-1.48742	-1.39537	-1.39491	-1.23791	-1.32291	-0.765856	-0.673799	-0.673339	-0.516347	-0.601346	0.0920573	0.092517	0.249509	0.16451	0.000459757	0.157452	0.0724522	0.156992	0.0719925	-0.0849993
ENSFCAG00000024968	ZBED9	cluster 1	none	sig.	sig.	sig.	sig.	-0.956224	-1.48624	-1.70581	-1.37906	-1.18816	-1.41621	-0.53002	-0.749589	-0.422832	-0.231931	-0.45999	-0.219569	0.107188	0.298088	0.0700304	0.326758	0.517658	0.2896	0.1909	-0.0371576	-0.228058
ENSFCAG00000007867	AHDC1	cluster 1	cluster 3	sig.	sig.	sig.	sig.	-1.06826	-1.607	-1.73935	-1.63501	-1.36728	-1.35863	-0.538731	-0.671089	-0.566742	-0.299012	-0.290364	-0.132358	-0.0280111	0.239719	0.248367	0.104347	0.372077	0.380725	0.26773	0.276378	0.00864835
ENSFCAG00000009372	KCNA5	cluster 1	none	sig.	sig.	sig.	sig.	-1.08805	-1.6113	-1.67859	-1.43303	-1.42033	-1.38777	-0.523249	-0.590541	-0.344981	-0.332283	-0.299719	-0.0672921	0.178267	0.190965	0.22353	0.245559	0.258257	0.290822	0.0126981	0.0452626	0.0325645
ENSFCAG00000053256	ENSFCAG00000053256	cluster 1	cluster 3	sig.	sig.	sig.	sig.	-0.920149	-1.63764	-1.57545	-1.23255	-1.30437	-1.25648	-0.717491	-0.655302	-0.312402	-0.384216	-0.336329	0.0621886	0.405089	0.333275	0.381162	0.3429	0.271086	0.318974	-0.0718135	-0.0239261	0.0478874
ENSFCAG00000013799	KCNH2	cluster 1	none	not sig.	sig.	sig.	sig.	-0.905317	-1.46598	-1.55253	-1.19184	-1.15224	-1.24015	-0.560663	-0.647213	-0.286523	-0.246923	-0.334834	-0.0865495	0.27414	0.31374	0.225829	0.360689	0.40029	0.312379	0.0396003	-0.0483102	-0.0879106
ENSFCAG00000013881	CC1H1orf216	cluster 1	none	not sig.	sig.	sig.	sig.	-0.766836	-1.53101	-1.49319	-1.13357	-1.0643	-1.25831	-0.764176	-0.72635	-0.366735	-0.297462	-0.491472	0.0378256	0.397441	0.466714	0.272704	0.359615	0.428889	0.234879	0.0692737	-0.124736	-0.19401
ENSFCAG00000014861	ESYT1	cluster 1	cluster 3	sig.	sig.	sig.	sig.	-0.681538	-1.40234	-1.37639	-1.24404	-1.03428	-1.10982	-0.720798	-0.694851	-0.562501	-0.352746	-0.428284	0.0259472	0.158297	0.368052	0.292515	0.13235	0.342105	0.266568	0.209755	0.134217	-0.0755373
ENSFCAG00000022215	PPP1R16B	cluster 1	cluster 3	sig.	sig.	sig.	sig.	-0.801385	-1.47383	-1.43304	-1.30989	-1.13538	-1.18222	-0.672448	-0.63166	-0.508507	-0.333998	-0.380831	0.0407879	0.16394	0.338449	0.291616	0.123152	0.297661	0.250828	0.174509	0.127676	-0.0468329
ENSFCAG00000011519	FOXP4	cluster 1	cluster 3	sig.	sig.	sig.	sig.	-0.796655	-1.50403	-1.35173	-1.18615	-0.979928	-1.0837	-0.707373	-0.555078	-0.38949	-0.183273	-0.287048	0.152295	0.317883	0.5241	0.420324	0.165588	0.371805	0.26803	0.206217	0.102442	-0.103776
ENSFCAG00000004500	LTB	cluster 1	cluster 3	sig.	sig.	sig.	sig.	-0.973529	-1.50832	-1.4467	-1.38222	-1.17699	-1.23008	-0.534794	-0.473173	-0.408694	-0.203458	-0.256551	0.0616212	0.1261	0.331337	0.278243	0.0644786	0.269715	0.216621	0.205237	0.152143	-0.0530938
ENSFCAG00000000398	NPDC1	cluster 1	none	sig.	sig.	sig.	sig.	-0.844119	-1.51371	-1.50551	-1.28249	-1.09943	-1.14631	-0.669591	-0.661392	-0.438371	-0.255308	-0.302195	0.00819978	0.23122	0.414283	0.367397	0.22302	0.406083	0.359197	0.183063	0.136177	-0.0468864
ENSFCAG00000033226	ARL4C	cluster 1	cluster 3	sig.	sig.	sig.	sig.	-0.977813	-1.64974	-1.54873	-1.37053	-1.18118	-1.28118	-0.671932	-0.570922	-0.392715	-0.203363	-0.303363	0.10101	0.279217	0.468569	0.368568	0.178207	0.367559	0.267558	0.189352	0.0893516	-0.100001
ENSFCAG00000035042	ENSFCAG00000035042	cluster 1	none	sig.	sig.	sig.	sig.	-0.745825	-1.30651	-1.36134	-1.18591	-1.09371	-0.919463	-0.560685	-0.615514	-0.440082	-0.347888	-0.173638	-0.0548291	0.120603	0.212797	0.387047	0.175433	0.267626	0.441876	0.0921938	0.266444	0.17425
ENSFCAG00000007184	STAMBPL1	cluster 1	cluster 3	sig.	sig.	sig.	sig.	-0.883612	-1.27796	-1.52607	-1.22218	-1.16626	-1.14098	-0.394347	-0.642459	-0.338567	-0.282651	-0.257372	-0.248112	0.0557803	0.111696	0.136975	0.303892	0.359808	0.385088	0.0559157	0.0811952	0.0252795
ENSFCAG00000011931	TBC1D10A	cluster 1	cluster 3	sig.	sig.	sig.	sig.	-0.85034	-1.26969	-1.40045	-1.34155	-1.14391	-1.11998	-0.41935	-0.550108	-0.49121	-0.293569	-0.269643	-0.130758	-0.0718602	0.125781	0.149707	0.0588981	0.256539	0.280465	0.197641	0.221567	0.0239263
ENSFCAG00000018522	SLC41A2	cluster 1	cluster 3	sig.	sig.	sig.	sig.	-0.862171	-1.45217	-1.44682	-1.35753	-1.33642	-1.16948	-0.59	-0.584652	-0.495358	-0.47425	-0.307313	0.00534813	0.0946419	0.11575	0.282687	0.0892938	0.110402	0.277339	0.021108	0.188045	0.166937
ENSFCAG00000012743	ARHGEF39	cluster 1	cluster 3	sig.	sig.	sig.	sig.	-0.93477	-1.47959	-1.46199	-1.38393	-1.29034	-1.2507	-0.544819	-0.527223	-0.449162	-0.355572	-0.315934	0.0175958	0.0956568	0.189246	0.228884	0.078061	0.171651	0.211288	0.0935896	0.133227	0.0396377
ENSFCAG00000039550	CHPF	cluster 1	cluster 3	sig.	sig.	sig.	sig.	-0.827792	-1.44571	-1.39884	-1.28743	-1.23272	-1.16565	-0.617915	-0.571044	-0.459639	-0.404924	-0.33786	0.0468702	0.158276	0.21299	0.280054	0.111406	0.16612	0.233184	0.0547146	0.121778	0.0670638
ENSFCAG00000005747	LLGL2	cluster 1	cluster 3	sig.	sig.	sig.	sig.	-0.82164	-1.49468	-1.41881	-1.35276	-1.11879	-1.3713	-0.673039	-0.597171	-0.531122	-0.29715	-0.549661	0.0758681	0.141917	0.37589	0.123378	0.066049	0.300022	0.04751	0.233973	-0.018539	-0.252512
ENSFCAG00000014494	MLLT6	cluster 1	cluster 3	sig.	sig.	sig.	sig.	-0.810395	-1.44435	-1.37483	-1.29728	-1.18624	-1.27114	-0.633953	-0.56443	-0.486882	-0.375847	-0.460742	0.0695228	0.147071	0.258106	0.173211	0.0775481	0.188583	0.103688	0.111035	0.0261401	-0.084895
ENSFCAG00000029811	PLEKHG1	cluster 1	cluster 3	sig.	sig.	sig.	sig.	-0.822819	-1.49297	-1.40079	-1.29248	-1.23559	-1.26708	-0.670147	-0.577971	-0.469664	-0.412767	-0.444262	0.092176	0.200483	0.25738	0.225885	0.108307	0.165204	0.133709	0.0568971	0.0254025	-0.0314946
ENSFCAG00000052250	ENSFCAG00000052250	cluster 1	none	not sig.	sig.	sig.	sig.	-0.937422	-1.67286	-1.40276	-1.03859	-1.42192	-1.59306	-0.73544	-0.46534	-0.101171	-0.484494	-0.655642	0.270099	0.634269	0.250946	0.0797981	0.364169	-0.0191539	-0.190301	-0.383323	-0.554471	-0.171147
ENSFCAG00000052262	ENSFCAG00000052262	cluster 1	cluster 3	not sig.	sig.	sig.	sig.	-0.908593	-1.84011	-1.58236	-1.31544	-1.56171	-1.73375	-0.931516	-0.673772	-0.406851	-0.653114	-0.825158	0.257744	0.524664	0.278401	0.106357	0.266921	0.0206579	-0.151386	-0.246263	-0.418307	-0.172044
ENSFCAG00000046433	ENSFCAG00000046433	cluster 1	none	sig.	sig.	sig.	sig.	-1.14735	-1.51585	-1.43337	-1.06132	-1.27272	-1.32821	-0.368503	-0.286024	0.0860236	-0.125371	-0.180862	0.0824786	0.454526	0.243132	0.187641	0.372048	0.160653	0.105162	-0.211394	-0.266885	-0.055491
ENSFCAG00000001309	ENSFCAG00000001309	cluster 1	none	sig.	sig.	sig.	sig.	-0.908914	-1.64673	-1.33633	-1.19348	-1.22369	-1.36638	-0.737815	-0.427416	-0.284567	-0.314777	-0.457465	0.310398	0.453247	0.423037	0.28035	0.142849	0.112639	-0.0300484	-0.0302099	-0.172898	-0.142688
ENSFCAG00000005548	CASS4	cluster 1	cluster 3	sig.	sig.	sig.	sig.	-0.869656	-1.44405	-1.28185	-1.08536	-1.07293	-1.26258	-0.574389	-0.41219	-0.215706	-0.203278	-0.392925	0.162199	0.358682	0.371111	0.181464	0.196483	0.208911	0.0192648	0.0124281	-0.177218	-0.189647
ENSFCAG00000001089	CPNE5	cluster 1	cluster 1	sig.	sig.	sig.	sig.	-1.0172	-1.44968	-1.54207	-1.70398	-1.47205	-1.48451	-0.432476	-0.52487	-0.686781	-0.454849	-0.467305	-0.0923939	-0.254305	-0.0223728	-0.0348297	-0.161911	0.0700211	0.0575643	0.231932	0.219476	-0.0124569
ENSFCAG00000031454	FXN	cluster 1	cluster 3	sig.	sig.	sig.	sig.	-1.01223	-1.3472	-1.53701	-1.64547	-1.41916	-1.46918	-0.334968	-0.524784	-0.633245	-0.406928	-0.456953	-0.189816	-0.298277	-0.0719605	-0.121985	-0.108461	0.117856	0.0678312	0.226317	0.176292	-0.0500246
ENSFCAG00000000994	RNFT2	cluster 1	cluster 3	sig.	sig.	sig.	sig.	-1.10375	-1.34139	-1.6164	-1.58784	-1.37243	-1.47308	-0.23764	-0.51265	-0.484097	-0.268684	-0.369331	-0.27501	-0.246456	-0.0310433	-0.131691	0.0285536	0.243967	0.143319	0.215413	0.114766	-0.100647
ENSFCAG00000043018	NOXA1	cluster 1	cluster 3	sig.	sig.	sig.	sig.	-1.04652	-1.31905	-1.52523	-1.62295	-1.33293	-1.48759	-0.272532	-0.478706	-0.576429	-0.28641	-0.441069	-0.206175	-0.303897	-0.0138781	-0.168537	-0.0977221	0.192297	0.0376376	0.290019	0.13536	-0.154659
ENSFCAG00000011436	LRRC61	cluster 1	cluster 3	sig.	sig.	sig.	sig.	-0.983226	-1.34964	-1.51435	-1.57542	-1.30812	-1.41001	-0.366419	-0.531128	-0.592191	-0.324897	-0.426787	-0.164709	-0.225772	0.0415225	-0.0603678	-0.061063	0.206231	0.104341	0.267294	0.165404	-0.10189
ENSFCAG00000025754	TCOF1	cluster 1	cluster 3	sig.	sig.	sig.	sig.	-0.907583	-1.31577	-1.43526	-1.53102	-1.31168	-1.36861	-0.40819	-0.527673	-0.623436	-0.404099	-0.46103	-0.119482	-0.215246	0.00409065	-0.05284	-0.0957636	0.123573	0.0666424	0.219337	0.162406	-0.0569307
ENSFCAG00000005998	KLHL22	cluster 1	cluster 3	sig.	sig.	sig.	sig.	-0.929734	-1.30512	-1.40539	-1.46349	-1.26438	-1.41705	-0.375387	-0.47566	-0.533752	-0.334647	-0.487321	-0.100273	-0.158366	0.04074	-0.111934	-0.0580926	0.141013	-0.0116609	0.199106	0.0464317	-0.152674
ENSFCAG00000028456	HAUS5	cluster 1	cluster 3	sig.	sig.	sig.	sig.	-1.01776	-1.34346	-1.50083	-1.51652	-1.31597	-1.4986	-0.325698	-0.483065	-0.49876	-0.298208	-0.480843	-0.157367	-0.173062	0.0274902	-0.155145	-0.0156947	0.184857	0.00222245	0.200552	0.0179171	-0.182635
ENSFCAG00000036283	KLHDC1	cluster 1	cluster 1	sig.	sig.	sig.	sig.	-0.949921	-1.28742	-1.349	-1.57101	-1.33115	-1.54161	-0.337502	-0.399078	-0.621088	-0.381232	-0.591692	-0.0615758	-0.283586	-0.0437305	-0.25419	-0.22201	0.0178453	-0.192614	0.239855	0.0293961	-0.210459
ENSFCAG00000003567	TSPYL5	cluster 1	cluster 3	sig.	sig.	sig.	sig.	-1.03511	-1.32747	-1.48595	-1.60695	-1.3892	-1.56977	-0.292363	-0.450834	-0.571836	-0.354086	-0.534654	-0.15847	-0.279472	-0.0617226	-0.24229	-0.121002	0.0967477	-0.0838202	0.21775	0.0371819	-0.180568
ENSFCAG00000039362	FAM136A	cluster 1	cluster 3	sig.	sig.	sig.	sig.	-1.01262	-1.33428	-1.46237	-1.68486	-1.34154	-1.55922	-0.321661	-0.449751	-0.672233	-0.328917	-0.546602	-0.12809	-0.350572	-0.00725601	-0.224941	-0.222482	0.120834	-0.0968507	0.343316	0.125631	-0.217685
ENSFCAG00000007791	VWA5B2	cluster 1	cluster 3	sig.	sig.	sig.	sig.	-0.983923	-1.28672	-1.48083	-1.49274	-1.31467	-1.62843	-0.302799	-0.49691	-0.508821	-0.330751	-0.644503	-0.194111	-0.206022	-0.0279521	-0.341704	-0.0119117	0.166159	-0.147594	0.17807	-0.135682	-0.313752
ENSFCAG00000002686	ARVCF	cluster 1	cluster 3	sig.	sig.	sig.	sig.	-0.857236	-1.2287	-1.40591	-1.47587	-1.37332	-1.46389	-0.371466	-0.54867	-0.618634	-0.516084	-0.606655	-0.177203	-0.247168	-0.144617	-0.235188	-0.0699645	0.032586	-0.0579849	0.102551	0.0119796	-0.0905709
ENSFCAG00000010753	CAMKMT	cluster 1	cluster 3	sig.	sig.	sig.	sig.	-0.936783	-1.25594	-1.4654	-1.46664	-1.38924	-1.53059	-0.319155	-0.528622	-0.529856	-0.452458	-0.593805	-0.209467	-0.2107	-0.133303	-0.274649	-0.00123368	0.0761641	-0.0651827	0.0773978	-0.063949	-0.141347
ENSFCAG00000010653	IFT140	cluster 1	cluster 3	sig.	sig.	sig.	sig.	-0.673083	-1.07814	-1.3489	-1.37574	-1.2335	-1.3728	-0.405053	-0.675814	-0.702656	-0.560414	-0.699717	-0.27076	-0.297603	-0.15536	-0.294664	-0.0268428	0.1154	-0.0239034	0.142243	0.00293944	-0.139303
ENSFCAG00000014242	MCF2L	cluster 1	cluster 3	sig.	sig.	sig.	sig.	-0.670362	-1.00777	-1.41897	-1.43505	-1.28663	-1.39122	-0.337405	-0.748609	-0.764686	-0.616266	-0.720862	-0.411204	-0.42728	-0.27886	-0.383456	-0.0160765	0.132343	0.0277474	0.14842	0.0438239	-0.104596
ENSFCAG00000006658	PRDM11	cluster 1	cluster 3	sig.	sig.	sig.	sig.	-0.742237	-1.15469	-1.41407	-1.42674	-1.34373	-1.34048	-0.412457	-0.671837	-0.684501	-0.601496	-0.598246	-0.25938	-0.272045	-0.18904	-0.185789	-0.0126645	0.0703403	0.0735909	0.0830048	0.0862555	0.00325061
ENSFCAG00000023514	TCF3	cluster 1	cluster 3	sig.	sig.	sig.	sig.	-0.837762	-1.17286	-1.40879	-1.47712	-1.34794	-1.39087	-0.335098	-0.571032	-0.639354	-0.510181	-0.553105	-0.235935	-0.304256	-0.175083	-0.218007	-0.0683219	0.0608513	0.0179277	0.129173	0.0862496	-0.0429236
ENSFCAG00000025083	ZSCAN26	cluster 1	cluster 3	sig.	sig.	sig.	sig.	-0.791366	-1.1655	-1.43598	-1.47842	-1.31695	-1.36929	-0.374136	-0.644612	-0.687056	-0.525581	-0.577921	-0.270476	-0.31292	-0.151445	-0.203785	-0.0424442	0.119031	0.0666909	0.161475	0.109135	-0.05234
ENSFCAG00000051638	ENSFCAG00000051638	cluster 1	none	not sig.	sig.	sig.	sig.	-0.680969	-1.12456	-1.38834	-1.48708	-1.30025	-1.31393	-0.443588	-0.707369	-0.806107	-0.619279	-0.632958	-0.263781	-0.362519	-0.175691	-0.18937	-0.0987385	0.0880899	0.0744109	0.186828	0.173149	-0.013679
ENSFCAG00000014705	MRNIP	cluster 1	cluster 3	sig.	sig.	sig.	sig.	-0.769872	-1.14317	-1.40443	-1.53112	-1.38548	-1.42536	-0.373297	-0.634554	-0.761248	-0.615607	-0.655488	-0.261257	-0.387951	-0.24231	-0.282191	-0.126694	0.0189468	-0.0209341	0.145641	0.10576	-0.0398809
ENSFCAG00000034766	ZNF550	cluster 1	cluster 3	sig.	sig.	sig.	sig.	-0.74345	-1.14328	-1.40443	-1.50403	-1.32374	-1.37908	-0.399829	-0.660976	-0.760584	-0.580294	-0.63563	-0.261147	-0.360754	-0.180465	-0.235801	-0.0996076	0.0806817	0.0253456	0.180289	0.124953	-0.055336
ENSFCAG00000024416	KANK3	cluster 1	cluster 3	not sig.	sig.	sig.	sig.	-0.767032	-1.31603	-1.42386	-1.50847	-1.21074	-1.34415	-0.548994	-0.656826	-0.741436	-0.443705	-0.57712	-0.107831	-0.192442	0.10529	-0.0281254	-0.0846106	0.213121	0.079706	0.297732	0.164317	-0.133415
ENSFCAG00000051821	ENSFCAG00000051821	cluster 1	none	not sig.	sig.	sig.	sig.	-0.712012	-1.32727	-1.48817	-1.56022	-1.27274	-1.43041	-0.615255	-0.776158	-0.848205	-0.560725	-0.718397	-0.160904	-0.23295	0.0545295	-0.103142	-0.0720464	0.215433	0.0577612	0.28748	0.129808	-0.157672
ENSFCAG00000002791	P2RY8	cluster 1	cluster 3	sig.	sig.	sig.	sig.	-0.886607	-1.35273	-1.59288	-1.52567	-1.26305	-1.47627	-0.466126	-0.706274	-0.639062	-0.376438	-0.589663	-0.240148	-0.172936	0.089688	-0.123537	0.0672118	0.329836	0.116611	0.262624	0.0493993	-0.213225
ENSFCAG00000052609	ENSFCAG00000052609	cluster 1	cluster 3	sig.	sig.	sig.	sig.	-0.853455	-1.20283	-1.49359	-1.49086	-1.15571	-1.42816	-0.34937	-0.640133	-0.637404	-0.30226	-0.574705	-0.290763	-0.288033	0.0471106	-0.225335	0.00272942	0.337873	0.0654278	0.335144	0.0626984	-0.272445
ENSFCAG00000014881	METTL17	cluster 1	cluster 3	sig.	sig.	sig.	sig.	-0.819251	-1.24963	-1.49187	-1.6141	-1.45274	-1.47791	-0.430379	-0.672616	-0.794845	-0.633488	-0.658658	-0.242237	-0.364466	-0.203109	-0.228279	-0.122229	0.0391272	0.0139576	0.161356	0.136187	-0.0251696
ENSFCAG00000029151	ENSFCAG00000029151	cluster 1	cluster 1	sig.	sig.	sig.	sig.	-0.864405	-1.22112	-1.4939	-1.62451	-1.42752	-1.40876	-0.356719	-0.62949	-0.760102	-0.563115	-0.54435	-0.272771	-0.403383	-0.206396	-0.18763	-0.130612	0.0663749	0.0851404	0.196987	0.215752	0.0187655
ENSFCAG00000000129	ENSFCAG00000000129	cluster 1	cluster 3	sig.	sig.	sig.	sig.	-0.933255	-1.25463	-1.57504	-1.58048	-1.46954	-1.49248	-0.321374	-0.641783	-0.647223	-0.536282	-0.559226	-0.320409	-0.325849	-0.214908	-0.237851	-0.00543985	0.105501	0.0825576	0.110941	0.0879974	-0.0229434
ENSFCAG00000014435	TMEM201	cluster 1	cluster 3	sig.	sig.	sig.	sig.	-0.948839	-1.26102	-1.66488	-1.66284	-1.43878	-1.49224	-0.312177	-0.716044	-0.713998	-0.489941	-0.543396	-0.403868	-0.401821	-0.177764	-0.23122	0.00204631	0.226104	0.172648	0.224057	0.170601	-0.0534559
ENSFCAG00000007350	ENSFCAG00000007350	cluster 1	cluster 3	sig.	sig.	sig.	sig.	-0.8435	-1.2809	-1.54364	-1.57361	-1.2795	-1.39136	-0.437399	-0.700145	-0.730115	-0.436	-0.547859	-0.262746	-0.292716	0.00139872	-0.11046	-0.0299702	0.264145	0.152286	0.294115	0.182256	-0.111859
ENSFCAG00000041742	FLYWCH2	cluster 1	cluster 3	sig.	sig.	sig.	sig.	-0.904521	-1.30464	-1.54183	-1.65194	-1.33267	-1.38551	-0.400123	-0.637306	-0.747422	-0.428149	-0.48099	-0.237183	-0.347299	-0.0280258	-0.0808672	-0.110116	0.209157	0.156315	0.319273	0.266432	-0.0528414
ENSFCAG00000044138	ARMH1	cluster 1	cluster 3	sig.	sig.	sig.	sig.	-0.885047	-1.14069	-1.41264	-1.55805	-1.25348	-1.34443	-0.25564	-0.527597	-0.673007	-0.368431	-0.459385	-0.271958	-0.417367	-0.112792	-0.203745	-0.14541	0.159166	0.0682129	0.304576	0.213622	-0.0909533
ENSFCAG00000051264	WDR90	cluster 1	cluster 3	sig.	sig.	sig.	sig.	-0.937263	-1.25444	-1.51428	-1.63824	-1.37043	-1.47929	-0.317174	-0.577013	-0.70098	-0.433171	-0.542026	-0.259839	-0.383806	-0.115997	-0.224853	-0.123967	0.143842	0.0349861	0.267809	0.158953	-0.108856
ENSFCAG00000029717	BTN1A1	cluster 1	cluster 3	sig.	sig.	sig.	sig.	-0.586633	-0.999419	-1.2831	-1.36227	-1.08249	-1.26895	-0.412786	-0.696469	-0.775641	-0.495857	-0.682317	-0.283683	-0.362854	-0.083071	-0.269531	-0.0791714	0.200612	0.0141518	0.279783	0.0933232	-0.18646
ENSFCAG00000035770	SNORD27	cluster 1	cluster 3	not sig.	sig.	sig.	sig.	-0.621493	-0.920591	-1.26343	-1.29068	-1.01801	-1.24115	-0.299098	-0.641937	-0.669184	-0.396512	-0.619658	-0.34284	-0.370086	-0.0974145	-0.32056	-0.0272464	0.245425	0.0222797	0.272672	0.0495262	-0.223145
ENSFCAG00000002554	ENGASE	cluster 1	cluster 3	sig.	sig.	sig.	sig.	-0.727519	-1.00696	-1.24439	-1.32742	-1.1724	-1.24719	-0.279437	-0.516875	-0.599897	-0.444881	-0.519673	-0.237438	-0.32046	-0.165444	-0.240236	-0.0830222	0.0719939	-0.00279867	0.155016	0.0802236	-0.0747925
ENSFCAG00000025833	MPRIP	cluster 1	cluster 3	sig.	sig.	sig.	sig.	-0.736455	-0.941697	-1.23902	-1.33871	-1.16053	-1.27391	-0.205242	-0.502568	-0.602256	-0.424079	-0.537454	-0.297326	-0.397014	-0.218837	-0.332212	-0.0996882	0.0784891	-0.0348858	0.178177	0.0648024	-0.113375
ENSFCAG00000011652	REXO4	cluster 1	cluster 3	sig.	sig.	sig.	sig.	-0.712999	-1.14795	-1.33084	-1.4332	-1.1976	-1.32243	-0.434953	-0.617837	-0.7202	-0.484598	-0.609426	-0.182884	-0.285247	-0.0496453	-0.174473	-0.102364	0.133239	0.0084107	0.235602	0.110774	-0.124828
ENSFCAG00000030253	PATZ1	cluster 1	cluster 3	sig.	sig.	sig.	sig.	-0.711543	-1.04962	-1.23904	-1.40017	-1.19054	-1.30536	-0.338078	-0.527497	-0.688624	-0.478994	-0.593818	-0.189419	-0.350545	-0.140916	-0.25574	-0.161127	0.0485027	-0.066321	0.209629	0.0948056	-0.114824
ENSFCAG00000007510	GRID2IP	cluster 1	none	not sig.	sig.	sig.	sig.	-0.726722	-1.08079	-1.20103	-1.53346	-1.11462	-1.29264	-0.354068	-0.474307	-0.80674	-0.387902	-0.56592	-0.120239	-0.452672	-0.0338339	-0.211852	-0.332433	0.086405	-0.0916134	0.418838	0.24082	-0.178018
ENSFCAG00000002668	SIRT3	cluster 1	cluster 3	sig.	sig.	sig.	sig.	-0.619447	-1.02862	-1.2154	-1.49481	-1.17822	-1.34956	-0.409177	-0.595958	-0.875364	-0.558773	-0.730114	-0.186781	-0.466187	-0.149597	-0.320937	-0.279406	0.0371842	-0.134156	0.31659	0.14525	-0.171341
ENSFCAG00000012895	CNR2	cluster 1	none	not sig.	sig.	sig.	sig.	-0.636004	-0.943569	-1.18198	-1.43164	-1.09823	-1.2581	-0.307565	-0.545973	-0.795635	-0.462222	-0.6221	-0.238408	-0.48807	-0.154657	-0.314535	-0.249663	0.0837506	-0.0761275	0.333413	0.173535	-0.159878
[truncated: 8,147 more rows]
