# Supplementary material for: Whole blood RNA profiling in cats dissects the host immunological response during recovery from feline infectious peritonitis
Source: PLoS One. 2025 Sep 12;20(9):e0332248. doi: 10.1371/journal.pone.0332248 (PMC12431271; doi:10.1371/journal.pone.0332248)
Supplement: S4 Table — (XLSX) [file pone.0332248.s004.xlsx]

## Sheet: sick vs. healthy
S4 Table: Log2 fold-changes for DEGs for the comparison between day 0 and Kn and Kp cats. Clusters identified for this analysis and the DEGs in the treatment analysis are also indicated as well as whether the the gene is significantly differentially expressed in day 0 vs day 2, 7, 28 or 168. Fold-changes are color-coded: red=up, blue=down.
Ensembl ID	Gene symbol	day 0 vs. Kn vs. Kp	Treatment	day 0 vs. day 2	day 0 vs. day 7	day 0 vs. day 28	day 0 vs. day 168	day 0 vs. Kp	day 0 vs. Kn	Kp vs. Kn
ENSFCAG00000008712	SH3RF2	cluster 1	cluster 1	not sig.	not sig.	sig.	not sig.	-1.32528	-1.77932	-0.45404
ENSFCAG00000009604	MBNL3	cluster 1	cluster 1	not sig.	sig.	sig.	sig.	-1.32575	-1.75908	-0.433329
ENSFCAG00000024703	PTGR2	cluster 1	cluster 1	not sig.	sig.	sig.	sig.	-1.35317	-1.78567	-0.432502
ENSFCAG00000019145	PUS7	cluster 1	cluster 1	not sig.	sig.	sig.	sig.	-1.3543	-1.8052	-0.450904
ENSFCAG00000044233	HYKK	cluster 1	cluster 1	not sig.	sig.	sig.	sig.	-1.34675	-1.80439	-0.457641
ENSFCAG00000003718	BRME1	cluster 1	cluster 1	sig.	sig.	sig.	sig.	-1.37512	-1.78798	-0.412861
ENSFCAG00000025747	RAD18	cluster 1	cluster 1	not sig.	sig.	sig.	sig.	-1.38336	-1.80693	-0.423565
ENSFCAG00000002475	HAT1	cluster 1	cluster 1	not sig.	sig.	sig.	sig.	-1.3609	-1.76564	-0.404738
ENSFCAG00000005101	SRBD1	cluster 1	cluster 1	not sig.	sig.	sig.	sig.	-1.34235	-1.74612	-0.403769
ENSFCAG00000015268	PARPBP	cluster 1	cluster 1	not sig.	sig.	sig.	sig.	-1.39521	-1.86158	-0.466376
ENSFCAG00000009080	CEP152	cluster 1	cluster 1	not sig.	sig.	sig.	sig.	-1.34695	-1.86435	-0.517395
ENSFCAG00000025609	ITGB3BP	cluster 1	cluster 1	not sig.	not sig.	sig.	sig.	-1.32601	-1.84195	-0.51594
ENSFCAG00000007270	GRSF1	cluster 1	cluster 1	sig.	sig.	sig.	sig.	-1.3055	-1.80564	-0.500141
ENSFCAG00000025184	WWP1	cluster 1	cluster 1	not sig.	sig.	sig.	sig.	-1.35298	-1.83112	-0.478138
ENSFCAG00000027845	CEP83	cluster 1	cluster 1	not sig.	sig.	sig.	sig.	-1.34226	-1.82496	-0.482709
ENSFCAG00000041859	KIF20B	cluster 1	cluster 1	not sig.	sig.	sig.	sig.	-1.21358	-1.70897	-0.495387
ENSFCAG00000036267	KNOP1	cluster 1	cluster 1	sig.	sig.	sig.	sig.	-1.24004	-1.69691	-0.456866
ENSFCAG00000027907	TRIM36	cluster 1	cluster 1	sig.	sig.	sig.	sig.	-1.23333	-1.70877	-0.475445
ENSFCAG00000053711	ENSFCAG00000053711	cluster 1	cluster 1	not sig.	sig.	sig.	sig.	-1.23881	-1.71432	-0.475509
ENSFCAG00000040966	ENSFCAG00000040966	cluster 1	cluster 1	sig.	sig.	sig.	sig.	-1.27204	-1.72044	-0.448398
ENSFCAG00000015703	FBXW4	cluster 1	cluster 1	not sig.	sig.	sig.	sig.	-1.28748	-1.75067	-0.463184
ENSFCAG00000041826	ENSFCAG00000041826	cluster 1	cluster 1	sig.	sig.	sig.	sig.	-1.29011	-1.76166	-0.471557
ENSFCAG00000008634	KIF4A	cluster 1	cluster 1	not sig.	sig.	sig.	sig.	-1.29388	-1.84468	-0.550796
ENSFCAG00000026443	CEP57L1	cluster 1	cluster 1	not sig.	sig.	sig.	sig.	-1.27522	-1.83661	-0.561398
ENSFCAG00000022171	GCLC	cluster 1	cluster 1	not sig.	sig.	sig.	sig.	-1.25611	-1.79882	-0.542709
ENSFCAG00000030778	NCAPG	cluster 1	cluster 1	not sig.	sig.	sig.	sig.	-1.25294	-1.79619	-0.543244
ENSFCAG00000026950	BBS7	cluster 1	cluster 1	not sig.	sig.	sig.	sig.	-1.26796	-1.76995	-0.501994
ENSFCAG00000013687	NUDT12	cluster 1	cluster 1	not sig.	sig.	sig.	sig.	-1.24583	-1.76938	-0.52355
ENSFCAG00000028992	KIAA0825	cluster 1	cluster 1	not sig.	sig.	sig.	sig.	-1.23081	-1.75005	-0.519238
ENSFCAG00000029334	CENPK	cluster 1	cluster 1	not sig.	sig.	sig.	sig.	-1.21547	-1.84896	-0.63349
ENSFCAG00000036833	TNFSF8	cluster 1	cluster 1	not sig.	sig.	sig.	sig.	-1.22934	-1.85232	-0.622979
ENSFCAG00000000135	PLK4	cluster 1	cluster 1	not sig.	sig.	sig.	sig.	-1.17678	-1.82046	-0.64368
ENSFCAG00000024130	MTBP	cluster 1	cluster 1	not sig.	sig.	sig.	sig.	-1.15596	-1.82541	-0.669457
ENSFCAG00000003157	ACVR2B	cluster 1	cluster 2	sig.	not sig.	sig.	sig.	-1.19496	-1.86302	-0.668055
ENSFCAG00000015556	CCDC102B	cluster 1	cluster 1	not sig.	sig.	sig.	not sig.	-1.17572	-1.88027	-0.704552
ENSFCAG00000031040	DBF4	cluster 1	cluster 1	not sig.	sig.	sig.	sig.	-1.16017	-1.78864	-0.628478
ENSFCAG00000023829	PKHD1L1	cluster 1	cluster 1	not sig.	sig.	sig.	sig.	-1.19245	-1.79587	-0.60342
ENSFCAG00000042127	GCH1	cluster 1	cluster 1	not sig.	not sig.	sig.	sig.	-1.19238	-1.79566	-0.603277
ENSFCAG00000010312	BARD1	cluster 1	cluster 1	not sig.	sig.	sig.	sig.	-1.15285	-1.72033	-0.567475
ENSFCAG00000018992	LRRCC1	cluster 1	cluster 1	not sig.	sig.	sig.	sig.	-1.16852	-1.74079	-0.57227
ENSFCAG00000023152	GAS2L3	cluster 1	cluster 1	not sig.	sig.	sig.	sig.	-1.18716	-1.76886	-0.581695
ENSFCAG00000046337	FHDC1	cluster 1	cluster 1	not sig.	sig.	sig.	sig.	-1.20626	-1.76117	-0.554907
ENSFCAG00000027742	SKA3	cluster 1	cluster 1	not sig.	sig.	sig.	sig.	-1.03006	-1.78389	-0.753825
ENSFCAG00000003448	SCLT1	cluster 1	cluster 1	not sig.	sig.	sig.	sig.	-1.06944	-1.75677	-0.687333
ENSFCAG00000037938	NSD2	cluster 1	cluster 1	not sig.	sig.	sig.	sig.	-1.05994	-1.74969	-0.689746
ENSFCAG00000039340	ENSFCAG00000039340	cluster 1	cluster 1	not sig.	sig.	sig.	sig.	-1.09045	-1.77593	-0.685484
ENSFCAG00000044309	MAP9	cluster 1	cluster 1	not sig.	sig.	sig.	sig.	-1.08207	-1.76137	-0.679303
ENSFCAG00000006953	ARMCX2	cluster 1	cluster 2	not sig.	not sig.	sig.	not sig.	-1.11582	-1.78968	-0.673859
ENSFCAG00000024693	BDH2	cluster 1	cluster 1	not sig.	sig.	sig.	sig.	-1.11262	-1.82451	-0.711882
ENSFCAG00000005075	CENPU	cluster 1	cluster 1	not sig.	sig.	sig.	sig.	-1.19411	-1.94159	-0.747479
ENSFCAG00000004234	ST6GALNAC1	cluster 1	cluster 1	not sig.	sig.	sig.	sig.	-1.10432	-1.88103	-0.776712
ENSFCAG00000029552	BCL2	cluster 1	cluster 1	not sig.	sig.	sig.	sig.	-1.11617	-1.94111	-0.824936
ENSFCAG00000007624	ANLN	cluster 1	cluster 1	not sig.	sig.	sig.	sig.	-1.35492	-1.93528	-0.580355
ENSFCAG00000011372	KIF24	cluster 1	cluster 1	not sig.	sig.	sig.	sig.	-1.33052	-1.91889	-0.588371
ENSFCAG00000029619	CYB5A	cluster 1	cluster 2	not sig.	sig.	sig.	sig.	-1.39118	-1.96601	-0.574833
ENSFCAG00000041379	TRAT1	cluster 1	cluster 1	not sig.	sig.	sig.	sig.	-1.37304	-1.98082	-0.607784
ENSFCAG00000009935	CEP55	cluster 1	cluster 1	not sig.	sig.	sig.	sig.	-1.32777	-2.00406	-0.676291
ENSFCAG00000039712	ENSFCAG00000039712	cluster 1	cluster 1	not sig.	sig.	sig.	sig.	-1.31086	-1.96158	-0.650712
ENSFCAG00000001898	TPX2	cluster 1	cluster 1	not sig.	sig.	sig.	sig.	-1.27414	-1.88491	-0.610772
ENSFCAG00000001793	NAV2	cluster 1	cluster 1	not sig.	sig.	sig.	sig.	-1.23583	-1.91164	-0.675809
ENSFCAG00000012599	MIS18BP1	cluster 1	cluster 1	not sig.	sig.	sig.	sig.	-1.27574	-1.93108	-0.655338
ENSFCAG00000035191	TIPIN	cluster 1	cluster 1	not sig.	sig.	sig.	sig.	-1.27851	-1.91655	-0.638033
ENSFCAG00000008784	CDC42BPA	cluster 1	cluster 1	not sig.	sig.	sig.	sig.	-1.30717	-2.08665	-0.779478
ENSFCAG00000003156	ARID3C	cluster 1	cluster 1	not sig.	sig.	sig.	sig.	-1.29322	-2.07925	-0.786037
ENSFCAG00000006018	ATOX1	cluster 1	cluster 1	not sig.	sig.	not sig.	not sig.	-1.29185	-2.08726	-0.795411
ENSFCAG00000007640	KIF15	cluster 1	cluster 1	not sig.	sig.	sig.	sig.	-1.2032	-2.00286	-0.799666
ENSFCAG00000010702	NCAPH	cluster 1	cluster 1	not sig.	sig.	sig.	sig.	-1.24769	-2.03759	-0.78991
ENSFCAG00000042011	MNS1	cluster 1	cluster 1	not sig.	not sig.	sig.	sig.	-1.25466	-2.03397	-0.779314
ENSFCAG00000002841	ABCG2	cluster 1	cluster 1	not sig.	sig.	sig.	sig.	-1.08535	-2.10441	-1.01906
ENSFCAG00000014196	FLVCR2	cluster 1	cluster 1	sig.	sig.	sig.	sig.	-1.19745	-2.11126	-0.913811
ENSFCAG00000011901	PHLPP2	cluster 1	cluster 1	not sig.	sig.	sig.	sig.	-1.51103	-2.06141	-0.550375
ENSFCAG00000007458	USP35	cluster 1	cluster 1	not sig.	sig.	sig.	sig.	-1.43516	-1.99574	-0.560573
ENSFCAG00000002327	SMC2	cluster 1	cluster 1	not sig.	sig.	sig.	sig.	-1.46779	-2.01539	-0.547605
ENSFCAG00000007029	PLEKHA7	cluster 1	cluster 1	not sig.	sig.	sig.	sig.	-1.4818	-2.02872	-0.546922
ENSFCAG00000000113	PHOSPHO1	cluster 1	cluster 2	not sig.	sig.	not sig.	not sig.	-1.56857	-2.04793	-0.479358
ENSFCAG00000000317	BAIAP2L1	cluster 1	cluster 1	not sig.	sig.	sig.	sig.	-1.5594	-2.04307	-0.483666
ENSFCAG00000018600	ECT2	cluster 1	cluster 1	not sig.	sig.	sig.	sig.	-1.57932	-2.08141	-0.502095
ENSFCAG00000004458	KAT2B	cluster 1	cluster 1	not sig.	sig.	sig.	sig.	-1.53901	-2.0518	-0.512785
ENSFCAG00000046384	ZNF793	cluster 1	cluster 1	sig.	sig.	sig.	sig.	-1.5545	-2.07071	-0.516211
ENSFCAG00000031652	NAF1	cluster 1	cluster 1	not sig.	sig.	sig.	sig.	-1.53252	-1.97933	-0.44681
ENSFCAG00000042785	ERVMER34-1	cluster 1	cluster 1	not sig.	sig.	sig.	sig.	-1.53361	-1.98541	-0.451804
ENSFCAG00000024078	ZFYVE9	cluster 1	cluster 1	not sig.	sig.	sig.	sig.	-1.56151	-2.0143	-0.452787
ENSFCAG00000002214	SOX6	cluster 1	cluster 1	not sig.	sig.	sig.	sig.	-1.53414	-2.00133	-0.467195
ENSFCAG00000051581	ENSFCAG00000051581	cluster 1	cluster 1	not sig.	not sig.	sig.	sig.	-1.54038	-2.0022	-0.461815
ENSFCAG00000037857	ST8SIA1	cluster 1	cluster 1	not sig.	sig.	sig.	sig.	-1.49922	-2.00444	-0.505223
ENSFCAG00000003775	SBF2	cluster 1	cluster 1	sig.	sig.	sig.	sig.	-1.47606	-1.95322	-0.477152
ENSFCAG00000012141	STIL	cluster 1	cluster 1	not sig.	sig.	sig.	sig.	-1.46759	-1.95815	-0.490559
ENSFCAG00000007777	CHD1L	cluster 1	cluster 1	sig.	sig.	sig.	sig.	-1.62974	-1.99879	-0.369051
ENSFCAG00000036283	KLHDC1	cluster 1	cluster 1	sig.	sig.	sig.	sig.	-1.58988	-1.97996	-0.390073
ENSFCAG00000010395	MED12L	cluster 1	cluster 1	not sig.	sig.	sig.	sig.	-1.59991	-1.93934	-0.339428
ENSFCAG00000004205	TEX30	cluster 1	cluster 1	sig.	sig.	sig.	sig.	-1.57628	-1.93062	-0.354341
ENSFCAG00000028212	LAMP3	cluster 1	cluster 1	sig.	sig.	sig.	sig.	-1.58434	-1.91805	-0.333712
ENSFCAG00000013200	AGAP3	cluster 1	cluster 2	sig.	sig.	not sig.	sig.	-1.55651	-1.86184	-0.305327
ENSFCAG00000025413	ADAM22	cluster 1	cluster 1	not sig.	sig.	sig.	sig.	-1.58684	-1.89496	-0.308119
ENSFCAG00000025507	KIF14	cluster 1	cluster 1	not sig.	sig.	sig.	sig.	-1.56483	-1.90079	-0.335954
ENSFCAG00000026205	ZBTB16	cluster 1	cluster 1	not sig.	sig.	sig.	sig.	-1.47927	-1.82768	-0.348402
ENSFCAG00000010258	SUGCT	cluster 1	cluster 1	not sig.	not sig.	sig.	sig.	-1.49973	-1.84612	-0.346385
ENSFCAG00000006968	STPG4	cluster 1	cluster 1	not sig.	sig.	sig.	sig.	-1.49147	-1.85727	-0.365795
ENSFCAG00000044351	ENSFCAG00000044351	cluster 1	cluster 1	not sig.	not sig.	sig.	sig.	-1.50898	-1.86602	-0.357042
ENSFCAG00000001203	TMOD1	cluster 1	cluster 1	not sig.	sig.	sig.	sig.	-1.52841	-1.93367	-0.405263
ENSFCAG00000008070	XPNPEP2	cluster 1	cluster 2	not sig.	sig.	sig.	not sig.	-1.54856	-1.95935	-0.410798
ENSFCAG00000019152	CDC25B	cluster 1	cluster 1	not sig.	sig.	sig.	sig.	-1.48519	-1.87769	-0.392505
ENSFCAG00000000987	HEXD	cluster 1	cluster 1	sig.	sig.	sig.	sig.	-1.50856	-1.91961	-0.41105
ENSFCAG00000013489	TBCEL	cluster 1	cluster 1	not sig.	sig.	sig.	sig.	-1.49922	-1.90515	-0.405928
ENSFCAG00000005307	IFT80	cluster 1	cluster 1	not sig.	sig.	sig.	sig.	-1.476	-1.89768	-0.421689
ENSFCAG00000018743	ARMC2	cluster 1	cluster 1	not sig.	sig.	sig.	sig.	-1.48152	-1.92232	-0.440798
ENSFCAG00000015097	CNN3	cluster 1	cluster 1	not sig.	sig.	sig.	sig.	-1.53669	-2.36213	-0.825435
ENSFCAG00000051661	ENSFCAG00000051661	cluster 1	cluster 1	not sig.	not sig.	not sig.	sig.	-1.63847	-2.36948	-0.731012
ENSFCAG00000009257	ATP6V1C2	cluster 1	cluster 1	not sig.	sig.	sig.	sig.	-1.54066	-2.19103	-0.65037
ENSFCAG00000027832	DIAPH3	cluster 1	cluster 1	not sig.	sig.	sig.	sig.	-1.53205	-2.18533	-0.653287
ENSFCAG00000015282	A2M	cluster 1	cluster 1	sig.	sig.	sig.	sig.	-1.50871	-2.26977	-0.761064
ENSFCAG00000029255	CDKL1	cluster 1	cluster 1	not sig.	sig.	sig.	sig.	-1.56685	-2.24955	-0.682697
ENSFCAG00000005402	NINL	cluster 1	cluster 1	sig.	sig.	sig.	sig.	-1.54224	-2.24926	-0.707019
ENSFCAG00000011469	RHBDD1	cluster 1	cluster 1	not sig.	sig.	sig.	sig.	-1.52944	-2.24528	-0.715842
ENSFCAG00000049495	ENSFCAG00000049495	cluster 1	cluster 1	not sig.	sig.	sig.	sig.	-1.33807	-2.1878	-0.849731
ENSFCAG00000030389	NDC80	cluster 1	cluster 1	not sig.	sig.	sig.	sig.	-1.415	-2.19332	-0.778317
ENSFCAG00000032022	PRC1	cluster 1	cluster 1	not sig.	sig.	sig.	sig.	-1.39371	-2.17685	-0.783142
ENSFCAG00000031710	ENSFCAG00000031710	cluster 1	cluster 1	not sig.	sig.	sig.	sig.	-1.3533	-2.05135	-0.698041
ENSFCAG00000010629	GUCY2C	cluster 1	cluster 1	not sig.	sig.	sig.	sig.	-1.40194	-2.12288	-0.720943
ENSFCAG00000029498	NADK2	cluster 1	cluster 1	not sig.	sig.	sig.	sig.	-1.34532	-2.10764	-0.762316
ENSFCAG00000026046	PAQR7	cluster 1	cluster 1	not sig.	sig.	sig.	sig.	-1.44448	-2.09163	-0.647157
ENSFCAG00000050731	TRBV25-1	cluster 1	cluster 2	not sig.	sig.	sig.	sig.	-1.4598	-2.08065	-0.620844
ENSFCAG00000007905	NFX1	cluster 1	cluster 1	not sig.	sig.	sig.	sig.	-1.47554	-2.1575	-0.681955
ENSFCAG00000018943	DLGAP5	cluster 1	cluster 1	not sig.	sig.	sig.	sig.	-1.44378	-2.1413	-0.697519
ENSFCAG00000027409	RTKN2	cluster 1	cluster 1	not sig.	sig.	sig.	sig.	-1.78531	-2.42024	-0.634935
ENSFCAG00000038778	ZNF485	cluster 1	cluster 1	not sig.	sig.	sig.	sig.	-1.7248	-2.40263	-0.677826
ENSFCAG00000024343	SDR42E1	cluster 1	cluster 1	not sig.	sig.	sig.	sig.	-1.73096	-2.39621	-0.665243
ENSFCAG00000033748	ZNF662	cluster 1	cluster 1	sig.	sig.	sig.	sig.	-1.73145	-2.39972	-0.668265
ENSFCAG00000001967	SEPTIN10	cluster 1	cluster 1	sig.	sig.	sig.	sig.	-1.76851	-2.34576	-0.577248
ENSFCAG00000049885	ENSFCAG00000049885	cluster 1	cluster 1	not sig.	sig.	sig.	sig.	-1.78301	-2.35273	-0.569719
ENSFCAG00000008618	EZH2	cluster 1	cluster 1	not sig.	sig.	sig.	sig.	-1.67212	-2.2862	-0.61408
ENSFCAG00000010648	SPC25	cluster 1	cluster 1	not sig.	not sig.	sig.	sig.	-1.71991	-2.28983	-0.569917
ENSFCAG00000024697	SLC25A39	cluster 1	cluster 2	not sig.	sig.	not sig.	sig.	-1.71499	-2.32556	-0.610571
ENSFCAG00000011792	TMEM25	cluster 1	cluster 1	sig.	sig.	sig.	sig.	-1.67411	-2.20437	-0.530254
ENSFCAG00000041725	PFN2	cluster 1	cluster 1	not sig.	not sig.	not sig.	sig.	-1.62944	-2.21342	-0.583981
ENSFCAG00000010280	GLCE	cluster 1	cluster 1	sig.	sig.	sig.	sig.	-1.67504	-2.10392	-0.428882
ENSFCAG00000022088	RADX	cluster 1	cluster 1	sig.	sig.	sig.	sig.	-1.67569	-2.10839	-0.4327
ENSFCAG00000031992	CDC25C	cluster 1	cluster 1	not sig.	sig.	sig.	sig.	-1.62623	-2.10258	-0.476347
ENSFCAG00000008827	PRLR	cluster 1	cluster 1	not sig.	sig.	sig.	sig.	-1.61679	-2.06615	-0.449367
ENSFCAG00000030803	CCDC138	cluster 1	cluster 1	not sig.	sig.	sig.	sig.	-1.64104	-2.07502	-0.433978
ENSFCAG00000038741	ENSFCAG00000038741	cluster 1	cluster 1	not sig.	sig.	sig.	sig.	-1.84082	-2.33372	-0.492897
ENSFCAG00000014422	EPHX2	cluster 1	cluster 1	not sig.	sig.	sig.	sig.	-1.85288	-2.27864	-0.425762
ENSFCAG00000006176	ADGRL3	cluster 1	cluster 1	not sig.	sig.	sig.	sig.	-1.78632	-2.27298	-0.486659
ENSFCAG00000023311	ZNF365	cluster 1	cluster 1	sig.	sig.	sig.	sig.	-1.80034	-2.24934	-0.448999
ENSFCAG00000011062	DNAH10	cluster 1	cluster 1	sig.	sig.	sig.	sig.	-1.82953	-2.14108	-0.31155
ENSFCAG00000030142	SLC22A16	cluster 1	cluster 1	not sig.	sig.	sig.	sig.	-1.77333	-2.09429	-0.320957
ENSFCAG00000027198	MYEF2	cluster 1	cluster 1	not sig.	sig.	sig.	sig.	-1.78871	-2.14816	-0.359449
ENSFCAG00000052219	ENSFCAG00000052219	cluster 1	cluster 1	not sig.	sig.	sig.	sig.	-1.78069	-2.12716	-0.346472
ENSFCAG00000005194	SPECC1	cluster 1	cluster 1	not sig.	sig.	sig.	sig.	-1.70523	-2.16745	-0.462216
ENSFCAG00000011193	MCOLN2	cluster 1	cluster 1	sig.	sig.	sig.	sig.	-1.75765	-2.18901	-0.431358
ENSFCAG00000014347	TXK	cluster 1	cluster 1	not sig.	sig.	sig.	sig.	-1.75877	-2.15199	-0.39322
ENSFCAG00000031124	SLC25A53	cluster 1	cluster 1	not sig.	sig.	sig.	sig.	-1.72815	-2.14892	-0.420769
ENSFCAG00000007710	CCDC181	cluster 1	cluster 1	not sig.	sig.	sig.	sig.	-1.25545	-2.37999	-1.12454
ENSFCAG00000014812	PCBP3	cluster 1	cluster 1	not sig.	not sig.	sig.	sig.	-1.47172	-2.51181	-1.04008
ENSFCAG00000027895	BMPR1A	cluster 1	cluster 1	not sig.	sig.	sig.	sig.	-1.37919	-2.42153	-1.04235
ENSFCAG00000042425	ENSFCAG00000042425	cluster 1	cluster 1	not sig.	sig.	sig.	sig.	-1.63175	-2.51896	-0.887211
ENSFCAG00000018217	PVALB	cluster 1	cluster 2	not sig.	sig.	sig.	sig.	-1.63161	-2.59395	-0.962339
ENSFCAG00000000671	MID2	cluster 1	cluster 1	not sig.	sig.	sig.	sig.	-1.68728	-2.59893	-0.911651
ENSFCAG00000008360	TMEM236	cluster 1	cluster 1	not sig.	sig.	sig.	sig.	-1.6978	-2.59217	-0.894372
ENSFCAG00000006414	KIF6	cluster 1	cluster 1	not sig.	not sig.	not sig.	sig.	-1.68597	-2.72893	-1.04296
ENSFCAG00000031621	ARHGAP29	cluster 1	cluster 1	not sig.	sig.	sig.	sig.	-1.722	-2.70278	-0.98078
ENSFCAG00000005837	DNM1	cluster 1	cluster 1	not sig.	not sig.	sig.	sig.	-1.80549	-2.72999	-0.924502
ENSFCAG00000011733	MEIOB	cluster 1	cluster 1	not sig.	sig.	sig.	sig.	-1.78215	-2.82086	-1.03871
ENSFCAG00000007234	PTPRS	cluster 1	cluster 1	sig.	sig.	sig.	sig.	-2.17767	-3.02018	-0.842503
ENSFCAG00000009894	TMCC3	cluster 1	cluster 1	not sig.	not sig.	sig.	sig.	-2.10181	-2.94327	-0.841456
ENSFCAG00000009901	PNMT	cluster 1	cluster 1	sig.	sig.	sig.	sig.	-2.10123	-2.93387	-0.832641
ENSFCAG00000023988	DNAH14	cluster 1	cluster 1	not sig.	sig.	sig.	sig.	-2.22396	-2.94317	-0.719214
ENSFCAG00000014932	TRPV6	cluster 1	cluster 1	not sig.	sig.	sig.	sig.	-2.30391	-2.94442	-0.640506
ENSFCAG00000019376	ENSFCAG00000019376	cluster 1	cluster 1	sig.	sig.	sig.	sig.	-2.31956	-2.98007	-0.660508
ENSFCAG00000009656	USP44	cluster 1	cluster 1	sig.	sig.	sig.	sig.	-1.90511	-2.77896	-0.873848
ENSFCAG00000052321	ENSFCAG00000052321	cluster 1	cluster 1	not sig.	sig.	sig.	sig.	-1.97375	-2.82243	-0.848686
ENSFCAG00000000943	SLC26A11	cluster 1	cluster 1	sig.	sig.	sig.	sig.	-1.91468	-2.69681	-0.782124
ENSFCAG00000011043	PPP1R9A	cluster 1	cluster 1	not sig.	not sig.	sig.	sig.	-1.91685	-2.68975	-0.772899
ENSFCAG00000022317	FNDC1	cluster 1	cluster 1	not sig.	not sig.	sig.	sig.	-2.04804	-2.71311	-0.665065
ENSFCAG00000033928	TC2N	cluster 1	cluster 1	not sig.	sig.	sig.	sig.	-2.00136	-2.75596	-0.754608
ENSFCAG00000006909	NT5E	cluster 1	cluster 1	not sig.	sig.	sig.	sig.	-2.0025	-2.57703	-0.574532
ENSFCAG00000052960	ENSFCAG00000052960	cluster 1	cluster 1	not sig.	sig.	sig.	sig.	-2.00189	-2.62637	-0.624472
ENSFCAG00000009880	MYO5B	cluster 1	cluster 1	sig.	sig.	sig.	sig.	-1.83685	-2.5031	-0.666244
ENSFCAG00000008985	DPYS	cluster 1	cluster 1	sig.	sig.	sig.	sig.	-1.88681	-2.61058	-0.723767
ENSFCAG00000012153	FSD1L	cluster 1	cluster 1	not sig.	sig.	sig.	sig.	-1.8963	-2.62676	-0.730468
ENSFCAG00000005342	CDON	cluster 1	cluster 1	sig.	sig.	sig.	sig.	-1.90148	-2.59682	-0.695343
ENSFCAG00000006259	PLCE1	cluster 1	cluster 1	not sig.	sig.	sig.	sig.	-1.91852	-2.59143	-0.672915
ENSFCAG00000022245	FAT3	cluster 1	cluster 1	not sig.	sig.	not sig.	sig.	-0.683581	-2.38316	-1.69958
ENSFCAG00000052935	ENSFCAG00000052935	cluster 1	cluster 1	sig.	not sig.	sig.	not sig.	-0.603313	-2.39458	-1.79127
ENSFCAG00000040749	Metazoa_SRP	cluster 1	cluster 1	not sig.	not sig.	not sig.	sig.	-0.881406	-2.17252	-1.29111
ENSFCAG00000011748	ATP2C2	cluster 1	cluster 1	not sig.	not sig.	sig.	not sig.	-0.977961	-2.21511	-1.23715
ENSFCAG00000013487	GPHN	cluster 1	cluster 1	not sig.	sig.	sig.	sig.	-1.03691	-2.29163	-1.25472
ENSFCAG00000022084	MND1	cluster 1	cluster 1	not sig.	not sig.	sig.	not sig.	-1.24974	-2.72224	-1.4725
ENSFCAG00000028904	CKAP2L	cluster 1	cluster 1	not sig.	sig.	sig.	sig.	-0.967327	-2.36668	-1.39935
ENSFCAG00000003780	CB4H10orf67	cluster 1	cluster 1	not sig.	not sig.	sig.	sig.	-1.1464	-2.51831	-1.3719
ENSFCAG00000009697	ENSFCAG00000009697	cluster 1	cluster 1	sig.	sig.	sig.	sig.	-1.02613	-2.51071	-1.48459
ENSFCAG00000012336	MYCBPAP	cluster 1	cluster 1	not sig.	sig.	sig.	sig.	-1.16196	-3.30679	-2.14484
ENSFCAG00000031735	SLIT2	cluster 1	none	not sig.	not sig.	not sig.	not sig.	-1.24731	-3.1618	-1.91449
ENSFCAG00000006308	LAMA4	cluster 1	cluster 1	not sig.	sig.	sig.	sig.	-1.64287	-3.28765	-1.64478
ENSFCAG00000041575	ENSFCAG00000041575	cluster 1	cluster 1	not sig.	not sig.	sig.	sig.	-1.72986	-3.3525	-1.62264
ENSFCAG00000037409	PID1	cluster 1	cluster 1	sig.	sig.	sig.	sig.	-1.85026	-2.97463	-1.12437
ENSFCAG00000044515	ENSFCAG00000044515	cluster 1	cluster 1	not sig.	not sig.	sig.	sig.	-1.7878	-2.94298	-1.15518
ENSFCAG00000002747	CLTCL1	cluster 1	cluster 1	sig.	sig.	sig.	sig.	-1.65171	-2.94746	-1.29575
ENSFCAG00000007401	PC	cluster 1	cluster 1	not sig.	sig.	sig.	sig.	-1.58544	-3.05827	-1.47283
ENSFCAG00000027635	PPFIA3	cluster 1	cluster 1	sig.	sig.	sig.	sig.	-3.4805	-5.06863	-1.58813
ENSFCAG00000042491	ENSFCAG00000042491	cluster 1	cluster 1	not sig.	sig.	sig.	sig.	-3.55674	-5.17791	-1.62116
ENSFCAG00000043434	CCDC136	cluster 1	cluster 1	not sig.	sig.	sig.	sig.	-2.51498	-3.37789	-0.862904
ENSFCAG00000053105	ENSFCAG00000053105	cluster 1	cluster 1	not sig.	sig.	sig.	sig.	-2.48209	-3.29589	-0.813804
ENSFCAG00000011212	SH3D19	cluster 1	cluster 1	not sig.	not sig.	sig.	sig.	-2.5796	-3.5387	-0.959091
ENSFCAG00000033859	NRXN2	cluster 1	cluster 1	sig.	sig.	sig.	sig.	-2.44868	-3.4907	-1.04202
ENSFCAG00000009304	ADGRF1	cluster 1	cluster 1	not sig.	sig.	sig.	sig.	-2.55819	-3.90259	-1.3444
ENSFCAG00000031758	RIMBP2	cluster 1	cluster 1	not sig.	sig.	sig.	sig.	-2.67332	-4.14524	-1.47192
ENSFCAG00000013741	B3GAT1	cluster 1	cluster 1	sig.	sig.	sig.	sig.	-2.93848	-3.81372	-0.875233
ENSFCAG00000028111	CB3H14orf39	cluster 1	cluster 1	not sig.	not sig.	sig.	sig.	-2.7007	-3.74985	-1.04914
ENSFCAG00000045695	ENSFCAG00000045695	cluster 1	cluster 1	not sig.	sig.	sig.	sig.	-5.18075	-5.06194	0.118817
ENSFCAG00000005308	ARHGAP20	cluster 1	cluster 1	not sig.	not sig.	not sig.	sig.	-4.08348	-4.17399	-0.090509
ENSFCAG00000012301	CDH2	cluster 1	cluster 1	not sig.	not sig.	sig.	sig.	-4.17558	-4.25719	-0.0816102
ENSFCAG00000003838	MELTF	cluster 1	cluster 1	not sig.	sig.	sig.	sig.	-4.02039	-3.92872	0.0916724
ENSFCAG00000023685	ECRG4	cluster 1	cluster 1	not sig.	sig.	sig.	sig.	-4.19128	-3.79597	0.395309
ENSFCAG00000030883	CCR3	cluster 1	cluster 1	not sig.	sig.	sig.	sig.	-3.59781	-3.44217	0.155647
ENSFCAG00000003257	OLFML2A	cluster 1	cluster 1	sig.	sig.	sig.	sig.	-3.69955	-3.08177	0.617782
ENSFCAG00000044468	NOG	cluster 1	cluster 1	not sig.	not sig.	sig.	sig.	-3.48444	-3.04442	0.440022
ENSFCAG00000045078	NKD1	cluster 1	cluster 1	sig.	sig.	sig.	sig.	-3.50725	-3.16219	0.34506
ENSFCAG00000050250	ENSFCAG00000050250	cluster 1	cluster 1	not sig.	sig.	sig.	sig.	-2.99098	-3.29822	-0.307245
ENSFCAG00000000243	ENSFCAG00000000243	cluster 1	cluster 1	not sig.	sig.	sig.	sig.	-2.98261	-3.16915	-0.186532
ENSFCAG00000009200	IL7R	cluster 1	cluster 1	not sig.	sig.	sig.	sig.	-2.8859	-3.17679	-0.290885
ENSFCAG00000027053	MAMDC2	cluster 1	cluster 1	not sig.	sig.	sig.	sig.	-3.10202	-3.10402	-0.00199707
ENSFCAG00000029558	SHISA8	cluster 1	cluster 1	sig.	sig.	sig.	sig.	-3.10569	-3.00792	0.0977775
ENSFCAG00000043170	RIPPLY3	cluster 1	cluster 1	sig.	sig.	sig.	sig.	-3.33364	-3.22202	0.111619
ENSFCAG00000041315	RHEX	cluster 1	cluster 1	not sig.	sig.	sig.	sig.	-3.21771	-3.21982	-0.00211486
ENSFCAG00000049353	ENSFCAG00000049353	cluster 1	cluster 1	sig.	sig.	sig.	sig.	-3.18368	-3.3118	-0.128126
ENSFCAG00000042635	ENSFCAG00000042635	cluster 1	cluster 1	not sig.	sig.	sig.	sig.	-3.10661	-3.64226	-0.535645
ENSFCAG00000002427	FST	cluster 1	cluster 1	not sig.	sig.	sig.	sig.	-2.97791	-3.43672	-0.458816
ENSFCAG00000011196	MCOLN3	cluster 1	cluster 1	sig.	sig.	sig.	sig.	-2.97607	-3.53441	-0.558346
ENSFCAG00000003321	SV2C	cluster 1	cluster 1	sig.	sig.	sig.	sig.	-3.4751	-3.89158	-0.416472
ENSFCAG00000015618	RFX4	cluster 1	cluster 1	not sig.	sig.	sig.	sig.	-3.46783	-3.67224	-0.204413
ENSFCAG00000022975	RASGRF2	cluster 1	cluster 1	sig.	sig.	sig.	sig.	-3.3773	-3.52151	-0.144212
ENSFCAG00000047227	ENSFCAG00000047227	cluster 1	cluster 1	sig.	sig.	sig.	sig.	-3.34171	-3.56335	-0.221642
ENSFCAG00000024129	GPR34	cluster 1	cluster 1	not sig.	sig.	sig.	sig.	-2.55354	-2.7425	-0.188954
ENSFCAG00000024079	BSPRY	cluster 1	cluster 1	sig.	sig.	sig.	sig.	-2.44236	-2.63139	-0.189028
ENSFCAG00000040707	ENSFCAG00000040707	cluster 1	cluster 2	sig.	sig.	sig.	sig.	-2.41593	-2.66974	-0.253813
ENSFCAG00000009387	ANGPTL6	cluster 1	cluster 1	sig.	sig.	sig.	sig.	-2.34754	-2.72935	-0.381811
ENSFCAG00000014882	SLC39A2	cluster 1	cluster 1	sig.	sig.	sig.	sig.	-2.34764	-2.72986	-0.382217
ENSFCAG00000015679	ABCA6	cluster 1	cluster 1	sig.	sig.	sig.	sig.	-2.3292	-2.68878	-0.359584
ENSFCAG00000050413	ENSFCAG00000050413	cluster 1	cluster 1	not sig.	not sig.	sig.	sig.	-2.30588	-2.65664	-0.350761
ENSFCAG00000005147	NMT2	cluster 1	cluster 1	not sig.	not sig.	not sig.	sig.	-2.32707	-2.67315	-0.346085
ENSFCAG00000007074	PLCL1	cluster 1	cluster 1	not sig.	sig.	sig.	sig.	-2.32687	-2.66235	-0.335477
ENSFCAG00000010225	GPR183	cluster 1	cluster 1	sig.	sig.	sig.	sig.	-2.418	-2.78917	-0.37117
ENSFCAG00000051620	ENSFCAG00000051620	cluster 1	cluster 1	not sig.	sig.	sig.	sig.	-2.43135	-2.78629	-0.354937
ENSFCAG00000036785	STMN2	cluster 1	cluster 1	sig.	sig.	sig.	sig.	-2.44568	-2.85282	-0.407144
ENSFCAG00000040299	ENSFCAG00000040299	cluster 1	cluster 1	not sig.	sig.	sig.	sig.	-2.43839	-2.88963	-0.451244
ENSFCAG00000009910	MEOX1	cluster 1	cluster 1	sig.	sig.	sig.	sig.	-2.63024	-3.06733	-0.437094
ENSFCAG00000001015	PALMD	cluster 1	cluster 1	sig.	sig.	sig.	sig.	-2.69821	-3.02821	-0.330005
ENSFCAG00000013863	TLE2	cluster 1	cluster 1	sig.	sig.	sig.	sig.	-2.73283	-3.07144	-0.33861
ENSFCAG00000014883	NDRG2	cluster 1	cluster 1	sig.	sig.	sig.	sig.	-2.70302	-3.06541	-0.362391
ENSFCAG00000014887	ZNF219	cluster 1	cluster 1	sig.	sig.	sig.	sig.	-2.52429	-2.91895	-0.394662
ENSFCAG00000052952	ENSFCAG00000052952	cluster 1	cluster 1	sig.	sig.	sig.	sig.	-2.56934	-2.9328	-0.363455
ENSFCAG00000030412	RUNX1T1	cluster 1	cluster 1	not sig.	sig.	sig.	sig.	-2.65979	-2.96176	-0.30197
ENSFCAG00000013839	C4BPB	cluster 1	cluster 1	not sig.	not sig.	sig.	sig.	-2.61974	-2.92596	-0.306219
ENSFCAG00000045073	PLSCR4	cluster 1	cluster 1	not sig.	sig.	sig.	sig.	-2.61119	-2.892	-0.280808
ENSFCAG00000003009	IRS1	cluster 1	cluster 1	sig.	sig.	sig.	sig.	-2.72626	-2.70408	0.0221813
ENSFCAG00000019033	CE1H17orf67	cluster 1	cluster 1	sig.	sig.	sig.	sig.	-2.64809	-2.65677	-0.00867722
ENSFCAG00000001126	CRTAM	cluster 1	cluster 1	sig.	sig.	sig.	sig.	-2.82748	-2.80861	0.0188662
ENSFCAG00000022469	CPA3	cluster 1	cluster 1	not sig.	sig.	sig.	sig.	-2.6893	-2.7904	-0.101107
ENSFCAG00000030063	FADS6	cluster 1	cluster 1	sig.	sig.	sig.	sig.	-2.70242	-2.80151	-0.0990887
ENSFCAG00000012594	EDAR	cluster 1	cluster 1	sig.	sig.	sig.	sig.	-2.75134	-2.88305	-0.13171
ENSFCAG00000015393	ENSFCAG00000015393	cluster 1	cluster 1	sig.	sig.	sig.	sig.	-2.78486	-2.92195	-0.137084
ENSFCAG00000045311	DMKN	cluster 1	cluster 1	sig.	sig.	sig.	sig.	-2.78631	-2.93799	-0.151682
ENSFCAG00000000652	IL5RA	cluster 1	cluster 1	not sig.	not sig.	sig.	sig.	-2.96895	-2.99146	-0.0225048
ENSFCAG00000013391	ARPP21	cluster 1	cluster 1	sig.	sig.	sig.	sig.	-2.86887	-2.93445	-0.0655751
ENSFCAG00000008901	BACH2	cluster 1	cluster 1	sig.	sig.	sig.	sig.	-2.53235	-2.34375	0.188602
ENSFCAG00000044329	LTBP3	cluster 1	cluster 1	sig.	sig.	sig.	sig.	-2.51532	-2.29148	0.223831
ENSFCAG00000007779	DNMT3B	cluster 1	cluster 1	sig.	sig.	sig.	sig.	-2.53738	-2.42284	0.114536
ENSFCAG00000053144	ENSFCAG00000053144	cluster 1	cluster 1	not sig.	not sig.	sig.	sig.	-2.62279	-2.47657	0.146222
ENSFCAG00000014193	CAMK1	cluster 1	cluster 1	not sig.	sig.	sig.	sig.	-2.67137	-2.4427	0.228676
ENSFCAG00000052374	ENSFCAG00000052374	cluster 1	cluster 1	sig.	sig.	sig.	sig.	-2.61083	-2.41653	0.194308
ENSFCAG00000003727	ADGRL1	cluster 1	cluster 1	sig.	sig.	sig.	sig.	-2.57597	-2.54174	0.0342287
ENSFCAG00000023585	KLHL14	cluster 1	cluster 1	sig.	sig.	sig.	sig.	-2.59185	-2.5309	0.0609489
ENSFCAG00000031694	ENSFCAG00000031694	cluster 1	cluster 1	sig.	sig.	sig.	sig.	-2.60243	-2.55234	0.0500996
ENSFCAG00000050415	ENSFCAG00000050415	cluster 1	cluster 1	sig.	sig.	sig.	sig.	-2.60223	-2.54178	0.0604564
ENSFCAG00000005126	PHACTR3	cluster 1	cluster 1	sig.	sig.	sig.	sig.	-2.63584	-2.57012	0.0657217
ENSFCAG00000029922	FRMD7	cluster 1	cluster 1	sig.	sig.	sig.	sig.	-2.67416	-2.60154	0.0726169
ENSFCAG00000010984	ENOX1	cluster 1	cluster 1	sig.	sig.	sig.	sig.	-2.57381	-2.58938	-0.0155763
ENSFCAG00000045638	PTGDR2	cluster 1	cluster 1	not sig.	sig.	sig.	sig.	-2.57054	-2.57674	-0.00619868
ENSFCAG00000009039	VIPR2	cluster 1	cluster 1	sig.	sig.	sig.	sig.	-2.55726	-2.6226	-0.0653382
ENSFCAG00000001733	GRPR	cluster 1	cluster 1	sig.	sig.	sig.	sig.	-2.52051	-2.58271	-0.0622053
ENSFCAG00000013667	ZP1	cluster 1	cluster 1	not sig.	sig.	sig.	sig.	-2.51577	-2.56914	-0.0533693
ENSFCAG00000005978	ZNF608	cluster 1	cluster 1	sig.	sig.	sig.	sig.	-2.47366	-2.55468	-0.0810168
ENSFCAG00000036228	VAMP1	cluster 1	cluster 1	sig.	sig.	sig.	sig.	-2.46882	-2.54717	-0.078346
ENSFCAG00000045925	ENSFCAG00000045925	cluster 1	cluster 1	not sig.	sig.	sig.	sig.	-2.53142	-2.50654	0.0248789
ENSFCAG00000001520	AMIGO2	cluster 1	cluster 1	sig.	sig.	sig.	sig.	-2.50571	-2.52879	-0.0230774
ENSFCAG00000004628	APBB1	cluster 1	cluster 1	sig.	sig.	sig.	sig.	-2.50954	-2.52256	-0.0130209
ENSFCAG00000034866	ENSFCAG00000034866	cluster 1	cluster 1	not sig.	sig.	sig.	sig.	-3.30276	-2.76875	0.534015
ENSFCAG00000008974	ANPEP	cluster 1	cluster 1	not sig.	sig.	sig.	sig.	-3.11854	-2.88884	0.229708
ENSFCAG00000006366	LTBP2	cluster 1	cluster 1	sig.	sig.	sig.	sig.	-3.06346	-2.79937	0.26409
ENSFCAG00000022945	CHST2	cluster 1	cluster 1	sig.	sig.	sig.	sig.	-3.04983	-2.80755	0.242276
ENSFCAG00000011608	ENSFCAG00000011608	cluster 1	cluster 1	sig.	sig.	sig.	sig.	-2.76771	-2.52162	0.246091
ENSFCAG00000001605	PDGFC	cluster 1	cluster 1	not sig.	sig.	sig.	sig.	-2.80518	-2.48474	0.320442
ENSFCAG00000015118	PTPRF	cluster 1	cluster 1	not sig.	not sig.	sig.	sig.	-2.78564	-2.49439	0.291253
ENSFCAG00000006917	VWA3B	cluster 1	cluster 1	sig.	sig.	sig.	sig.	-2.66968	-2.31841	0.351268
ENSFCAG00000032859	ENSFCAG00000032859	cluster 1	cluster 1	sig.	sig.	sig.	sig.	-2.74953	-2.38812	0.361409
ENSFCAG00000014052	GZMK	cluster 1	cluster 1	not sig.	sig.	sig.	sig.	-2.9865	-2.5319	0.454597
ENSFCAG00000045015	SOX4	cluster 1	cluster 1	sig.	sig.	sig.	sig.	-2.9621	-2.61537	0.346732
ENSFCAG00000044707	ENSFCAG00000044707	cluster 1	cluster 1	sig.	sig.	sig.	sig.	-2.8801	-2.71086	0.169241
ENSFCAG00000014130	ENPP3	cluster 1	cluster 1	not sig.	not sig.	sig.	sig.	-2.79791	-2.5903	0.207611
ENSFCAG00000040667	ZNF853	cluster 1	cluster 1	sig.	sig.	sig.	sig.	-2.78235	-2.59727	0.185081
ENSFCAG00000040177	CD79B	cluster 1	cluster 1	sig.	sig.	sig.	sig.	-2.44894	-2.2041	0.244833
ENSFCAG00000002756	ABHD15	cluster 1	cluster 1	sig.	sig.	sig.	sig.	-2.4244	-2.23633	0.188074
ENSFCAG00000013497	CLEC17A	cluster 1	cluster 1	sig.	sig.	sig.	sig.	-2.43375	-2.24575	0.188005
ENSFCAG00000030790	GASK1A	cluster 1	cluster 1	not sig.	sig.	sig.	sig.	-2.38564	-2.20475	0.180896
ENSFCAG00000041558	RIMS4	cluster 1	cluster 1	sig.	sig.	sig.	sig.	-2.37752	-2.22378	0.153744
ENSFCAG00000010104	SV2A	cluster 1	cluster 1	not sig.	sig.	sig.	sig.	-2.39605	-2.22816	0.167892
ENSFCAG00000025989	TNFRSF13C	cluster 1	cluster 1	sig.	sig.	sig.	sig.	-2.39567	-2.24316	0.152513
ENSFCAG00000000550	AGBL4	cluster 1	cluster 1	sig.	sig.	sig.	sig.	-2.3268	-2.18835	0.138451
ENSFCAG00000053691	ENSFCAG00000053691	cluster 1	cluster 1	sig.	sig.	sig.	sig.	-2.31148	-2.19801	0.113464
ENSFCAG00000023162	UPK2	cluster 1	cluster 1	sig.	sig.	sig.	sig.	-2.24328	-2.22556	0.0177227
ENSFCAG00000033195	SYCE2	cluster 1	cluster 1	sig.	sig.	sig.	sig.	-2.25224	-2.20334	0.0489042
ENSFCAG00000050199	ENSFCAG00000050199	cluster 1	cluster 1	sig.	sig.	sig.	sig.	-2.23083	-2.18683	0.0439924
ENSFCAG00000048366	ENSFCAG00000048366	cluster 1	cluster 1	not sig.	sig.	sig.	sig.	-2.30879	-1.98936	0.319427
ENSFCAG00000005535	BCAR3	cluster 1	cluster 1	sig.	sig.	sig.	sig.	-2.3134	-1.96667	0.346737
ENSFCAG00000009300	ADGRF5	cluster 1	cluster 1	sig.	sig.	sig.	sig.	-2.30256	-1.95957	0.342988
ENSFCAG00000043508	ENSFCAG00000043508	cluster 1	cluster 1	not sig.	sig.	sig.	sig.	-2.36032	-1.94525	0.415076
ENSFCAG00000053595	ENSFCAG00000053595	cluster 1	cluster 1	sig.	sig.	sig.	sig.	-2.44434	-2.01599	0.428345
ENSFCAG00000008534	LMO7	cluster 1	cluster 1	sig.	sig.	sig.	sig.	-2.36581	-2.01515	0.350659
ENSFCAG00000014913	TDRD12	cluster 1	cluster 1	not sig.	sig.	sig.	sig.	-2.39892	-2.01457	0.384351
ENSFCAG00000039867	ENSFCAG00000039867	cluster 1	cluster 1	sig.	sig.	sig.	sig.	-2.40747	-2.02814	0.379327
ENSFCAG00000003801	DBNDD1	cluster 1	cluster 1	sig.	sig.	sig.	sig.	-2.20262	-2.05528	0.147344
ENSFCAG00000003651	ADCY3	cluster 1	cluster 1	sig.	sig.	sig.	sig.	-2.23083	-2.02961	0.201221
ENSFCAG00000004772	BMP4	cluster 1	cluster 1	not sig.	sig.	sig.	sig.	-2.19778	-2.01073	0.18705
ENSFCAG00000008164	FCRLA	cluster 1	cluster 1	sig.	sig.	sig.	sig.	-2.14679	-1.94389	0.202903
ENSFCAG00000030583	LRAT	cluster 1	cluster 1	sig.	sig.	sig.	sig.	-2.14821	-1.99457	0.153637
ENSFCAG00000013830	FCMR	cluster 1	cluster 1	sig.	sig.	sig.	sig.	-2.29198	-2.02862	0.263362
ENSFCAG00000003137	NEXMIF	cluster 1	cluster 1	sig.	sig.	sig.	sig.	-2.26901	-2.08708	0.181929
ENSFCAG00000001161	RILPL1	cluster 1	cluster 1	sig.	sig.	sig.	sig.	-2.27833	-2.06701	0.211319
ENSFCAG00000006098	RCCD1	cluster 1	cluster 1	sig.	sig.	sig.	sig.	-2.26704	-2.04588	0.221155
ENSFCAG00000009719	PTK7	cluster 1	cluster 1	sig.	sig.	sig.	sig.	-2.37628	-2.06742	0.308858
ENSFCAG00000031778	CD72	cluster 1	cluster 1	sig.	sig.	sig.	sig.	-2.36903	-2.07917	0.289854
ENSFCAG00000050163	ENSFCAG00000050163	cluster 1	cluster 1	not sig.	sig.	sig.	sig.	-2.3655	-2.13373	0.231765
ENSFCAG00000019171	GABRA4	cluster 1	cluster 1	sig.	sig.	sig.	sig.	-2.34708	-2.09233	0.254749
ENSFCAG00000010902	CACHD1	cluster 1	cluster 1	not sig.	sig.	sig.	sig.	-2.31395	-2.09341	0.220536
ENSFCAG00000022073	DTX1	cluster 1	cluster 1	sig.	sig.	sig.	sig.	-2.3188	-2.07253	0.246274
ENSFCAG00000000908	ALAS2	cluster 1	cluster 2	not sig.	sig.	not sig.	not sig.	-1.91219	-2.44786	-0.535674
ENSFCAG00000013445	EPCAM	cluster 1	cluster 1	sig.	sig.	sig.	sig.	-1.95116	-2.45852	-0.507362
ENSFCAG00000019029	GABBR1	cluster 1	cluster 1	sig.	sig.	sig.	sig.	-1.96933	-2.41641	-0.44708
ENSFCAG00000041470	ENSFCAG00000041470	cluster 1	cluster 1	sig.	sig.	sig.	sig.	-1.97341	-2.39479	-0.421374
ENSFCAG00000004460	DPP4	cluster 1	cluster 1	not sig.	sig.	sig.	sig.	-1.95814	-2.39021	-0.432068
ENSFCAG00000047747	MUC5AC	cluster 1	cluster 1	not sig.	sig.	sig.	sig.	-1.95434	-2.40095	-0.446612
ENSFCAG00000009963	CACNB1	cluster 1	cluster 2	sig.	sig.	sig.	sig.	-1.9301	-2.35751	-0.427419
ENSFCAG00000012699	UMODL1	cluster 1	cluster 1	not sig.	sig.	sig.	sig.	-1.94789	-2.36746	-0.419562
ENSFCAG00000031995	SESN1	cluster 1	cluster 1	not sig.	sig.	sig.	sig.	-1.96241	-2.36623	-0.403822
ENSFCAG00000013922	NDST4	cluster 1	cluster 1	not sig.	sig.	sig.	sig.	-2.0454	-2.51464	-0.469235
ENSFCAG00000040169	ENSFCAG00000040169	cluster 1	cluster 2	not sig.	sig.	sig.	sig.	-2.0473	-2.48608	-0.438777
ENSFCAG00000026397	ENSFCAG00000026397	cluster 1	cluster 1	sig.	sig.	sig.	sig.	-2.18068	-2.61058	-0.429899
ENSFCAG00000018733	LIN7B	cluster 1	cluster 1	sig.	sig.	sig.	sig.	-2.12512	-2.53676	-0.411634
ENSFCAG00000045466	ENSFCAG00000045466	cluster 1	cluster 1	sig.	sig.	sig.	sig.	-2.14004	-2.56894	-0.428897
ENSFCAG00000002657	GPRASP2	cluster 1	cluster 1	sig.	sig.	sig.	sig.	-2.06003	-2.36058	-0.300556
ENSFCAG00000025348	PPP2R3A	cluster 1	cluster 1	not sig.	sig.	sig.	sig.	-2.04745	-2.33638	-0.288931
ENSFCAG00000005668	EGR3	cluster 1	cluster 1	not sig.	sig.	sig.	sig.	-2.05466	-2.40422	-0.349566
ENSFCAG00000024902	CF2H8orf34	cluster 1	cluster 1	sig.	sig.	sig.	sig.	-2.07407	-2.38364	-0.309569
ENSFCAG00000051480	ENSFCAG00000051480	cluster 1	cluster 1	sig.	sig.	sig.	sig.	-2.07768	-2.40096	-0.323276
ENSFCAG00000027039	LEF1	cluster 1	cluster 1	sig.	sig.	sig.	sig.	-2.18098	-2.47063	-0.289651
ENSFCAG00000019273	SYT3	cluster 1	cluster 1	not sig.	sig.	sig.	sig.	-2.14509	-2.44182	-0.296724
ENSFCAG00000028077	RASGEF1B	cluster 1	cluster 1	not sig.	sig.	sig.	sig.	-2.13262	-2.45925	-0.326628
ENSFCAG00000015259	CELSR2	cluster 1	cluster 1	sig.	sig.	sig.	sig.	-2.12167	-2.34998	-0.228307
ENSFCAG00000041658	ENSFCAG00000041658	cluster 1	cluster 1	not sig.	sig.	sig.	sig.	-2.18613	-2.4286	-0.242463
ENSFCAG00000050093	ENSFCAG00000050093	cluster 1	cluster 1	not sig.	sig.	sig.	sig.	-2.16477	-2.40352	-0.238749
ENSFCAG00000006870	CD27	cluster 1	cluster 1	sig.	sig.	sig.	sig.	-2.23067	-2.36699	-0.136321
ENSFCAG00000038609	FCRL4	cluster 1	cluster 1	sig.	sig.	sig.	sig.	-2.23359	-2.40387	-0.170282
ENSFCAG00000007511	NIBAN3	cluster 1	cluster 1	sig.	sig.	sig.	sig.	-2.17462	-2.35222	-0.177598
ENSFCAG00000041380	NIPAL4	cluster 1	cluster 1	sig.	sig.	sig.	sig.	-2.17161	-2.34391	-0.172303
ENSFCAG00000010860	ANKRD55	cluster 1	cluster 1	sig.	sig.	sig.	sig.	-2.13624	-2.28678	-0.150535
ENSFCAG00000037616	GCSAM	cluster 1	cluster 1	sig.	sig.	sig.	sig.	-2.16291	-2.32362	-0.160713
ENSFCAG00000041392	CASTOR2	cluster 1	cluster 1	sig.	sig.	sig.	sig.	-2.16536	-2.30458	-0.139217
ENSFCAG00000011841	SSBP2	cluster 1	cluster 1	not sig.	sig.	sig.	sig.	-2.07412	-2.28833	-0.21421
ENSFCAG00000043249	ENSFCAG00000043249	cluster 1	cluster 1	not sig.	sig.	sig.	sig.	-2.05233	-2.27198	-0.219647
ENSFCAG00000001481	STXBP1	cluster 1	cluster 1	sig.	sig.	sig.	sig.	-2.05658	-2.24723	-0.190648
ENSFCAG00000002973	MTARC2	cluster 1	cluster 1	not sig.	sig.	sig.	sig.	-2.03264	-2.25017	-0.21753
ENSFCAG00000001319	PIK3IP1	cluster 1	cluster 1	not sig.	sig.	sig.	sig.	-2.00873	-2.25717	-0.248439
ENSFCAG00000048054	ENSFCAG00000048054	cluster 1	cluster 1	sig.	sig.	sig.	sig.	-2.04888	-2.30466	-0.255786
ENSFCAG00000007355	INSYN2A	cluster 1	cluster 1	not sig.	not sig.	sig.	sig.	-2.1272	-2.22816	-0.100965
ENSFCAG00000051819	ENSFCAG00000051819	cluster 1	cluster 1	sig.	sig.	sig.	sig.	-2.14075	-2.23007	-0.089319
ENSFCAG00000036460	LDLRAP1	cluster 1	cluster 1	sig.	sig.	sig.	sig.	-2.07202	-2.21661	-0.144585
ENSFCAG00000010403	THEMIS	cluster 1	cluster 1	not sig.	sig.	sig.	sig.	-2.0994	-2.22371	-0.124309
ENSFCAG00000022114	NYNRIN	cluster 1	cluster 1	sig.	sig.	sig.	sig.	-2.09932	-2.22533	-0.126002
ENSFCAG00000004077	CRMP1	cluster 1	cluster 1	sig.	sig.	sig.	sig.	-2.29288	-2.56848	-0.275596
ENSFCAG00000015675	ABCA9	cluster 1	cluster 1	sig.	sig.	sig.	sig.	-2.35391	-2.47333	-0.119425
ENSFCAG00000015681	MAP2K6	cluster 1	cluster 1	sig.	sig.	sig.	sig.	-2.34198	-2.48708	-0.145101
ENSFCAG00000036325	ENSFCAG00000036325	cluster 1	cluster 2	not sig.	sig.	sig.	sig.	-2.33249	-2.47437	-0.14188
ENSFCAG00000009725	CRIP3	cluster 1	cluster 1	sig.	sig.	sig.	sig.	-2.28874	-2.46649	-0.177746
ENSFCAG00000050921	ENSFCAG00000050921	cluster 1	cluster 1	not sig.	sig.	sig.	sig.	-2.26303	-2.47248	-0.209444
ENSFCAG00000041607	ENSFCAG00000041607	cluster 1	cluster 1	not sig.	sig.	sig.	sig.	-2.24532	-2.34041	-0.0950927
ENSFCAG00000030886	DBP	cluster 1	cluster 1	sig.	sig.	sig.	sig.	-2.30793	-2.37742	-0.0694819
ENSFCAG00000044490	RNASE4	cluster 1	cluster 1	not sig.	sig.	sig.	sig.	-2.28881	-2.3499	-0.0610935
ENSFCAG00000041042	TPPP	cluster 1	cluster 1	not sig.	sig.	sig.	sig.	-2.25752	-2.28387	-0.0263552
ENSFCAG00000000850	ZNF831	cluster 1	cluster 1	sig.	sig.	sig.	sig.	-2.26373	-2.30158	-0.0378522
ENSFCAG00000010450	SNED1	cluster 1	cluster 1	sig.	sig.	sig.	sig.	-2.26946	-2.31497	-0.0455088
ENSFCAG00000011590	FBLIM1	cluster 1	cluster 1	sig.	sig.	sig.	sig.	-2.32198	-2.34622	-0.024241
ENSFCAG00000015309	MMP11	cluster 1	cluster 1	sig.	sig.	sig.	sig.	-2.28575	-2.31538	-0.0296386
ENSFCAG00000033714	CCR7	cluster 1	cluster 1	sig.	sig.	sig.	sig.	-2.29258	-2.32439	-0.0318106
ENSFCAG00000027535	FADS3	cluster 1	cluster 1	sig.	sig.	sig.	sig.	-2.43087	-2.31665	0.114211
ENSFCAG00000048188	ENSFCAG00000048188	cluster 1	cluster 1	sig.	sig.	sig.	sig.	-2.3963	-2.31944	0.0768609
ENSFCAG00000008078	CECR2	cluster 1	cluster 1	sig.	sig.	sig.	sig.	-2.37016	-2.39125	-0.0210883
ENSFCAG00000031313	DNAL1	cluster 1	cluster 1	sig.	sig.	sig.	sig.	-2.44203	-2.39115	0.0508844
ENSFCAG00000001628	PAX5	cluster 1	cluster 1	sig.	sig.	sig.	sig.	-2.46026	-2.44292	0.0173458
ENSFCAG00000008424	TCF7	cluster 1	cluster 1	sig.	sig.	sig.	sig.	-2.41566	-2.43816	-0.022495
ENSFCAG00000030328	KCNA3	cluster 1	cluster 1	sig.	sig.	sig.	sig.	-1.81936	-1.60237	0.21699
ENSFCAG00000003114	MS4A1	cluster 1	cluster 1	sig.	sig.	sig.	sig.	-1.78172	-1.56937	0.212352
ENSFCAG00000008129	CD79A	cluster 1	cluster 1	sig.	sig.	sig.	sig.	-1.80191	-1.571	0.230912
ENSFCAG00000051592	SH3D21	cluster 1	cluster 1	sig.	sig.	sig.	sig.	-1.85831	-1.53086	0.327452
ENSFCAG00000025461	CHST7	cluster 1	cluster 2	sig.	sig.	sig.	sig.	-1.79601	-1.53383	0.262181
ENSFCAG00000044339	ZBED3	cluster 1	cluster 1	sig.	sig.	sig.	sig.	-1.79071	-1.52377	0.26694
ENSFCAG00000002406	CSMD2	cluster 1	cluster 1	sig.	sig.	sig.	sig.	-1.84701	-1.6393	0.207711
ENSFCAG00000029384	ARHGEF19	cluster 1	cluster 1	sig.	sig.	sig.	sig.	-1.83716	-1.63618	0.200986
ENSFCAG00000046616	CCR6	cluster 1	cluster 1	sig.	sig.	sig.	sig.	-1.89938	-1.68001	0.21937
ENSFCAG00000023833	ENSFCAG00000023833	cluster 1	cluster 2	not sig.	sig.	sig.	sig.	-1.8757	-1.67075	0.204954
ENSFCAG00000035983	ENSFCAG00000035983	cluster 1	cluster 1	sig.	sig.	sig.	sig.	-1.87059	-1.65091	0.219677
ENSFCAG00000010048	CD5L	cluster 1	cluster 1	sig.	sig.	sig.	sig.	-1.88429	-1.60784	0.27645
ENSFCAG00000011100	PLD4	cluster 1	cluster 1	sig.	sig.	sig.	sig.	-1.9146	-1.65309	0.261505
ENSFCAG00000027154	BCL11A	cluster 1	cluster 1	sig.	sig.	sig.	sig.	-1.90269	-1.64357	0.259121
ENSFCAG00000004360	FCRL1	cluster 1	cluster 1	sig.	sig.	sig.	sig.	-1.95413	-1.70904	0.245086
ENSFCAG00000000756	RPS6KL1	cluster 1	cluster 2	sig.	sig.	sig.	sig.	-1.97278	-1.66258	0.310195
ENSFCAG00000021941	LARGE2	cluster 1	cluster 1	sig.	sig.	sig.	sig.	-1.95542	-1.66179	0.293633
ENSFCAG00000029407	DDAH1	cluster 1	cluster 1	sig.	sig.	sig.	sig.	-1.67593	-1.59916	0.0767707
ENSFCAG00000010722	TIGIT	cluster 1	cluster 2	not sig.	sig.	sig.	sig.	-1.72113	-1.61018	0.110952
ENSFCAG00000029596	JMJD7	cluster 1	cluster 1	sig.	sig.	sig.	sig.	-1.71108	-1.61206	0.099022
ENSFCAG00000013671	CD6	cluster 1	cluster 2	not sig.	sig.	sig.	sig.	-1.72772	-1.55564	0.172079
ENSFCAG00000044420	PALM	cluster 1	cluster 1	sig.	sig.	sig.	sig.	-1.69352	-1.57179	0.121729
ENSFCAG00000038919	DNAJC27	cluster 1	cluster 1	sig.	sig.	sig.	sig.	-1.72276	-1.57471	0.148052
ENSFCAG00000045084	SOX12	cluster 1	cluster 1	sig.	sig.	sig.	sig.	-1.71952	-1.58049	0.139031
ENSFCAG00000005536	DENND5B	cluster 1	cluster 1	sig.	sig.	sig.	sig.	-1.65871	-1.55125	0.107458
ENSFCAG00000030985	CD96	cluster 1	cluster 1	not sig.	sig.	sig.	sig.	-1.65625	-1.54599	0.110253
ENSFCAG00000012394	RHOH	cluster 1	cluster 1	sig.	sig.	sig.	sig.	-1.67691	-1.54374	0.133173
ENSFCAG00000004269	CD4	cluster 1	cluster 1	not sig.	sig.	sig.	sig.	-1.68853	-1.54406	0.144476
ENSFCAG00000007134	EHHADH	cluster 1	cluster 1	not sig.	sig.	sig.	sig.	-1.69446	-1.54167	0.152788
ENSFCAG00000000239	JAKMIP3	cluster 1	cluster 1	sig.	sig.	sig.	sig.	-1.77465	-1.71927	0.0553812
ENSFCAG00000001960	TBC1D24	cluster 1	cluster 1	sig.	sig.	sig.	sig.	-1.7429	-1.71751	0.0253872
ENSFCAG00000011827	BANK1	cluster 1	cluster 1	sig.	sig.	sig.	sig.	-1.71866	-1.67293	0.045727
ENSFCAG00000024377	MARCKSL1	cluster 1	cluster 1	sig.	sig.	sig.	sig.	-1.709	-1.64002	0.068981
ENSFCAG00000007582	SIGIRR	cluster 1	cluster 1	sig.	sig.	sig.	sig.	-1.76973	-1.67966	0.0900763
ENSFCAG00000043643	FGFRL1	cluster 1	cluster 1	sig.	sig.	sig.	sig.	-1.77749	-1.67362	0.103866
ENSFCAG00000031372	ENSFCAG00000031372	cluster 1	cluster 1	sig.	sig.	sig.	sig.	-1.74799	-1.67769	0.0703006
ENSFCAG00000037513	MEX3B	cluster 1	cluster 1	not sig.	not sig.	sig.	sig.	-1.75182	-1.67778	0.0740399
ENSFCAG00000026837	KCNK5	cluster 1	cluster 2	not sig.	sig.	sig.	sig.	-1.73585	-1.65728	0.0785775
ENSFCAG00000011618	GRAMD2B	cluster 1	cluster 1	not sig.	sig.	sig.	sig.	-1.74748	-1.65635	0.0911372
ENSFCAG00000027100	NHSL1	cluster 1	cluster 1	sig.	sig.	sig.	sig.	-1.74421	-1.65243	0.0917742
ENSFCAG00000005794	IL2RA	cluster 1	cluster 1	sig.	sig.	sig.	sig.	-1.82287	-1.66295	0.159918
ENSFCAG00000009543	TERT	cluster 1	cluster 2	sig.	sig.	sig.	sig.	-1.8244	-1.69837	0.126031
ENSFCAG00000013193	ATG9B	cluster 1	cluster 1	sig.	sig.	sig.	sig.	-1.8161	-1.69049	0.125609
ENSFCAG00000012409	TTC26	cluster 1	cluster 1	sig.	sig.	sig.	sig.	-1.75901	-1.6171	0.14191
ENSFCAG00000028779	TEDC1	cluster 1	cluster 1	sig.	sig.	sig.	sig.	-1.75627	-1.63445	0.121819
ENSFCAG00000044577	CMSS1	cluster 1	cluster 1	sig.	sig.	sig.	sig.	-1.76597	-1.63852	0.127451
ENSFCAG00000005806	IFT22	cluster 1	cluster 1	sig.	sig.	sig.	sig.	-1.7841	-1.60698	0.177117
ENSFCAG00000007987	TULP4	cluster 1	cluster 2	sig.	sig.	sig.	sig.	-1.77906	-1.6138	0.165257
ENSFCAG00000002048	RAB36	cluster 1	cluster 1	sig.	sig.	sig.	sig.	-1.78471	-1.64304	0.141664
ENSFCAG00000041798	PARD6G	cluster 1	cluster 1	not sig.	sig.	sig.	sig.	-1.79358	-1.63024	0.163336
ENSFCAG00000012706	UBASH3A	cluster 1	cluster 1	not sig.	sig.	sig.	sig.	-1.89905	-1.78857	0.110486
ENSFCAG00000018512	ENSFCAG00000018512	cluster 1	cluster 1	sig.	sig.	sig.	sig.	-1.91538	-1.81051	0.10487
ENSFCAG00000003723	IL27RA	cluster 1	cluster 1	sig.	sig.	sig.	sig.	-1.90086	-1.8032	0.0976626
ENSFCAG00000049540	ENSFCAG00000049540	cluster 1	cluster 1	sig.	sig.	sig.	sig.	-1.90716	-1.81565	0.0915108
ENSFCAG00000009227	LBH	cluster 1	cluster 1	sig.	sig.	sig.	sig.	-1.95332	-1.84184	0.111475
ENSFCAG00000014996	NR1D1	cluster 1	cluster 1	sig.	sig.	sig.	sig.	-1.94761	-1.84642	0.101189
ENSFCAG00000013727	ENSFCAG00000013727	cluster 1	cluster 1	sig.	sig.	sig.	sig.	-1.91365	-1.84414	0.06951
ENSFCAG00000042894	NKPD1	cluster 1	cluster 1	sig.	sig.	sig.	sig.	-1.93264	-1.84545	0.0871886
ENSFCAG00000024935	CACNB4	cluster 1	cluster 1	not sig.	sig.	sig.	sig.	-1.99635	-1.78358	0.212774
ENSFCAG00000047597	ENSFCAG00000047597	cluster 1	cluster 1	not sig.	sig.	sig.	sig.	-1.98295	-1.79708	0.185862
ENSFCAG00000000765	FOXO1	cluster 1	cluster 1	sig.	sig.	sig.	sig.	-1.9917	-1.82594	0.165764
ENSFCAG00000022585	SEMA4B	cluster 1	cluster 1	sig.	sig.	sig.	sig.	-2.02459	-1.82131	0.203279
ENSFCAG00000044535	ENSFCAG00000044535	cluster 1	cluster 1	sig.	sig.	sig.	sig.	-1.914	-1.72686	0.187147
ENSFCAG00000047880	ENSFCAG00000047880	cluster 1	cluster 1	sig.	sig.	sig.	sig.	-1.91371	-1.72106	0.192649
ENSFCAG00000001732	KIRREL1	cluster 1	cluster 1	not sig.	sig.	sig.	sig.	-1.8732	-1.70404	0.169161
ENSFCAG00000000999	NR2F6	cluster 1	cluster 1	sig.	sig.	sig.	sig.	-1.88713	-1.72771	0.159414
ENSFCAG00000040144	YPEL1	cluster 1	cluster 1	sig.	sig.	sig.	sig.	-1.8964	-1.74439	0.152009
ENSFCAG00000010227	ASB2	cluster 1	cluster 2	sig.	sig.	sig.	sig.	-1.91599	-1.77159	0.144405
ENSFCAG00000031296	ZBTB12	cluster 1	cluster 1	sig.	sig.	sig.	sig.	-1.91054	-1.76235	0.148194
ENSFCAG00000044947	TP53I11	cluster 1	cluster 2	sig.	sig.	sig.	sig.	-1.96002	-1.76845	0.191568
ENSFCAG00000007003	XKRX	cluster 1	cluster 1	sig.	sig.	sig.	sig.	-1.94438	-1.77665	0.167725
ENSFCAG00000009452	FMNL3	cluster 1	cluster 2	sig.	sig.	sig.	sig.	-1.93507	-1.77937	0.1557
ENSFCAG00000004024	TRAF4	cluster 1	cluster 1	sig.	sig.	sig.	sig.	-2.04265	-1.75779	0.284867
ENSFCAG00000024356	ENSFCAG00000024356	cluster 1	cluster 1	sig.	sig.	sig.	sig.	-1.99022	-1.71707	0.273151
ENSFCAG00000026800	EVA1B	cluster 1	cluster 1	sig.	sig.	sig.	sig.	-1.99336	-1.72834	0.265022
ENSFCAG00000026102	AXIN2	cluster 1	cluster 1	sig.	sig.	sig.	sig.	-2.00916	-1.7568	0.252353
ENSFCAG00000003107	CD19	cluster 1	cluster 1	sig.	sig.	sig.	sig.	-2.01049	-1.73827	0.27222
ENSFCAG00000015222	ADAMTS10	cluster 1	cluster 1	sig.	sig.	sig.	sig.	-2.01451	-1.73684	0.277671
ENSFCAG00000014916	RHPN2	cluster 1	cluster 1	sig.	sig.	sig.	sig.	-2.07404	-1.72978	0.344256
ENSFCAG00000036369	PSD2	cluster 1	cluster 1	sig.	sig.	sig.	sig.	-2.11463	-1.78007	0.334562
ENSFCAG00000005621	CACNA1D	cluster 1	cluster 1	not sig.	not sig.	sig.	sig.	-2.09784	-1.82637	0.271471
ENSFCAG00000008547	EBF1	cluster 1	cluster 1	sig.	sig.	sig.	sig.	-2.12405	-1.86123	0.262825
ENSFCAG00000041914	TMEM121	cluster 1	cluster 1	sig.	sig.	sig.	sig.	-2.14277	-1.84657	0.296196
ENSFCAG00000002913	RIMS3	cluster 1	cluster 1	sig.	sig.	sig.	sig.	-2.11333	-1.88959	0.223733
ENSFCAG00000048625	ENSFCAG00000048625	cluster 1	cluster 1	not sig.	sig.	sig.	sig.	-2.15293	-1.89262	0.260317
ENSFCAG00000008340	CAND2	cluster 1	cluster 1	sig.	sig.	sig.	sig.	-2.19761	-1.89761	0.300004
ENSFCAG00000014395	ARHGAP39	cluster 1	cluster 1	sig.	sig.	sig.	sig.	-2.1918	-1.90665	0.285148
ENSFCAG00000040950	MISP3	cluster 1	cluster 1	sig.	sig.	sig.	sig.	-2.2664	-1.91017	0.356223
ENSFCAG00000050010	ENSFCAG00000050010	cluster 1	cluster 1	not sig.	sig.	sig.	sig.	-2.19773	-1.85087	0.346861
ENSFCAG00000052858	ENSFCAG00000052858	cluster 1	cluster 1	sig.	sig.	sig.	sig.	-2.21979	-1.87157	0.348225
ENSFCAG00000025488	DGKE	cluster 1	cluster 1	sig.	sig.	sig.	sig.	-1.71238	-1.91152	-0.199146
ENSFCAG00000012756	TMEM8B	cluster 1	cluster 1	not sig.	sig.	sig.	sig.	-1.72023	-1.8739	-0.15367
ENSFCAG00000006254	TM7SF2	cluster 1	cluster 1	sig.	sig.	sig.	sig.	-1.72627	-1.89146	-0.165185
ENSFCAG00000008746	SHE	cluster 1	cluster 1	not sig.	sig.	sig.	sig.	-1.72749	-1.90739	-0.179903
ENSFCAG00000000299	KRT18	cluster 1	cluster 1	sig.	sig.	sig.	sig.	-1.74928	-1.86858	-0.119295
ENSFCAG00000036973	ZNF32	cluster 1	cluster 1	sig.	sig.	sig.	sig.	-1.74695	-1.90888	-0.161936
ENSFCAG00000002088	DTX3	cluster 1	cluster 1	sig.	sig.	sig.	sig.	-1.76014	-1.91455	-0.154413
ENSFCAG00000035535	P2RY10	cluster 1	cluster 2	sig.	sig.	sig.	sig.	-1.7568	-1.91495	-0.15815
ENSFCAG00000046551	PER2	cluster 1	cluster 1	sig.	sig.	sig.	sig.	-1.74556	-1.89601	-0.150457
ENSFCAG00000047714	ENSFCAG00000047714	cluster 1	cluster 1	sig.	sig.	sig.	sig.	-1.76127	-1.89414	-0.132869
ENSFCAG00000008830	ANKS6	cluster 1	cluster 1	sig.	not sig.	sig.	sig.	-1.71529	-1.84137	-0.126075
ENSFCAG00000030999	AS3MT	cluster 1	cluster 1	not sig.	sig.	sig.	sig.	-1.70794	-1.84527	-0.13733
ENSFCAG00000000022	RASGRP1	cluster 1	cluster 1	sig.	sig.	sig.	sig.	-1.69434	-1.82755	-0.13321
ENSFCAG00000008518	LPIN1	cluster 1	cluster 1	sig.	sig.	sig.	sig.	-1.69695	-1.81481	-0.117861
ENSFCAG00000015155	SPAG16	cluster 1	cluster 1	not sig.	sig.	sig.	sig.	-1.6373	-1.81569	-0.178397
ENSFCAG00000002307	GGT7	cluster 1	cluster 1	sig.	sig.	sig.	sig.	-1.65761	-1.83866	-0.181049
ENSFCAG00000041651	NALF2	cluster 1	cluster 1	not sig.	sig.	sig.	sig.	-1.64795	-1.82793	-0.179985
ENSFCAG00000047520	ENSFCAG00000047520	cluster 1	cluster 1	sig.	sig.	sig.	sig.	-1.67142	-1.90368	-0.232264
ENSFCAG00000027869	MAPK8IP2	cluster 1	cluster 1	not sig.	not sig.	sig.	sig.	-1.68411	-1.88934	-0.205226
ENSFCAG00000051084	ENSFCAG00000051084	cluster 1	cluster 1	not sig.	sig.	sig.	sig.	-1.67564	-1.88398	-0.208338
ENSFCAG00000023293	MLLT3	cluster 1	cluster 1	not sig.	sig.	sig.	sig.	-1.73316	-1.96364	-0.230479
ENSFCAG00000031083	ENSFCAG00000031083	cluster 1	cluster 1	not sig.	sig.	sig.	not sig.	-1.72916	-1.97844	-0.249288
ENSFCAG00000009965	STAC2	cluster 1	cluster 1	sig.	sig.	sig.	sig.	-1.77936	-1.96633	-0.186978
ENSFCAG00000029020	SLC39A10	cluster 1	cluster 1	not sig.	sig.	sig.	sig.	-1.79099	-1.98012	-0.189129
ENSFCAG00000002925	CEP72	cluster 1	cluster 1	sig.	sig.	sig.	sig.	-1.76169	-1.97732	-0.215636
ENSFCAG00000000759	PAQR6	cluster 1	cluster 1	not sig.	sig.	sig.	sig.	-1.75907	-1.95667	-0.197604
ENSFCAG00000007264	TGM5	cluster 1	cluster 1	not sig.	sig.	sig.	sig.	-1.74276	-1.94989	-0.20713
ENSFCAG00000027833	PRIMPOL	cluster 1	cluster 1	not sig.	sig.	sig.	sig.	-1.74283	-1.94412	-0.201287
ENSFCAG00000045693	RAB15	cluster 1	cluster 1	not sig.	sig.	sig.	sig.	-1.70942	-1.99054	-0.281119
ENSFCAG00000011936	SEC14L2	cluster 1	cluster 1	sig.	sig.	sig.	sig.	-1.70326	-2.00059	-0.297327
ENSFCAG00000013578	SMC6	cluster 1	cluster 1	sig.	sig.	sig.	sig.	-1.71692	-2.00581	-0.288886
ENSFCAG00000024669	CD8B	cluster 1	cluster 2	sig.	sig.	sig.	sig.	-1.68192	-1.94897	-0.267055
ENSFCAG00000042721	ENSFCAG00000042721	cluster 1	cluster 1	not sig.	sig.	sig.	sig.	-1.68555	-1.95569	-0.270137
ENSFCAG00000004558	ITGA3	cluster 1	cluster 1	sig.	sig.	sig.	sig.	-1.66789	-1.98351	-0.315614
ENSFCAG00000027540	NR1D2	cluster 1	cluster 1	sig.	sig.	sig.	sig.	-1.64876	-1.93604	-0.287278
ENSFCAG00000029151	ENSFCAG00000029151	cluster 1	cluster 1	sig.	sig.	sig.	sig.	-1.63489	-1.94154	-0.306652
ENSFCAG00000042774	CD2H10orf105	cluster 1	cluster 1	sig.	sig.	sig.	sig.	-1.9219	-1.94546	-0.0235594
ENSFCAG00000009455	NCKAP5L	cluster 1	cluster 1	sig.	sig.	sig.	sig.	-1.88869	-1.94	-0.0513065
ENSFCAG00000047129	ENSFCAG00000047129	cluster 1	cluster 1	not sig.	sig.	sig.	sig.	-1.89529	-1.92655	-0.03126
ENSFCAG00000018385	FGFR3	cluster 1	cluster 1	sig.	sig.	sig.	sig.	-1.92988	-1.89358	0.0363059
ENSFCAG00000052596	ENSFCAG00000052596	cluster 1	cluster 1	sig.	sig.	sig.	sig.	-1.89936	-1.90431	-0.00495008
ENSFCAG00000001601	FCER2	cluster 1	cluster 1	sig.	sig.	sig.	sig.	-1.92717	-1.91155	0.0156193
ENSFCAG00000003893	TLE1	cluster 1	cluster 1	sig.	sig.	sig.	sig.	-1.91712	-1.90944	0.00768819
ENSFCAG00000049264	ENSFCAG00000049264	cluster 1	cluster 2	not sig.	sig.	sig.	sig.	-1.77494	-1.8466	-0.0716613
ENSFCAG00000001089	CPNE5	cluster 1	cluster 1	sig.	sig.	sig.	sig.	-1.79534	-1.86534	-0.0700025
ENSFCAG00000010313	KLF12	cluster 1	cluster 1	sig.	sig.	sig.	sig.	-1.79696	-1.87129	-0.0743317
ENSFCAG00000033639	PEG3	cluster 1	cluster 1	sig.	sig.	sig.	sig.	-1.84077	-1.92752	-0.0867494
ENSFCAG00000022233	KCNMB4	cluster 1	cluster 2	sig.	sig.	sig.	sig.	-1.79608	-1.91355	-0.117471
ENSFCAG00000008963	GFRA2	cluster 1	cluster 1	not sig.	sig.	sig.	sig.	-1.82069	-1.89628	-0.0755856
ENSFCAG00000030597	TSPAN13	cluster 1	cluster 1	not sig.	sig.	sig.	sig.	-1.8003	-1.89048	-0.0901872
ENSFCAG00000006666	OBSL1	cluster 1	cluster 1	sig.	sig.	sig.	sig.	-1.85152	-1.83454	0.0169734
ENSFCAG00000032491	TEF	cluster 1	cluster 1	sig.	sig.	sig.	sig.	-1.86909	-1.85149	0.0175948
ENSFCAG00000013904	ARFGEF3	cluster 1	cluster 1	sig.	sig.	sig.	sig.	-1.81635	-1.83873	-0.0223832
ENSFCAG00000046269	FAM117B	cluster 1	cluster 1	sig.	sig.	sig.	sig.	-1.80956	-1.85045	-0.0408894
ENSFCAG00000030732	IKZF3	cluster 1	cluster 1	sig.	sig.	sig.	sig.	-1.83349	-1.86132	-0.0278337
ENSFCAG00000025181	ENSFCAG00000025181	cluster 1	cluster 1	not sig.	sig.	sig.	sig.	-1.85014	-1.88729	-0.0371544
ENSFCAG00000046960	ENSFCAG00000046960	cluster 1	cluster 1	not sig.	sig.	sig.	sig.	-1.83686	-1.87753	-0.0406637
ENSFCAG00000000657	PLEKHG5	cluster 1	cluster 1	sig.	sig.	sig.	sig.	-1.81873	-1.78296	0.0357719
ENSFCAG00000004172	ZDHHC8	cluster 1	cluster 1	sig.	sig.	sig.	sig.	-1.81329	-1.7659	0.0473921
ENSFCAG00000019025	AKR1E2	cluster 1	cluster 1	sig.	sig.	sig.	sig.	-1.81669	-1.77107	0.0456161
ENSFCAG00000015425	GRAP	cluster 1	cluster 1	sig.	sig.	sig.	sig.	-1.84048	-1.79576	0.0447233
ENSFCAG00000052339	ENSFCAG00000052339	cluster 1	cluster 1	sig.	sig.	sig.	sig.	-1.86068	-1.80186	0.0588173
ENSFCAG00000052666	ENSFCAG00000052666	cluster 1	cluster 1	sig.	sig.	sig.	sig.	-1.85172	-1.79755	0.0541714
ENSFCAG00000005177	GGA2	cluster 1	cluster 1	sig.	sig.	sig.	sig.	-1.80083	-1.7293	0.0715323
ENSFCAG00000040323	BCL7A	cluster 1	cluster 1	sig.	sig.	sig.	sig.	-1.81317	-1.72024	0.0929289
ENSFCAG00000006209	PRKCZ	cluster 1	cluster 1	sig.	sig.	sig.	sig.	-1.86078	-1.75316	0.107613
ENSFCAG00000013672	CD5	cluster 1	cluster 1	not sig.	sig.	sig.	sig.	-1.84343	-1.76062	0.0828065
ENSFCAG00000022272	PVRIG	cluster 1	cluster 1	not sig.	sig.	sig.	sig.	-1.83174	-1.75655	0.0751907
ENSFCAG00000000709	RNF144A	cluster 1	cluster 1	sig.	sig.	sig.	sig.	-1.78841	-1.80283	-0.0144196
ENSFCAG00000002757	TP53I13	cluster 1	cluster 1	sig.	sig.	sig.	sig.	-1.79202	-1.81067	-0.018646
ENSFCAG00000003932	SLAMF1	cluster 1	cluster 1	sig.	sig.	sig.	sig.	-1.80166	-1.80504	-0.00337494
ENSFCAG00000013507	GRAP2	cluster 1	cluster 1	sig.	sig.	sig.	sig.	-1.79726	-1.79801	-0.00075034
ENSFCAG00000050383	ENSFCAG00000050383	cluster 1	cluster 1	sig.	sig.	sig.	sig.	-1.79796	-1.79551	0.00244996
ENSFCAG00000012935	SLC25A10	cluster 1	cluster 1	sig.	sig.	sig.	sig.	-1.7668	-1.768	-0.00120489
ENSFCAG00000001741	LPCAT4	cluster 1	cluster 1	not sig.	sig.	sig.	sig.	-1.7509	-1.76524	-0.0143424
ENSFCAG00000015695	LZTS2	cluster 1	cluster 1	sig.	sig.	sig.	sig.	-1.74972	-1.7609	-0.0111808
ENSFCAG00000032944	ZIK1	cluster 1	cluster 1	sig.	sig.	sig.	sig.	-1.70529	-1.77349	-0.0681999
ENSFCAG00000009279	CARMIL2	cluster 1	cluster 1	sig.	sig.	sig.	sig.	-1.75102	-1.78264	-0.0316158
ENSFCAG00000026112	FGD5	cluster 1	cluster 1	not sig.	sig.	sig.	sig.	-1.73936	-1.78441	-0.0450468
ENSFCAG00000004282	ENO2	cluster 1	cluster 1	not sig.	sig.	sig.	sig.	-1.76129	-1.81633	-0.0550472
ENSFCAG00000043675	KATNBL1	cluster 1	cluster 1	not sig.	sig.	sig.	sig.	-1.74112	-1.8041	-0.0629781
ENSFCAG00000010530	DDR1	cluster 1	cluster 1	sig.	sig.	sig.	sig.	-2.02326	-2.06199	-0.0387259
ENSFCAG00000051345	ENSFCAG00000051345	cluster 1	cluster 1	not sig.	sig.	sig.	sig.	-2.05407	-2.10037	-0.0462981
ENSFCAG00000031485	FNBP1L	cluster 1	cluster 1	sig.	sig.	sig.	sig.	-2.03457	-2.0892	-0.0546349
ENSFCAG00000035116	ENSFCAG00000035116	cluster 1	cluster 1	sig.	sig.	sig.	sig.	-2.03042	-2.0812	-0.0507869
ENSFCAG00000027102	GAB1	cluster 1	cluster 1	not sig.	sig.	sig.	sig.	-1.96235	-2.08129	-0.118946
ENSFCAG00000029625	SLC25A27	cluster 1	cluster 1	not sig.	not sig.	sig.	sig.	-1.99464	-2.06608	-0.071438
ENSFCAG00000012264	TSPOAP1	cluster 1	cluster 1	sig.	sig.	sig.	sig.	-1.97501	-2.06041	-0.0853952
ENSFCAG00000025402	PLA2R1	cluster 1	cluster 1	sig.	sig.	sig.	sig.	-1.98173	-2.05515	-0.073418
ENSFCAG00000008511	PLVAP	cluster 1	cluster 1	not sig.	sig.	sig.	sig.	-1.95244	-2.03018	-0.0777397
ENSFCAG00000028392	ENSFCAG00000028392	cluster 1	cluster 1	sig.	sig.	sig.	sig.	-1.95583	-2.03092	-0.075089
ENSFCAG00000006439	ZNF576	cluster 1	cluster 1	sig.	sig.	sig.	sig.	-1.93275	-2.0034	-0.0706563
ENSFCAG00000022519	NAB2	cluster 1	cluster 1	sig.	sig.	sig.	sig.	-1.93745	-2.01077	-0.0733222
ENSFCAG00000047438	ENSFCAG00000047438	cluster 1	cluster 1	not sig.	sig.	sig.	sig.	-1.9351	-2.00817	-0.0730691
ENSFCAG00000009373	BTLA	cluster 1	cluster 1	sig.	sig.	sig.	sig.	-1.94414	-2.00276	-0.0586133
ENSFCAG00000012359	RALGPS2	cluster 1	cluster 1	sig.	sig.	sig.	sig.	-1.9546	-2.01307	-0.0584639
ENSFCAG00000027581	GAS8	cluster 1	cluster 1	sig.	sig.	sig.	sig.	-1.95531	-2.01598	-0.0606668
ENSFCAG00000036628	LURAP1	cluster 1	cluster 1	not sig.	sig.	sig.	sig.	-1.98705	-1.97544	0.0116089
ENSFCAG00000048523	ENSFCAG00000048523	cluster 1	cluster 1	sig.	sig.	sig.	sig.	-1.99702	-1.99617	0.000854756
ENSFCAG00000022298	ENSFCAG00000022298	cluster 1	cluster 1	sig.	sig.	sig.	sig.	-1.96987	-2.00319	-0.0333193
ENSFCAG00000010528	LIN9	cluster 1	cluster 1	not sig.	sig.	sig.	sig.	-1.99137	-2.02131	-0.0299386
ENSFCAG00000027878	TRIM46	cluster 1	cluster 1	not sig.	sig.	sig.	sig.	-1.99373	-2.0218	-0.0280677
ENSFCAG00000005946	VEGFB	cluster 1	cluster 1	sig.	sig.	sig.	sig.	-2.03463	-1.97031	0.0643176
ENSFCAG00000047995	ENSFCAG00000047995	cluster 1	cluster 1	sig.	sig.	sig.	sig.	-2.04616	-1.99686	0.0492987
ENSFCAG00000026300	PAWR	cluster 1	cluster 2	sig.	sig.	sig.	sig.	-2.07827	-1.9987	0.0795639
ENSFCAG00000028983	PRR5L	cluster 1	cluster 1	sig.	sig.	sig.	sig.	-2.07422	-1.99862	0.0756059
ENSFCAG00000004322	TENM4	cluster 1	cluster 1	sig.	sig.	sig.	sig.	-2.08012	-1.98654	0.0935775
ENSFCAG00000042550	GDPD1	cluster 1	cluster 1	not sig.	not sig.	sig.	sig.	-2.07113	-1.98826	0.0828709
ENSFCAG00000032639	CD1H11orf95	cluster 1	cluster 1	sig.	sig.	sig.	sig.	-2.08848	-1.96171	0.126769
ENSFCAG00000045499	MARCHF9	cluster 1	cluster 1	sig.	sig.	sig.	sig.	-2.09854	-1.98878	0.109759
ENSFCAG00000013412	LZTS3	cluster 1	cluster 1	sig.	sig.	sig.	sig.	-2.03749	-1.89837	0.139126
ENSFCAG00000041431	CXCR5	cluster 1	cluster 1	sig.	sig.	sig.	sig.	-2.07873	-1.92269	0.156039
ENSFCAG00000053006	ENSFCAG00000053006	cluster 1	cluster 1	sig.	sig.	sig.	sig.	-1.96626	-1.89048	0.0757738
ENSFCAG00000007005	SEMA3F	cluster 1	cluster 2	sig.	sig.	sig.	sig.	-2.01755	-1.93528	0.0822751
ENSFCAG00000028307	SLC26A6	cluster 1	cluster 1	sig.	sig.	sig.	sig.	-2.00194	-1.90454	0.0974047
ENSFCAG00000007822	IFITM10	cluster 1	cluster 1	not sig.	not sig.	sig.	sig.	-2.17925	-2.07803	0.101223
ENSFCAG00000041849	RETREG1	cluster 1	cluster 1	sig.	sig.	sig.	sig.	-2.16949	-2.10958	0.0599122
ENSFCAG00000027250	SLC2A4RG	cluster 1	cluster 2	sig.	sig.	sig.	sig.	-2.11676	-2.0305	0.0862567
ENSFCAG00000048893	ENSFCAG00000048893	cluster 1	cluster 1	not sig.	sig.	sig.	sig.	-2.09824	-2.02732	0.0709218
ENSFCAG00000005607	CMA1	cluster 1	cluster 1	not sig.	sig.	sig.	sig.	-2.12378	-2.0833	0.0404746
ENSFCAG00000044847	BCL11B	cluster 1	cluster 1	sig.	sig.	sig.	sig.	-2.09051	-2.04729	0.0432215
ENSFCAG00000050349	ENSFCAG00000050349	cluster 1	cluster 1	not sig.	sig.	sig.	sig.	-2.142	-2.15788	-0.0158801
ENSFCAG00000003541	SLC9A7	cluster 1	cluster 1	sig.	sig.	sig.	sig.	-2.17527	-2.16943	0.00584118
ENSFCAG00000018645	TTC34	cluster 1	cluster 1	sig.	sig.	sig.	sig.	-2.17321	-2.15688	0.016333
ENSFCAG00000022680	ZNRF3	cluster 1	cluster 1	sig.	sig.	sig.	sig.	-2.10316	-2.15702	-0.0538612
ENSFCAG00000030199	PRAME	cluster 1	cluster 1	not sig.	sig.	sig.	sig.	-2.11512	-2.109	0.00612248
ENSFCAG00000033771	TMEM204	cluster 1	cluster 1	sig.	sig.	sig.	sig.	-2.08496	-2.09596	-0.0110032
ENSFCAG00000053754	ENSFCAG00000053754	cluster 1	cluster 2	sig.	sig.	sig.	sig.	-2.09476	-2.10676	-0.0119986
ENSFCAG00000033659	LMBR1	cluster 1	cluster 1	not sig.	sig.	sig.	sig.	-1.84422	-2.10888	-0.264661
ENSFCAG00000048020	ENSFCAG00000048020	cluster 1	cluster 1	not sig.	sig.	sig.	sig.	-1.84661	-2.10501	-0.258397
ENSFCAG00000053119	ENSFCAG00000053119	cluster 1	cluster 1	not sig.	sig.	sig.	sig.	-1.82868	-2.07644	-0.247758
ENSFCAG00000007966	KIZ	cluster 1	cluster 1	not sig.	sig.	sig.	sig.	-1.85697	-2.08409	-0.227115
ENSFCAG00000008067	APBA2	cluster 1	cluster 1	sig.	sig.	sig.	sig.	-1.8478	-2.09697	-0.249178
ENSFCAG00000031958	CA11	cluster 1	cluster 1	not sig.	sig.	sig.	sig.	-1.86194	-2.10286	-0.240921
ENSFCAG00000004784	SKAP1	cluster 1	cluster 1	not sig.	sig.	sig.	sig.	-1.83685	-1.99603	-0.159176
ENSFCAG00000045117	NPM2	cluster 1	cluster 1	sig.	sig.	sig.	sig.	-1.82449	-1.9808	-0.156318
ENSFCAG00000010042	FCRL5	cluster 1	cluster 1	sig.	sig.	sig.	sig.	-1.87355	-1.98148	-0.107926
ENSFCAG00000044819	ENSFCAG00000044819	cluster 1	cluster 1	sig.	sig.	sig.	sig.	-1.85778	-1.98483	-0.127043
ENSFCAG00000051368	ENSFCAG00000051368	cluster 1	cluster 1	sig.	sig.	sig.	sig.	-1.86754	-1.99218	-0.124637
ENSFCAG00000051562	ENSFCAG00000051562	cluster 1	cluster 1	not sig.	sig.	sig.	sig.	-1.87427	-1.99505	-0.120771
ENSFCAG00000001551	CAMK4	cluster 1	cluster 1	not sig.	sig.	sig.	sig.	-1.82256	-2.02155	-0.198988
ENSFCAG00000048322	ENSFCAG00000048322	cluster 1	cluster 1	not sig.	sig.	sig.	sig.	-1.81949	-2.04284	-0.223353
ENSFCAG00000005081	SESN3	cluster 1	cluster 1	sig.	sig.	sig.	sig.	-1.86083	-2.01338	-0.152546
ENSFCAG00000012430	ATM	cluster 1	cluster 1	sig.	sig.	sig.	sig.	-1.85859	-2.02852	-0.169925
ENSFCAG00000018859	FAM184A	cluster 1	cluster 1	not sig.	sig.	sig.	sig.	-1.87126	-2.03273	-0.161468
ENSFCAG00000003788	DPEP1	cluster 1	cluster 1	not sig.	sig.	sig.	sig.	-1.88195	-2.05578	-0.173831
ENSFCAG00000028463	DKK3	cluster 1	cluster 1	sig.	sig.	sig.	sig.	-1.89341	-2.03022	-0.136808
ENSFCAG00000002078	ACE	cluster 1	cluster 1	sig.	sig.	sig.	sig.	-2.05103	-2.14219	-0.0911669
ENSFCAG00000046864	ENSFCAG00000046864	cluster 1	cluster 1	sig.	sig.	sig.	sig.	-2.01971	-2.12365	-0.103935
ENSFCAG00000047519	ENSFCAG00000047519	cluster 1	cluster 1	not sig.	not sig.	sig.	sig.	-2.02911	-2.13015	-0.101041
ENSFCAG00000022557	FGF13	cluster 1	cluster 1	not sig.	sig.	sig.	sig.	-2.01757	-2.14951	-0.131934
ENSFCAG00000029345	ODAD1	cluster 1	cluster 1	sig.	sig.	sig.	sig.	-2.01257	-2.14976	-0.137192
ENSFCAG00000028861	RUNDC3B	cluster 1	cluster 1	not sig.	sig.	sig.	sig.	-1.98691	-2.12595	-0.139033
ENSFCAG00000050739	ENSFCAG00000050739	cluster 1	cluster 1	sig.	sig.	sig.	sig.	-1.98103	-2.14971	-0.168675
ENSFCAG00000009523	MMEL1	cluster 1	cluster 1	sig.	sig.	sig.	sig.	-1.90447	-2.10173	-0.197264
ENSFCAG00000010125	GCNT4	cluster 1	cluster 1	not sig.	sig.	sig.	sig.	-1.93642	-2.12144	-0.185015
ENSFCAG00000012673	TET1	cluster 1	cluster 1	not sig.	sig.	sig.	sig.	-1.93781	-2.09974	-0.161932
ENSFCAG00000000034	DRC1	cluster 1	cluster 1	not sig.	sig.	sig.	sig.	-1.99249	-2.18042	-0.187937
ENSFCAG00000052999	ENSFCAG00000052999	cluster 1	cluster 1	not sig.	sig.	sig.	sig.	-1.98982	-2.17376	-0.18394
ENSFCAG00000014334	ADGRD1	cluster 1	cluster 1	not sig.	sig.	sig.	sig.	-1.97418	-2.1961	-0.221922
ENSFCAG00000015674	DIXDC1	cluster 1	cluster 1	sig.	sig.	sig.	sig.	-1.97891	-2.18678	-0.207872
ENSFCAG00000039334	PLA2G2F	cluster 1	cluster 1	sig.	sig.	sig.	sig.	-1.94509	-2.29141	-0.34632
ENSFCAG00000024227	MPZL1	cluster 1	cluster 1	sig.	sig.	sig.	sig.	-1.93312	-2.29023	-0.357116
ENSFCAG00000027453	NR3C2	cluster 1	cluster 1	sig.	sig.	sig.	sig.	-1.9224	-2.28318	-0.36078
ENSFCAG00000046532	CD7	cluster 1	cluster 1	sig.	sig.	sig.	sig.	-1.90043	-2.14878	-0.248347
ENSFCAG00000008836	TARS3	cluster 1	cluster 1	sig.	sig.	sig.	sig.	-1.89108	-2.16742	-0.276338
ENSFCAG00000023809	GATM	cluster 1	cluster 1	sig.	sig.	sig.	sig.	-1.86429	-2.15943	-0.295145
ENSFCAG00000010046	FCRL3	cluster 1	cluster 1	sig.	sig.	sig.	sig.	-1.93251	-2.20365	-0.271139
ENSFCAG00000029975	AFF3	cluster 1	cluster 1	sig.	sig.	sig.	sig.	-1.9557	-2.19694	-0.241237
ENSFCAG00000023565	FBXO44	cluster 1	cluster 1	sig.	sig.	sig.	sig.	-1.93161	-2.23051	-0.298903
ENSFCAG00000041265	ENSFCAG00000041265	cluster 1	cluster 1	sig.	sig.	sig.	sig.	-1.90787	-2.23673	-0.328864
ENSFCAG00000009685	FBN2	cluster 1	cluster 1	not sig.	not sig.	sig.	sig.	-3.05239	-0.551136	2.50125
ENSFCAG00000022242	DMD	cluster 1	cluster 1	sig.	sig.	sig.	sig.	-2.95019	-0.925558	2.02464
ENSFCAG00000025396	BAAT	cluster 1	none	not sig.	not sig.	not sig.	not sig.	-1.24013	0.49564	1.73577
ENSFCAG00000010325	MYO10	cluster 1	cluster 1	sig.	sig.	sig.	sig.	-2.18531	-0.390352	1.79495
ENSFCAG00000037279	NAPB	cluster 1	cluster 2	not sig.	not sig.	sig.	sig.	-1.86888	0.0835833	1.95246
ENSFCAG00000013985	KL	cluster 1	cluster 1	sig.	sig.	sig.	sig.	-3.50921	-2.47332	1.03589
ENSFCAG00000019173	SCART1	cluster 1	cluster 2	not sig.	sig.	sig.	sig.	-3.28314	-1.9234	1.35974
ENSFCAG00000050059	KCNA2	cluster 1	cluster 1	sig.	sig.	sig.	sig.	-3.0859	-2.09321	0.992697
ENSFCAG00000051250	ENSFCAG00000051250	cluster 1	cluster 1	not sig.	not sig.	sig.	sig.	-3.02012	-2.13818	0.881937
ENSFCAG00000046792	COL9A2	cluster 1	cluster 1	not sig.	sig.	sig.	sig.	-2.64875	-1.78219	0.866565
ENSFCAG00000024030	FADS2	cluster 1	cluster 1	sig.	sig.	sig.	sig.	-2.69424	-1.91431	0.779927
ENSFCAG00000043052	ENSFCAG00000043052	cluster 1	cluster 1	not sig.	not sig.	not sig.	sig.	-2.71203	-1.88946	0.822564
ENSFCAG00000005168	ENSFCAG00000005168	cluster 1	cluster 1	not sig.	sig.	sig.	sig.	-2.76064	-1.89747	0.863163
ENSFCAG00000025365	ANGPT4	cluster 1	cluster 1	sig.	sig.	sig.	sig.	-2.78568	-1.86341	0.922271
ENSFCAG00000000730	TUB	cluster 1	cluster 1	sig.	sig.	sig.	sig.	-2.84488	-2.3165	0.528383
ENSFCAG00000029533	ENSFCAG00000029533	cluster 1	cluster 1	sig.	sig.	sig.	sig.	-2.81824	-2.13546	0.682774
ENSFCAG00000001421	SORBS1	cluster 1	cluster 1	not sig.	sig.	sig.	sig.	-2.5508	-2.24768	0.303121
ENSFCAG00000008529	CFAP45	cluster 1	cluster 1	not sig.	sig.	sig.	sig.	-2.56189	-2.16114	0.400744
ENSFCAG00000053305	ENSFCAG00000053305	cluster 1	cluster 1	not sig.	sig.	sig.	sig.	-2.56181	-2.00786	0.553951
ENSFCAG00000005912	TNFSF11	cluster 1	cluster 1	not sig.	not sig.	not sig.	sig.	-2.68312	-2.20976	0.473362
ENSFCAG00000029427	ENPP1	cluster 1	cluster 1	not sig.	sig.	sig.	sig.	-2.66731	-2.10842	0.558889
ENSFCAG00000031929	MRC1	cluster 1	cluster 1	sig.	sig.	sig.	sig.	-2.55676	-1.56461	0.992146
ENSFCAG00000000323	RASAL1	cluster 1	cluster 1	not sig.	sig.	sig.	sig.	-2.6654	-1.54952	1.11588
ENSFCAG00000008556	ST18	cluster 1	cluster 1	not sig.	not sig.	sig.	sig.	-2.71031	-1.58633	1.12399
ENSFCAG00000031191	NTN5	cluster 1	cluster 1	sig.	sig.	sig.	sig.	-2.48366	-1.28961	1.19406
ENSFCAG00000046581	VPREB1	cluster 1	cluster 1	not sig.	sig.	sig.	sig.	-2.53097	-1.40548	1.12549
ENSFCAG00000001468	SAMD3	cluster 1	cluster 1	not sig.	sig.	sig.	not sig.	-2.4243	-1.144	1.2803
ENSFCAG00000047093	ENSFCAG00000047093	cluster 1	cluster 2	not sig.	sig.	sig.	sig.	-2.28008	-1.16144	1.11864
ENSFCAG00000027494	RNF215	cluster 1	cluster 1	sig.	sig.	sig.	sig.	-2.26257	-1.85077	0.411797
ENSFCAG00000012092	CLMN	cluster 1	cluster 1	sig.	sig.	sig.	sig.	-2.27359	-1.84871	0.42488
ENSFCAG00000031987	ENSFCAG00000031987	cluster 1	cluster 1	not sig.	not sig.	sig.	sig.	-2.28031	-1.84843	0.431881
ENSFCAG00000001025	SLC25A21	cluster 1	cluster 1	not sig.	sig.	sig.	sig.	-2.28068	-1.80695	0.473724
ENSFCAG00000047351	ENSFCAG00000047351	cluster 1	cluster 1	sig.	sig.	sig.	sig.	-2.30832	-1.82482	0.483492
ENSFCAG00000045405	NKAIN1	cluster 1	cluster 1	not sig.	sig.	sig.	sig.	-2.50596	-1.79891	0.707044
ENSFCAG00000010874	SYTL5	cluster 1	cluster 1	sig.	sig.	sig.	sig.	-2.36444	-1.83962	0.524821
ENSFCAG00000024512	ZNF521	cluster 1	cluster 1	not sig.	sig.	sig.	sig.	-2.39269	-1.81835	0.574335
ENSFCAG00000052180	ENSFCAG00000052180	cluster 1	cluster 1	sig.	sig.	sig.	sig.	-2.36925	-1.76325	0.606003
ENSFCAG00000046284	ENSFCAG00000046284	cluster 1	cluster 1	not sig.	not sig.	sig.	sig.	-2.33359	-1.76626	0.56733
ENSFCAG00000053650	ENSFCAG00000053650	cluster 1	cluster 1	sig.	sig.	sig.	sig.	-2.29772	-1.74394	0.553774
ENSFCAG00000007402	LRFN4	cluster 1	cluster 1	not sig.	sig.	sig.	sig.	-2.1655	-1.56161	0.603898
ENSFCAG00000025692	PMEPA1	cluster 1	cluster 1	sig.	sig.	sig.	sig.	-2.13198	-1.55092	0.581064
ENSFCAG00000011192	WWC3	cluster 1	cluster 1	not sig.	sig.	sig.	sig.	-2.31924	-1.62632	0.692926
ENSFCAG00000046261	RAPGEF5	cluster 1	cluster 1	not sig.	sig.	sig.	sig.	-2.22789	-1.52165	0.706236
ENSFCAG00000050333	ENSFCAG00000050333	cluster 1	cluster 1	not sig.	sig.	sig.	sig.	-2.21398	-1.55953	0.654455
ENSFCAG00000051191	ENSFCAG00000051191	cluster 1	cluster 1	not sig.	sig.	sig.	sig.	-2.22968	-1.55914	0.670535
ENSFCAG00000033334	ENSFCAG00000033334	cluster 1	cluster 1	sig.	sig.	sig.	sig.	-2.1582	-1.65183	0.506374
ENSFCAG00000044882	TMEM35A	cluster 1	cluster 1	sig.	sig.	sig.	sig.	-2.12235	-1.67784	0.444507
ENSFCAG00000019137	TRIM59	cluster 1	cluster 1	not sig.	sig.	sig.	sig.	-2.14122	-1.68126	0.459955
ENSFCAG00000045832	ID3	cluster 1	cluster 1	sig.	sig.	sig.	sig.	-2.15164	-1.69765	0.453984
ENSFCAG00000037070	C16orf74	cluster 1	cluster 1	sig.	sig.	sig.	sig.	-1.98517	-1.51684	0.468329
ENSFCAG00000043055	PAQR3	cluster 1	cluster 1	sig.	sig.	sig.	sig.	-1.94029	-1.46028	0.480015
ENSFCAG00000027169	WDR87	cluster 1	cluster 1	sig.	sig.	sig.	sig.	-2.00396	-1.63612	0.367834
ENSFCAG00000046324	ENSFCAG00000046324	cluster 1	cluster 1	not sig.	sig.	sig.	sig.	-2.03559	-1.60078	0.434809
ENSFCAG00000013350	KIF7	cluster 1	cluster 1	sig.	sig.	sig.	sig.	-2.00966	-1.59451	0.415149
ENSFCAG00000014783	FAM186B	cluster 1	cluster 1	not sig.	sig.	sig.	sig.	-1.99518	-1.5763	0.418879
ENSFCAG00000018873	FER1L5	cluster 2	cluster 2	not sig.	sig.	sig.	sig.	-1.27609	-0.265255	1.01084
ENSFCAG00000050424	ENSFCAG00000050424	cluster 2	cluster 1	not sig.	not sig.	sig.	sig.	-1.28776	-0.408546	0.879212
ENSFCAG00000000914	NOTCH3	cluster 2	cluster 2	not sig.	not sig.	sig.	not sig.	-1.33372	-0.722712	0.611004
ENSFCAG00000019646	SNORA2C	cluster 2	cluster 1	not sig.	not sig.	sig.	sig.	-1.36956	-0.76258	0.606983
ENSFCAG00000005774	ENSFCAG00000005774	cluster 2	cluster 1	not sig.	sig.	sig.	sig.	-1.27739	-0.642105	0.635283
ENSFCAG00000006857	XRCC2	cluster 2	cluster 1	sig.	sig.	sig.	sig.	-1.29957	-0.576935	0.722639
ENSFCAG00000006020	BAHCC1	cluster 2	cluster 1	not sig.	sig.	sig.	sig.	-1.15742	-0.60412	0.553303
ENSFCAG00000014294	USP46	cluster 2	cluster 2	not sig.	sig.	sig.	sig.	-1.14434	-0.593023	0.551315
ENSFCAG00000014578	ZMAT3	cluster 2	cluster 1	sig.	sig.	sig.	sig.	-1.08849	-0.556854	0.531633
ENSFCAG00000012478	CCDC28B	cluster 2	cluster 2	not sig.	sig.	sig.	sig.	-1.11071	-0.549556	0.561151
ENSFCAG00000040394	ZCCHC24	cluster 2	cluster 1	sig.	sig.	sig.	sig.	-1.10389	-0.526699	0.577192
ENSFCAG00000001187	OPRL1	cluster 2	cluster 2	not sig.	sig.	sig.	sig.	-1.12702	-0.415587	0.711433
ENSFCAG00000030674	ST3GAL2	cluster 2	cluster 2	not sig.	sig.	sig.	sig.	-1.03338	-0.45633	0.577049
ENSFCAG00000012921	TSPAN10	cluster 2	cluster 2	sig.	not sig.	sig.	sig.	-1.07265	-0.491406	0.581242
ENSFCAG00000044045	NENF	cluster 2	cluster 2	not sig.	not sig.	sig.	sig.	-1.07835	-0.503948	0.574404
ENSFCAG00000013886	ST6GAL1	cluster 2	cluster 2	sig.	sig.	sig.	sig.	-0.904041	-0.603979	0.300062
ENSFCAG00000049296	ENSFCAG00000049296	cluster 2	cluster 2	not sig.	sig.	sig.	sig.	-0.922442	-0.619611	0.302831
ENSFCAG00000010660	GRK5	cluster 2	cluster 2	sig.	sig.	sig.	sig.	-0.902335	-0.576032	0.326302
ENSFCAG00000014389	MFSD3	cluster 2	cluster 2	sig.	sig.	sig.	sig.	-0.878068	-0.561785	0.316283
ENSFCAG00000027219	IDH2	cluster 2	cluster 2	sig.	sig.	sig.	sig.	-0.872761	-0.556451	0.31631
ENSFCAG00000009501	MRPL24	cluster 2	cluster 2	not sig.	sig.	sig.	sig.	-0.86668	-0.673239	0.193442
ENSFCAG00000007726	FBXL6	cluster 2	cluster 2	sig.	sig.	sig.	sig.	-0.870511	-0.659589	0.210922
ENSFCAG00000013928	KLHL8	cluster 2	cluster 2	not sig.	not sig.	sig.	sig.	-0.852355	-0.650036	0.202318
ENSFCAG00000012858	DDX28	cluster 2	cluster 2	sig.	sig.	sig.	sig.	-0.911511	-0.675139	0.236372
ENSFCAG00000040304	LRRC8B	cluster 2	cluster 2	not sig.	sig.	sig.	sig.	-0.889515	-0.624808	0.264707
ENSFCAG00000050511	ENSFCAG00000050511	cluster 2	cluster 2	not sig.	sig.	sig.	sig.	-0.870324	-0.635255	0.235069
ENSFCAG00000016258	CRIP1	cluster 2	cluster 1	sig.	sig.	sig.	sig.	-0.891316	-0.649328	0.241988
ENSFCAG00000024244	ADCY9	cluster 2	cluster 2	sig.	sig.	sig.	sig.	-0.880947	-0.651688	0.229259
ENSFCAG00000011933	CCDC157	cluster 2	cluster 2	not sig.	sig.	sig.	sig.	-0.823049	-0.563163	0.259886
ENSFCAG00000039317	ENSFCAG00000039317	cluster 2	cluster 2	not sig.	sig.	not sig.	sig.	-0.830456	-0.570983	0.259473
ENSFCAG00000012011	PRKCA	cluster 2	cluster 2	sig.	sig.	sig.	sig.	-0.839497	-0.582124	0.257373
ENSFCAG00000041142	ZNHIT2	cluster 2	cluster 2	sig.	sig.	sig.	sig.	-0.843412	-0.575834	0.267578
ENSFCAG00000009190	WDR27	cluster 2	cluster 1	not sig.	sig.	sig.	sig.	-0.853063	-0.611361	0.241702
ENSFCAG00000034587	GADD45GIP1	cluster 2	cluster 2	sig.	sig.	sig.	sig.	-0.854177	-0.61165	0.242527
ENSFCAG00000001044	SCRIB	cluster 2	cluster 2	sig.	sig.	sig.	sig.	-0.825506	-0.602685	0.222821
ENSFCAG00000004899	DOCK6	cluster 2	cluster 2	sig.	sig.	sig.	sig.	-0.834009	-0.619886	0.214123
ENSFCAG00000023226	ENSFCAG00000023226	cluster 2	cluster 1	sig.	sig.	sig.	sig.	-1.01337	-0.707626	0.305741
ENSFCAG00000037363	ENSFCAG00000037363	cluster 2	cluster 2	not sig.	sig.	sig.	sig.	-0.985678	-0.695296	0.290382
ENSFCAG00000032525	HES6	cluster 2	cluster 2	sig.	sig.	sig.	sig.	-0.984543	-0.663974	0.320569
ENSFCAG00000003971	PIK3R6	cluster 2	cluster 2	not sig.	sig.	sig.	sig.	-1.01001	-0.687554	0.322452
ENSFCAG00000007976	PEPD	cluster 2	cluster 1	sig.	sig.	sig.	sig.	-1.01757	-0.681629	0.33594
ENSFCAG00000044162	DUSP23	cluster 2	cluster 2	not sig.	not sig.	sig.	sig.	-1.01956	-0.678035	0.341523
ENSFCAG00000000230	LSM5	cluster 2	cluster 2	not sig.	not sig.	not sig.	sig.	-0.94275	-0.703376	0.239375
ENSFCAG00000031769	ENDOV	cluster 2	cluster 2	sig.	sig.	sig.	sig.	-0.96412	-0.702557	0.261562
ENSFCAG00000036503	CYBRD1	cluster 2	cluster 2	not sig.	not sig.	not sig.	sig.	-0.986536	-0.738763	0.247773
ENSFCAG00000037842	ENSFCAG00000037842	cluster 2	cluster 2	not sig.	sig.	sig.	sig.	-1.01128	-0.739206	0.27207
ENSFCAG00000011141	MYBL2	cluster 2	cluster 1	sig.	sig.	sig.	sig.	-0.997331	-0.596099	0.401232
ENSFCAG00000031843	LIMD1	cluster 2	cluster 1	sig.	sig.	sig.	sig.	-0.994678	-0.620323	0.374355
ENSFCAG00000002402	ACADS	cluster 2	cluster 1	sig.	sig.	sig.	sig.	-1.07022	-0.663705	0.40652
ENSFCAG00000003700	AKT3	cluster 2	cluster 2	not sig.	not sig.	sig.	sig.	-1.03046	-0.657195	0.373263
ENSFCAG00000009148	PCBP4	cluster 2	cluster 2	sig.	sig.	sig.	sig.	-1.02444	-0.662962	0.361479
ENSFCAG00000034238	BHLHE40	cluster 2	cluster 2	not sig.	sig.	sig.	sig.	-1.01486	-0.574542	0.440314
ENSFCAG00000040872	IGFALS	cluster 2	cluster 2	not sig.	not sig.	sig.	sig.	-1.0222	-0.54308	0.479119
ENSFCAG00000023622	DSE	cluster 2	cluster 1	sig.	sig.	sig.	sig.	-0.929801	-0.478474	0.451327
ENSFCAG00000040249	ZNF296	cluster 2	cluster 2	sig.	sig.	sig.	sig.	-0.90233	-0.521853	0.380477
ENSFCAG00000010119	SNX29	cluster 2	cluster 1	sig.	sig.	sig.	sig.	-1.09488	-0.849659	0.245226
ENSFCAG00000046998	ENSFCAG00000046998	cluster 2	cluster 1	not sig.	sig.	sig.	sig.	-1.08736	-0.859067	0.228297
ENSFCAG00000007271	FLYWCH1	cluster 2	cluster 2	sig.	sig.	sig.	sig.	-1.14764	-0.895182	0.252456
ENSFCAG00000001226	AIFM2	cluster 2	cluster 1	sig.	sig.	sig.	sig.	-1.11252	-0.869862	0.242657
ENSFCAG00000010474	KCTD1	cluster 2	cluster 2	sig.	sig.	sig.	sig.	-1.12051	-0.868127	0.252383
ENSFCAG00000002417	PLEKHA8	cluster 2	cluster 1	not sig.	sig.	sig.	sig.	-1.11959	-0.894702	0.224888
ENSFCAG00000053679	SNORD28	cluster 2	cluster 2	not sig.	sig.	sig.	sig.	-1.10845	-0.879428	0.229025
ENSFCAG00000034864	ZNF691	cluster 2	cluster 2	not sig.	sig.	not sig.	sig.	-1.04422	-0.738627	0.30559
ENSFCAG00000001168	PDZD3	cluster 2	cluster 2	sig.	sig.	sig.	sig.	-1.06336	-0.777959	0.285396
ENSFCAG00000048072	ENSFCAG00000048072	cluster 2	cluster 1	sig.	sig.	sig.	sig.	-1.08179	-0.791235	0.290554
ENSFCAG00000003079	IL9R	cluster 2	cluster 2	not sig.	not sig.	sig.	sig.	-1.04109	-0.799602	0.241488
ENSFCAG00000012537	ARMC9	cluster 2	cluster 1	not sig.	sig.	sig.	sig.	-1.05055	-0.810114	0.240437
ENSFCAG00000008275	CNDP1	cluster 2	cluster 1	sig.	sig.	sig.	sig.	-1.06114	-0.825933	0.235212
ENSFCAG00000044578	COQ8A	cluster 2	cluster 2	sig.	sig.	sig.	sig.	-1.04729	-0.822603	0.224692
ENSFCAG00000022153	ENSFCAG00000022153	cluster 2	cluster 2	sig.	sig.	sig.	sig.	-0.998911	-0.793979	0.204932
ENSFCAG00000004953	SIVA1	cluster 2	cluster 1	sig.	sig.	sig.	sig.	-1.02862	-0.819684	0.208932
ENSFCAG00000002272	MYBBP1A	cluster 2	cluster 1	sig.	sig.	sig.	sig.	-1.03472	-0.846195	0.18852
ENSFCAG00000047479	ENSFCAG00000047479	cluster 2	cluster 2	sig.	sig.	sig.	sig.	-1.0524	-0.847315	0.205084
ENSFCAG00000029723	ENSFCAG00000029723	cluster 2	cluster 1	not sig.	not sig.	sig.	sig.	-1.24225	-0.770419	0.471832
ENSFCAG00000044187	PEX11A	cluster 2	cluster 1	sig.	sig.	sig.	sig.	-1.22389	-0.758617	0.465276
ENSFCAG00000007272	PKMYT1	cluster 2	cluster 1	sig.	sig.	sig.	sig.	-1.2494	-0.721565	0.527834
ENSFCAG00000025936	EXOSC2	cluster 2	cluster 2	not sig.	sig.	sig.	sig.	-1.22583	-0.728095	0.497739
ENSFCAG00000043568	NUAK2	cluster 2	cluster 1	sig.	sig.	sig.	sig.	-1.18498	-0.798673	0.386311
ENSFCAG00000002524	CD1H11orf49	cluster 2	cluster 2	not sig.	sig.	sig.	sig.	-1.15436	-0.806667	0.347695
ENSFCAG00000039010	ENSFCAG00000039010	cluster 2	cluster 1	not sig.	sig.	sig.	sig.	-1.13129	-0.784915	0.346375
ENSFCAG00000046508	ENSFCAG00000046508	cluster 2	cluster 2	sig.	sig.	sig.	sig.	-1.11825	-0.766962	0.351285
ENSFCAG00000024019	STS	cluster 2	cluster 1	not sig.	sig.	sig.	sig.	-1.13121	-0.684266	0.446941
ENSFCAG00000028694	BMF	cluster 2	cluster 1	sig.	sig.	sig.	sig.	-1.14573	-0.710724	0.435002
ENSFCAG00000004698	DOK4	cluster 2	cluster 2	not sig.	sig.	sig.	sig.	-1.15429	-0.745664	0.408623
ENSFCAG00000022450	STOML1	cluster 2	cluster 1	sig.	sig.	sig.	sig.	-1.11432	-0.732753	0.381563
ENSFCAG00000013195	ABCB8	cluster 2	cluster 2	sig.	sig.	sig.	sig.	-0.921073	-0.83474	0.0863335
ENSFCAG00000042009	ENSFCAG00000042009	cluster 2	cluster 2	not sig.	sig.	sig.	sig.	-0.890803	-0.812768	0.0780349
ENSFCAG00000029656	BTBD6	cluster 2	cluster 2	sig.	sig.	sig.	sig.	-0.904915	-0.829171	0.0757445
ENSFCAG00000044916	GLCCI1	cluster 2	cluster 1	sig.	sig.	sig.	sig.	-0.897724	-0.830959	0.066765
ENSFCAG00000006484	GZF1	cluster 2	cluster 2	not sig.	sig.	sig.	sig.	-0.904924	-0.851226	0.0536985
ENSFCAG00000009835	MIPEP	cluster 2	cluster 1	sig.	sig.	sig.	sig.	-0.912414	-0.862555	0.0498589
ENSFCAG00000007505	NUP210	cluster 2	cluster 1	sig.	sig.	sig.	sig.	-0.947585	-0.859407	0.0881783
ENSFCAG00000002498	POLE	cluster 2	cluster 2	sig.	sig.	sig.	sig.	-0.93483	-0.873704	0.0611259
ENSFCAG00000025394	LRRC58	cluster 2	cluster 2	not sig.	sig.	sig.	sig.	-0.940625	-0.871148	0.0694771
ENSFCAG00000026810	ENSFCAG00000026810	cluster 2	cluster 2	sig.	sig.	sig.	sig.	-0.940253	-0.871713	0.0685395
ENSFCAG00000024538	NUBPL	cluster 2	cluster 2	sig.	sig.	sig.	sig.	-0.92283	-0.854939	0.0678908
ENSFCAG00000011430	KRBA1	cluster 2	cluster 1	sig.	sig.	sig.	sig.	-0.930386	-0.862111	0.0682748
ENSFCAG00000040914	SURF6	cluster 2	cluster 2	sig.	sig.	sig.	sig.	-0.936955	-0.861899	0.0750563
ENSFCAG00000001448	DDX27	cluster 2	cluster 2	sig.	sig.	sig.	sig.	-0.873466	-0.881332	-0.0078665
ENSFCAG00000000477	GCDH	cluster 2	cluster 2	sig.	sig.	sig.	sig.	-0.87452	-0.878677	-0.00415692
ENSFCAG00000025289	MNAT1	cluster 2	cluster 2	not sig.	not sig.	sig.	sig.	-0.875655	-0.877511	-0.00185621
ENSFCAG00000000474	RNASEH2A	cluster 2	cluster 1	sig.	sig.	sig.	sig.	-0.869415	-0.847865	0.0215506
ENSFCAG00000023927	DIPK2A	cluster 2	cluster 2	not sig.	sig.	sig.	sig.	-0.890776	-0.874513	0.0162629
ENSFCAG00000047751	ENSFCAG00000047751	cluster 2	cluster 2	not sig.	not sig.	sig.	sig.	-0.880954	-0.860952	0.020002
ENSFCAG00000003635	CAMK2A	cluster 2	cluster 1	sig.	sig.	sig.	sig.	-0.844962	-0.81864	0.0263217
ENSFCAG00000023718	NEK2	cluster 2	cluster 1	not sig.	sig.	sig.	sig.	-0.846591	-0.824981	0.02161
ENSFCAG00000005972	MCUR1	cluster 2	cluster 2	sig.	sig.	sig.	sig.	-0.845466	-0.805806	0.03966
ENSFCAG00000011685	FASN	cluster 2	cluster 2	sig.	sig.	sig.	sig.	-0.852812	-0.812902	0.0399095
ENSFCAG00000009859	ENSFCAG00000009859	cluster 2	cluster 2	sig.	sig.	sig.	sig.	-0.868117	-0.797867	0.0702502
ENSFCAG00000009193	ALDH16A1	cluster 2	cluster 2	sig.	sig.	sig.	sig.	-0.863687	-0.812302	0.0513852
ENSFCAG00000010780	PUS1	cluster 2	cluster 2	sig.	sig.	sig.	sig.	-0.877706	-0.82437	0.0533361
ENSFCAG00000027081	SMAD3	cluster 2	cluster 2	not sig.	sig.	sig.	sig.	-0.891607	-0.797336	0.0942703
ENSFCAG00000045144	INSIG1	cluster 2	cluster 2	not sig.	sig.	sig.	sig.	-0.906213	-0.799212	0.107001
ENSFCAG00000001483	PTRH1	cluster 2	cluster 2	sig.	sig.	sig.	sig.	-0.926218	-0.806407	0.119812
ENSFCAG00000046707	KLF16	cluster 2	cluster 2	sig.	sig.	sig.	sig.	-0.932295	-0.811359	0.120936
ENSFCAG00000001422	ALDH18A1	cluster 2	cluster 2	sig.	sig.	sig.	sig.	-0.910153	-0.787697	0.122457
ENSFCAG00000003224	CEP250	cluster 2	cluster 2	sig.	sig.	sig.	sig.	-0.913001	-0.792518	0.120483
ENSFCAG00000012330	XYLT2	cluster 2	cluster 2	sig.	sig.	sig.	sig.	-0.91277	-0.793959	0.118811
ENSFCAG00000009966	KIF2C	cluster 2	cluster 2	not sig.	sig.	sig.	sig.	-0.921833	-0.785395	0.136439
ENSFCAG00000028605	PHTF1	cluster 2	cluster 2	sig.	sig.	sig.	sig.	-0.925171	-0.795574	0.129597
ENSFCAG00000005653	ITGAV	cluster 2	cluster 1	sig.	sig.	sig.	sig.	-0.942713	-0.789372	0.153341
ENSFCAG00000007574	TEPSIN	cluster 2	cluster 2	sig.	sig.	sig.	sig.	-0.936544	-0.78337	0.153174
ENSFCAG00000014146	MAZ	cluster 2	cluster 2	sig.	sig.	sig.	sig.	-0.954595	-0.801635	0.15296
ENSFCAG00000009521	PANK4	cluster 2	cluster 2	sig.	sig.	sig.	sig.	-0.948712	-0.806928	0.141784
ENSFCAG00000029595	CITED2	cluster 2	cluster 2	not sig.	sig.	sig.	sig.	-0.941241	-0.803165	0.138076
ENSFCAG00000001006	ANO8	cluster 2	cluster 2	sig.	sig.	sig.	sig.	-0.948855	-0.840329	0.108526
ENSFCAG00000005744	TMEM94	cluster 2	cluster 2	sig.	sig.	sig.	sig.	-0.962254	-0.845277	0.116977
ENSFCAG00000043649	ENSFCAG00000043649	cluster 2	cluster 2	sig.	sig.	sig.	sig.	-0.9798	-0.828984	0.150816
ENSFCAG00000022579	CA1H1orf35	cluster 2	cluster 2	sig.	sig.	sig.	sig.	-0.955212	-0.817644	0.137568
ENSFCAG00000029663	CDK4	cluster 2	cluster 2	sig.	sig.	sig.	sig.	-0.951835	-0.824011	0.127823
ENSFCAG00000037277	ZNF461	cluster 2	cluster 2	not sig.	not sig.	sig.	sig.	-0.959802	-0.832747	0.127054
ENSFCAG00000000188	SHMT2	cluster 2	cluster 2	sig.	sig.	sig.	sig.	-0.899199	-0.75566	0.143539
ENSFCAG00000012871	TMEM67	cluster 2	cluster 2	not sig.	sig.	sig.	sig.	-0.890218	-0.747149	0.14307
ENSFCAG00000033027	ARMC10	cluster 2	cluster 1	sig.	sig.	sig.	sig.	-0.883111	-0.745971	0.13714
ENSFCAG00000052906	ENSFCAG00000052906	cluster 2	cluster 2	not sig.	not sig.	sig.	sig.	-0.911801	-0.76304	0.148762
ENSFCAG00000004922	ZNF653	cluster 2	cluster 1	sig.	sig.	sig.	sig.	-0.917973	-0.766949	0.151023
ENSFCAG00000032943	CHCHD7	cluster 2	cluster 2	not sig.	sig.	sig.	sig.	-0.919758	-0.768268	0.151489
ENSFCAG00000013899	HSD17B10	cluster 2	cluster 1	sig.	sig.	sig.	sig.	-0.911344	-0.748198	0.163146
ENSFCAG00000022942	BOP1	cluster 2	cluster 1	sig.	sig.	sig.	sig.	-0.921994	-0.754011	0.167983
ENSFCAG00000010359	RPUSD1	cluster 2	cluster 1	sig.	sig.	sig.	sig.	-0.903	-0.700486	0.202514
ENSFCAG00000015069	ENSFCAG00000015069	cluster 2	cluster 2	sig.	sig.	sig.	sig.	-0.891963	-0.708664	0.183299
ENSFCAG00000011626	WRAP73	cluster 2	cluster 2	sig.	sig.	sig.	sig.	-0.954856	-0.752522	0.202334
ENSFCAG00000005191	MFSD6	cluster 2	cluster 2	not sig.	sig.	sig.	sig.	-0.930606	-0.719967	0.210639
ENSFCAG00000011815	ZFP64	cluster 2	cluster 1	sig.	sig.	sig.	sig.	-0.921956	-0.727563	0.194393
ENSFCAG00000037081	DPCD	cluster 2	cluster 2	not sig.	sig.	sig.	sig.	-0.928332	-0.738021	0.190311
ENSFCAG00000018235	GNB1L	cluster 2	cluster 2	sig.	sig.	sig.	sig.	-0.846311	-0.859237	-0.0129261
ENSFCAG00000001476	GSR	cluster 2	cluster 1	not sig.	not sig.	sig.	sig.	-0.835377	-0.846095	-0.010718
ENSFCAG00000009863	DPH6	cluster 2	cluster 2	not sig.	sig.	sig.	sig.	-0.836555	-0.848215	-0.0116604
ENSFCAG00000010831	USP10	cluster 2	cluster 2	sig.	sig.	sig.	sig.	-0.805481	-0.834008	-0.0285267
ENSFCAG00000022767	ZBTB20	cluster 2	cluster 2	not sig.	not sig.	sig.	sig.	-0.795924	-0.83842	-0.0424961
ENSFCAG00000009844	IMPDH2	cluster 2	cluster 2	sig.	sig.	sig.	sig.	-0.80289	-0.816867	-0.0139769
ENSFCAG00000043755	MEX3D	cluster 2	cluster 2	sig.	sig.	sig.	sig.	-0.804943	-0.815295	-0.0103515
ENSFCAG00000003222	HPS3	cluster 2	cluster 2	sig.	sig.	sig.	sig.	-0.820104	-0.817534	0.00256951
ENSFCAG00000010534	POGK	cluster 2	cluster 2	sig.	sig.	sig.	sig.	-0.8162	-0.826429	-0.0102286
ENSFCAG00000006765	NARF	cluster 2	cluster 2	sig.	sig.	sig.	sig.	-0.823145	-0.804053	0.019092
ENSFCAG00000011728	EME2	cluster 2	cluster 2	not sig.	sig.	sig.	sig.	-0.823762	-0.801515	0.0222465
ENSFCAG00000015072	ZNF789	cluster 2	cluster 2	not sig.	sig.	sig.	sig.	-0.804612	-0.802808	0.00180382
ENSFCAG00000000484	STX10	cluster 2	cluster 2	not sig.	not sig.	sig.	sig.	-0.815073	-0.803244	0.0118293
ENSFCAG00000011869	STX6	cluster 2	cluster 2	sig.	sig.	sig.	sig.	-0.813282	-0.8013	0.0119826
ENSFCAG00000006306	RPA1	cluster 2	cluster 2	not sig.	sig.	sig.	sig.	-0.788867	-0.796885	-0.00801813
ENSFCAG00000010673	TP53BP2	cluster 2	cluster 2	not sig.	sig.	sig.	sig.	-0.793807	-0.801181	-0.00737406
ENSFCAG00000002055	PDE7A	cluster 2	cluster 2	not sig.	sig.	sig.	sig.	-0.768665	-0.790955	-0.0222892
ENSFCAG00000008318	CIAO3	cluster 2	cluster 2	sig.	sig.	sig.	sig.	-0.775521	-0.800503	-0.0249826
ENSFCAG00000016209	SNRPA	cluster 2	cluster 2	sig.	sig.	sig.	sig.	-0.776086	-0.805176	-0.0290899
ENSFCAG00000004068	SMARCB1	cluster 2	cluster 2	sig.	sig.	sig.	sig.	-0.702813	-0.714247	-0.0114338
ENSFCAG00000040141	UBE2E3	cluster 2	cluster 2	not sig.	sig.	sig.	sig.	-0.711411	-0.709798	0.00161268
ENSFCAG00000004297	CDC45	cluster 2	cluster 2	sig.	sig.	sig.	sig.	-0.681403	-0.695665	-0.0142617
ENSFCAG00000022265	TP53BP1	cluster 2	cluster 2	sig.	sig.	sig.	sig.	-0.690745	-0.71896	-0.0282146
ENSFCAG00000014915	CEP89	cluster 2	cluster 2	not sig.	sig.	sig.	sig.	-0.735625	-0.712983	0.0226427
ENSFCAG00000008006	HS2ST1	cluster 2	cluster 2	not sig.	not sig.	sig.	sig.	-0.727935	-0.737042	-0.00910673
ENSFCAG00000038462	ENSFCAG00000038462	cluster 2	cluster 2	sig.	sig.	sig.	sig.	-0.736795	-0.733491	0.00330417
ENSFCAG00000012286	PRPS1	cluster 2	cluster 2	not sig.	sig.	sig.	sig.	-0.760147	-0.742032	0.0181145
ENSFCAG00000007662	URB2	cluster 2	cluster 2	sig.	sig.	sig.	sig.	-0.745823	-0.740855	0.00496753
ENSFCAG00000029682	HGSNAT	cluster 2	cluster 2	sig.	sig.	sig.	sig.	-0.752329	-0.744805	0.00752451
ENSFCAG00000003036	TMEM39B	cluster 2	cluster 2	sig.	sig.	sig.	sig.	-0.797886	-0.73753	0.0603559
ENSFCAG00000012529	DIS3L2	cluster 2	cluster 2	not sig.	sig.	sig.	sig.	-0.799414	-0.732156	0.0672579
ENSFCAG00000034871	DNAJC1	cluster 2	cluster 2	not sig.	sig.	sig.	sig.	-0.795578	-0.732213	0.0633646
ENSFCAG00000014022	TBCD	cluster 2	cluster 2	sig.	sig.	sig.	sig.	-0.793655	-0.741472	0.0521835
ENSFCAG00000024696	TWSG1	cluster 2	cluster 2	not sig.	not sig.	not sig.	sig.	-0.800224	-0.752729	0.0474956
ENSFCAG00000026011	FBXL14	cluster 2	cluster 2	not sig.	sig.	sig.	sig.	-0.804697	-0.746234	0.0584631
ENSFCAG00000031640	AEBP2	cluster 2	cluster 2	not sig.	sig.	sig.	sig.	-0.776058	-0.726562	0.0494962
ENSFCAG00000001243	PSD	cluster 2	cluster 2	sig.	sig.	sig.	sig.	-0.790676	-0.722708	0.0679687
ENSFCAG00000026356	STARD10	cluster 2	cluster 2	not sig.	sig.	not sig.	not sig.	-0.785468	-0.709907	0.0755609
ENSFCAG00000012929	FOXN3	cluster 2	cluster 2	sig.	sig.	sig.	sig.	-0.781327	-0.762012	0.0193146
ENSFCAG00000023573	ZBTB14	cluster 2	cluster 2	sig.	sig.	sig.	sig.	-0.777666	-0.764065	0.0136013
ENSFCAG00000009600	UGDH	cluster 2	cluster 2	sig.	sig.	sig.	sig.	-0.76106	-0.756665	0.00439486
ENSFCAG00000030517	RAB40C	cluster 2	cluster 2	sig.	sig.	sig.	sig.	-0.7719	-0.769735	0.00216513
ENSFCAG00000012715	EIF2AK3	cluster 2	cluster 2	sig.	sig.	sig.	sig.	-0.798184	-0.77219	0.0259946
ENSFCAG00000001073	TNS1	cluster 2	cluster 2	not sig.	sig.	sig.	not sig.	-0.806942	-0.771511	0.0354308
ENSFCAG00000003669	RANGAP1	cluster 2	cluster 2	sig.	sig.	sig.	sig.	-0.80931	-0.773127	0.0361831
ENSFCAG00000004887	ILF3	cluster 2	cluster 2	sig.	sig.	sig.	sig.	-0.776387	-0.744755	0.0316326
ENSFCAG00000000145	FKBP4	cluster 2	cluster 2	sig.	sig.	sig.	sig.	-0.784683	-0.752403	0.0322805
ENSFCAG00000011241	ENSFCAG00000011241	cluster 2	cluster 2	sig.	sig.	sig.	sig.	-0.792632	-0.755109	0.0375226
ENSFCAG00000013054	SPOCK2	cluster 2	cluster 2	not sig.	not sig.	sig.	sig.	-0.792665	-0.642956	0.149709
ENSFCAG00000014848	CAMK1D	cluster 2	cluster 2	not sig.	not sig.	sig.	sig.	-0.788426	-0.643372	0.145055
ENSFCAG00000013107	PPFIA4	cluster 2	cluster 2	not sig.	not sig.	not sig.	sig.	-0.761781	-0.641411	0.12037
ENSFCAG00000015070	CPSF4	cluster 2	cluster 2	sig.	sig.	sig.	sig.	-0.770203	-0.639763	0.13044
ENSFCAG00000031833	TMEM104	cluster 2	cluster 2	not sig.	sig.	sig.	sig.	-0.751854	-0.606862	0.144992
ENSFCAG00000040621	TRIM26	cluster 2	cluster 2	not sig.	sig.	sig.	sig.	-0.762781	-0.626276	0.136505
ENSFCAG00000043246	KLHL42	cluster 2	cluster 2	sig.	sig.	sig.	sig.	-0.756727	-0.6217	0.135027
ENSFCAG00000015358	CFAP20	cluster 2	cluster 2	sig.	sig.	sig.	sig.	-0.781386	-0.66343	0.117956
ENSFCAG00000000829	MAP4K1	cluster 2	cluster 2	sig.	sig.	sig.	sig.	-0.790537	-0.679948	0.11059
ENSFCAG00000013045	LMNB2	cluster 2	cluster 2	sig.	sig.	sig.	sig.	-0.803047	-0.677817	0.125231
ENSFCAG00000005999	MED15	cluster 2	cluster 2	sig.	sig.	sig.	sig.	-0.76862	-0.686041	0.0825793
ENSFCAG00000018895	SELENOO	cluster 2	cluster 2	sig.	sig.	sig.	sig.	-0.761972	-0.691697	0.0702755
ENSFCAG00000002812	PLA2G6	cluster 2	cluster 2	sig.	sig.	sig.	sig.	-0.763482	-0.672916	0.0905657
ENSFCAG00000011557	TAF1C	cluster 2	cluster 2	sig.	sig.	sig.	sig.	-0.767922	-0.669996	0.0979254
ENSFCAG00000027668	RMND5A	cluster 2	cluster 2	not sig.	sig.	sig.	sig.	-0.751647	-0.676982	0.0746651
ENSFCAG00000038354	SLC12A2	cluster 2	cluster 2	not sig.	not sig.	not sig.	sig.	-0.748365	-0.666147	0.0822184
ENSFCAG00000003445	LSM7	cluster 2	cluster 2	not sig.	sig.	sig.	sig.	-0.852424	-0.727253	0.125171
ENSFCAG00000007515	FCHO1	cluster 2	cluster 2	sig.	sig.	sig.	sig.	-0.864756	-0.728514	0.136242
ENSFCAG00000015061	TRRAP	cluster 2	cluster 2	sig.	sig.	sig.	sig.	-0.863158	-0.737815	0.125344
ENSFCAG00000014183	TARBP1	cluster 2	cluster 2	not sig.	sig.	sig.	sig.	-0.866795	-0.715238	0.151556
ENSFCAG00000011740	TBL3	cluster 2	cluster 2	sig.	sig.	sig.	sig.	-0.848597	-0.705583	0.143013
ENSFCAG00000046237	RASGRP2	cluster 2	cluster 2	not sig.	sig.	sig.	sig.	-0.853219	-0.713282	0.139937
ENSFCAG00000008011	YDJC	cluster 2	cluster 2	sig.	sig.	sig.	sig.	-0.864138	-0.695005	0.169133
ENSFCAG00000010224	UBAC2	cluster 2	cluster 2	sig.	sig.	sig.	sig.	-0.869569	-0.700642	0.168927
ENSFCAG00000012297	SGF29	cluster 2	cluster 2	not sig.	not sig.	sig.	sig.	-0.852781	-0.697423	0.155358
ENSFCAG00000042348	RNF187	cluster 2	cluster 2	sig.	sig.	sig.	sig.	-0.857281	-0.693302	0.163979
ENSFCAG00000029471	MTG1	cluster 2	cluster 2	sig.	sig.	sig.	sig.	-0.827965	-0.677554	0.15041
ENSFCAG00000053635	ENSFCAG00000053635	cluster 2	cluster 2	sig.	sig.	sig.	sig.	-0.831423	-0.695738	0.135685
ENSFCAG00000024100	NOA1	cluster 2	cluster 2	sig.	sig.	sig.	sig.	-0.81404	-0.709248	0.104792
ENSFCAG00000022659	TESK1	cluster 2	cluster 2	sig.	sig.	sig.	sig.	-0.820372	-0.72536	0.0950119
ENSFCAG00000027922	DISP1	cluster 2	cluster 2	not sig.	sig.	sig.	sig.	-0.833125	-0.725288	0.107837
ENSFCAG00000005879	UHRF1BP1	cluster 2	cluster 2	sig.	sig.	sig.	sig.	-0.829875	-0.778309	0.0515661
ENSFCAG00000027534	DUS3L	cluster 2	cluster 2	sig.	sig.	sig.	sig.	-0.845633	-0.774458	0.0711748
ENSFCAG00000005682	ZNRD2	cluster 2	cluster 2	sig.	sig.	sig.	sig.	-0.861052	-0.758823	0.102229
ENSFCAG00000043206	DAG1	cluster 2	cluster 2	not sig.	sig.	sig.	sig.	-0.861331	-0.770516	0.0908143
ENSFCAG00000023633	PCGF3	cluster 2	cluster 2	not sig.	sig.	sig.	sig.	-0.837159	-0.746508	0.0906511
ENSFCAG00000003173	SNAPC3	cluster 2	cluster 2	sig.	sig.	sig.	sig.	-0.845745	-0.744584	0.101161
ENSFCAG00000004631	ARFIP2	cluster 2	cluster 2	sig.	sig.	sig.	sig.	-0.84631	-0.739136	0.107174
ENSFCAG00000041615	CBX5	cluster 2	cluster 2	sig.	sig.	sig.	sig.	-0.741078	-0.961838	-0.22076
ENSFCAG00000028919	RBBP7	cluster 2	cluster 2	not sig.	sig.	sig.	sig.	-0.751238	-0.966435	-0.215197
ENSFCAG00000033583	ALKBH8	cluster 2	cluster 2	sig.	sig.	sig.	sig.	-0.751366	-0.96322	-0.211854
ENSFCAG00000009693	UBAP2	cluster 2	cluster 2	not sig.	sig.	sig.	sig.	-0.765807	-0.974289	-0.208482
ENSFCAG00000025054	EVL	cluster 2	cluster 2	not sig.	sig.	sig.	sig.	-0.776504	-0.983277	-0.206773
ENSFCAG00000012885	SLC36A1	cluster 2	cluster 2	not sig.	not sig.	sig.	not sig.	-0.768228	-0.962013	-0.193785
ENSFCAG00000037516	CENPH	cluster 2	cluster 2	not sig.	sig.	sig.	sig.	-0.766153	-0.9644	-0.198247
ENSFCAG00000034971	OPN3	cluster 2	cluster 2	sig.	sig.	sig.	sig.	-0.765377	-0.950636	-0.185259
ENSFCAG00000046458	CARF	cluster 2	cluster 2	not sig.	sig.	sig.	sig.	-0.780345	-0.959658	-0.179312
ENSFCAG00000025972	YEATS4	cluster 2	cluster 2	not sig.	sig.	sig.	sig.	-0.835024	-1.01326	-0.178234
ENSFCAG00000035958	ZNF577	cluster 2	cluster 2	not sig.	sig.	sig.	sig.	-0.82966	-1.01289	-0.183231
ENSFCAG00000003469	WDR3	cluster 2	cluster 2	sig.	sig.	sig.	sig.	-0.836181	-1.02734	-0.191159
ENSFCAG00000004921	SUPV3L1	cluster 2	cluster 2	not sig.	sig.	sig.	sig.	-0.821126	-1.01518	-0.194053
ENSFCAG00000001606	PAK1IP1	cluster 2	cluster 2	not sig.	sig.	sig.	sig.	-0.792489	-1.03162	-0.239134
ENSFCAG00000027764	CCDC15	cluster 2	cluster 2	not sig.	sig.	sig.	sig.	-0.786704	-1.01875	-0.232045
ENSFCAG00000030268	NPM1	cluster 2	cluster 2	sig.	sig.	sig.	sig.	-0.792013	-1.01835	-0.226333
ENSFCAG00000026213	GTPBP4	cluster 2	cluster 2	sig.	sig.	sig.	sig.	-0.805639	-1.01327	-0.207634
ENSFCAG00000028580	GUF1	cluster 2	cluster 2	not sig.	sig.	sig.	sig.	-0.805493	-1.0198	-0.214304
ENSFCAG00000015719	GNL3	cluster 2	cluster 2	not sig.	sig.	sig.	sig.	-0.787893	-0.993373	-0.205481
ENSFCAG00000024293	ENSFCAG00000024293	cluster 2	cluster 2	not sig.	sig.	sig.	sig.	-0.791677	-0.999482	-0.207806
ENSFCAG00000011585	ENSFCAG00000011585	cluster 2	cluster 2	not sig.	sig.	sig.	sig.	-0.792959	-1.01066	-0.217702
ENSFCAG00000015481	SMARCC1	cluster 2	cluster 2	not sig.	sig.	sig.	sig.	-0.785488	-1.00519	-0.219703
ENSFCAG00000003621	ZKSCAN8	cluster 2	cluster 2	not sig.	sig.	sig.	sig.	-0.698531	-0.905156	-0.206625
ENSFCAG00000026229	DDX46	cluster 2	cluster 2	not sig.	sig.	sig.	sig.	-0.689257	-0.898709	-0.209452
ENSFCAG00000035528	ENSFCAG00000035528	cluster 2	cluster 2	not sig.	sig.	sig.	sig.	-0.690579	-0.896851	-0.206273
ENSFCAG00000023273	INTS10	cluster 2	cluster 2	sig.	sig.	sig.	sig.	-0.682987	-0.884655	-0.201667
ENSFCAG00000013990	DDX47	cluster 2	cluster 2	sig.	sig.	sig.	sig.	-0.682747	-0.894615	-0.211868
ENSFCAG00000036373	COX20	cluster 2	cluster 2	not sig.	sig.	sig.	sig.	-0.680651	-0.894565	-0.213913
ENSFCAG00000009549	CCDC191	cluster 2	cluster 2	not sig.	sig.	sig.	sig.	-0.700337	-0.923494	-0.223157
ENSFCAG00000003490	ZNF22	cluster 2	cluster 2	not sig.	sig.	sig.	sig.	-0.727457	-0.9535	-0.226043
ENSFCAG00000026399	NOL11	cluster 2	cluster 2	sig.	sig.	sig.	sig.	-0.736057	-0.937806	-0.201748
ENSFCAG00000038050	DCAF17	cluster 2	cluster 2	not sig.	sig.	sig.	sig.	-0.72122	-0.933501	-0.212281
ENSFCAG00000004311	MGST3	cluster 2	cluster 2	not sig.	not sig.	sig.	sig.	-0.684985	-0.947065	-0.26208
ENSFCAG00000030334	ELP4	cluster 2	cluster 2	not sig.	sig.	sig.	sig.	-0.687154	-0.958449	-0.271295
ENSFCAG00000027034	ZDHHC17	cluster 2	cluster 2	not sig.	sig.	sig.	sig.	-0.660809	-0.986589	-0.32578
ENSFCAG00000029742	RIF1	cluster 2	cluster 2	not sig.	sig.	sig.	sig.	-0.70148	-0.992944	-0.291465
ENSFCAG00000015490	OSGEPL1	cluster 2	cluster 2	not sig.	sig.	sig.	sig.	-0.690374	-0.985188	-0.294814
ENSFCAG00000023040	AP1AR	cluster 2	cluster 2	not sig.	not sig.	sig.	sig.	-0.692111	-0.992672	-0.300561
ENSFCAG00000025219	MRE11	cluster 2	cluster 2	not sig.	sig.	sig.	sig.	-0.686998	-0.972377	-0.285379
ENSFCAG00000026890	ASPM	cluster 2	cluster 1	not sig.	sig.	sig.	sig.	-0.669131	-0.971317	-0.302186
ENSFCAG00000027683	TOGARAM1	cluster 2	cluster 2	not sig.	sig.	sig.	sig.	-0.706115	-1.01333	-0.307214
ENSFCAG00000000481	NFIX	cluster 2	cluster 2	not sig.	not sig.	sig.	sig.	-0.734962	-1.0308	-0.295837
ENSFCAG00000003030	INSR	cluster 2	cluster 2	not sig.	sig.	sig.	sig.	-0.726666	-1.01546	-0.288797
ENSFCAG00000027361	KIFBP	cluster 2	cluster 2	not sig.	sig.	sig.	sig.	-0.718641	-1.01657	-0.297926
ENSFCAG00000004268	DEK	cluster 2	cluster 2	not sig.	sig.	sig.	sig.	-0.745875	-0.981002	-0.235127
ENSFCAG00000006219	CHKA	cluster 2	cluster 2	not sig.	sig.	sig.	sig.	-0.75895	-0.993617	-0.234668
ENSFCAG00000015378	RHOT1	cluster 2	cluster 2	not sig.	sig.	sig.	sig.	-0.752674	-0.998021	-0.245348
ENSFCAG00000009291	VAPB	cluster 2	cluster 2	not sig.	sig.	sig.	sig.	-0.725407	-0.989511	-0.264104
ENSFCAG00000039953	CA1H5orf22	cluster 2	cluster 2	not sig.	sig.	sig.	sig.	-0.724039	-0.990805	-0.266766
ENSFCAG00000046720	PPIL4	cluster 2	cluster 2	not sig.	sig.	sig.	sig.	-0.760138	-1.0286	-0.268463
ENSFCAG00000024414	CFAP97	cluster 2	cluster 2	not sig.	sig.	sig.	sig.	-0.740644	-1.01343	-0.272786
ENSFCAG00000015340	RRN3	cluster 2	cluster 2	not sig.	sig.	sig.	sig.	-0.753246	-1.00705	-0.253808
ENSFCAG00000026642	RABGAP1L	cluster 2	cluster 2	not sig.	sig.	sig.	sig.	-0.749654	-1.00976	-0.260103
ENSFCAG00000029861	MBTPS2	cluster 2	cluster 2	sig.	sig.	sig.	sig.	-0.662093	-0.789874	-0.127781
ENSFCAG00000006519	CTPS2	cluster 2	cluster 2	not sig.	sig.	sig.	sig.	-0.649826	-0.798488	-0.148662
ENSFCAG00000022186	RUFY2	cluster 2	cluster 2	not sig.	sig.	sig.	sig.	-0.658051	-0.796701	-0.13865
ENSFCAG00000013932	RRAGB	cluster 2	cluster 2	not sig.	sig.	sig.	sig.	-0.631045	-0.764921	-0.133877
ENSFCAG00000011972	USP39	cluster 2	cluster 2	not sig.	sig.	sig.	sig.	-0.633316	-0.785159	-0.151843
ENSFCAG00000021892	COQ6	cluster 2	cluster 2	sig.	sig.	sig.	sig.	-0.61803	-0.782244	-0.164214
ENSFCAG00000008171	ILF2	cluster 2	cluster 2	sig.	sig.	sig.	sig.	-0.692593	-0.807172	-0.114579
ENSFCAG00000025657	IPO5	cluster 2	cluster 2	sig.	sig.	sig.	sig.	-0.693235	-0.796753	-0.103518
ENSFCAG00000004977	CMC2	cluster 2	cluster 2	not sig.	not sig.	sig.	not sig.	-0.694024	-0.822052	-0.128028
ENSFCAG00000028183	ENSFCAG00000028183	cluster 2	cluster 2	sig.	sig.	sig.	sig.	-0.691267	-0.820608	-0.12934
ENSFCAG00000009059	INTS7	cluster 2	cluster 2	sig.	sig.	sig.	sig.	-0.700069	-0.817487	-0.117418
ENSFCAG00000012765	GNE	cluster 2	cluster 2	not sig.	sig.	sig.	sig.	-0.706823	-0.816958	-0.110135
ENSFCAG00000004962	SPRED2	cluster 2	cluster 2	not sig.	sig.	sig.	sig.	-0.709508	-0.843323	-0.133814
ENSFCAG00000052734	ENSFCAG00000052734	cluster 2	cluster 2	not sig.	sig.	sig.	sig.	-0.711434	-0.852076	-0.140642
ENSFCAG00000028023	CEP20	cluster 2	cluster 2	sig.	sig.	sig.	sig.	-0.669485	-0.851175	-0.18169
ENSFCAG00000036566	BMI1	cluster 2	cluster 2	not sig.	sig.	sig.	sig.	-0.699016	-0.865715	-0.166699
ENSFCAG00000025930	CATSPER2	cluster 2	cluster 2	not sig.	sig.	sig.	sig.	-0.660762	-0.769884	-0.109122
ENSFCAG00000006604	SETD6	cluster 2	cluster 2	not sig.	sig.	sig.	sig.	-0.641432	-0.739301	-0.097869
ENSFCAG00000013737	PRMT7	cluster 2	cluster 2	sig.	sig.	sig.	sig.	-0.6516	-0.750601	-0.0990011
ENSFCAG00000006057	DPH2	cluster 2	cluster 2	sig.	sig.	sig.	sig.	-0.659597	-0.705993	-0.0463957
ENSFCAG00000026620	USP12	cluster 2	cluster 2	not sig.	sig.	sig.	sig.	-0.650607	-0.700497	-0.0498898
ENSFCAG00000012168	ADA2	cluster 2	cluster 2	sig.	sig.	sig.	sig.	-0.645667	-0.721135	-0.0754678
ENSFCAG00000025994	SLC38A9	cluster 2	cluster 2	not sig.	sig.	sig.	sig.	-0.655447	-0.731944	-0.0764967
ENSFCAG00000007253	LETMD1	cluster 2	cluster 2	not sig.	sig.	sig.	sig.	-0.753489	-0.783869	-0.0303801
ENSFCAG00000014807	ITGB1BP2	cluster 2	cluster 2	not sig.	sig.	sig.	sig.	-0.746841	-0.774866	-0.0280247
ENSFCAG00000001981	TTF2	cluster 2	cluster 2	not sig.	sig.	sig.	sig.	-0.72367	-0.759699	-0.0360291
ENSFCAG00000000743	AVEN	cluster 2	cluster 2	sig.	sig.	sig.	sig.	-0.736305	-0.773444	-0.0371392
ENSFCAG00000004247	THOC5	cluster 2	cluster 2	sig.	sig.	sig.	sig.	-0.731968	-0.783861	-0.0518926
ENSFCAG00000007984	NARS2	cluster 2	cluster 2	sig.	sig.	sig.	sig.	-0.709869	-0.79874	-0.0888707
ENSFCAG00000004819	DCP1B	cluster 2	cluster 2	sig.	sig.	sig.	sig.	-0.70289	-0.783946	-0.0810558
ENSFCAG00000013987	MALT1	cluster 2	cluster 2	not sig.	sig.	sig.	sig.	-0.695477	-0.775874	-0.0803978
ENSFCAG00000001328	DEPDC5	cluster 2	cluster 2	sig.	sig.	sig.	sig.	-0.69988	-0.760909	-0.0610283
ENSFCAG00000003670	ZC3H7B	cluster 2	cluster 2	sig.	sig.	sig.	sig.	-0.709383	-0.759595	-0.0502125
ENSFCAG00000005811	KAT14	cluster 2	cluster 2	sig.	sig.	sig.	sig.	-0.706466	-0.761059	-0.0545935
ENSFCAG00000003770	DDX55	cluster 2	cluster 2	not sig.	sig.	sig.	sig.	-0.673798	-0.756894	-0.0830962
ENSFCAG00000005222	XRCC1	cluster 2	cluster 2	sig.	sig.	sig.	sig.	-0.683366	-0.763618	-0.080252
ENSFCAG00000008770	EMC1	cluster 2	cluster 2	sig.	sig.	sig.	sig.	-0.687309	-0.746251	-0.058942
ENSFCAG00000031152	ALDH7A1	cluster 2	cluster 2	sig.	sig.	sig.	sig.	-0.668516	-0.732761	-0.0642448
ENSFCAG00000018632	REXO2	cluster 2	cluster 2	not sig.	sig.	sig.	sig.	-0.845426	-0.995449	-0.150023
ENSFCAG00000006452	SEC31B	cluster 2	cluster 2	sig.	sig.	sig.	sig.	-0.877582	-1.02079	-0.143206
ENSFCAG00000004199	ACSF3	cluster 2	cluster 2	not sig.	sig.	sig.	sig.	-0.864093	-1.00025	-0.136156
ENSFCAG00000006045	SEC61A2	cluster 2	cluster 2	not sig.	sig.	sig.	sig.	-0.87296	-1.0034	-0.130445
ENSFCAG00000009192	RTTN	cluster 2	cluster 2	not sig.	sig.	sig.	sig.	-0.907943	-1.01123	-0.103286
ENSFCAG00000007212	HEATR3	cluster 2	cluster 2	sig.	sig.	sig.	sig.	-0.896653	-1.01137	-0.114713
ENSFCAG00000025955	METTL15	cluster 2	cluster 2	not sig.	sig.	sig.	sig.	-0.895854	-1.00757	-0.111711
ENSFCAG00000005018	ENSFCAG00000005018	cluster 2	cluster 2	sig.	sig.	sig.	sig.	-0.893999	-0.981045	-0.0870468
ENSFCAG00000007623	POC1B	cluster 2	cluster 2	not sig.	sig.	sig.	sig.	-0.872347	-0.989129	-0.116782
ENSFCAG00000008671	ENSFCAG00000008671	cluster 2	cluster 2	not sig.	sig.	sig.	sig.	-0.86926	-0.976985	-0.107726
ENSFCAG00000004573	NAGPA	cluster 2	cluster 2	sig.	sig.	sig.	sig.	-0.809985	-0.948655	-0.13867
ENSFCAG00000004975	ZW10	cluster 2	cluster 2	not sig.	sig.	sig.	sig.	-0.80185	-0.948297	-0.146446
ENSFCAG00000011885	KCTD9	cluster 2	cluster 1	not sig.	sig.	sig.	sig.	-0.826297	-0.984523	-0.158226
ENSFCAG00000006466	AFG3L2	cluster 2	cluster 2	sig.	sig.	sig.	sig.	-0.809553	-0.973282	-0.163729
ENSFCAG00000018466	COQ3	cluster 2	cluster 2	not sig.	sig.	sig.	sig.	-0.813395	-0.98639	-0.172995
ENSFCAG00000007661	TAF5L	cluster 2	cluster 2	not sig.	sig.	sig.	sig.	-0.85072	-0.944155	-0.0934358
ENSFCAG00000031015	BBS4	cluster 2	cluster 2	not sig.	not sig.	not sig.	sig.	-0.867356	-0.953924	-0.0865685
ENSFCAG00000003026	FBL	cluster 2	cluster 2	sig.	sig.	sig.	sig.	-0.85889	-0.955384	-0.0964941
ENSFCAG00000012123	TTLL1	cluster 2	cluster 2	not sig.	sig.	sig.	sig.	-0.860385	-0.95146	-0.0910748
ENSFCAG00000012246	DNMT1	cluster 2	cluster 1	sig.	sig.	sig.	sig.	-0.851732	-0.968965	-0.117233
ENSFCAG00000004427	CC1H2orf76	cluster 2	cluster 2	not sig.	sig.	sig.	sig.	-0.844822	-0.963713	-0.118891
ENSFCAG00000011810	SLC25A13	cluster 2	cluster 2	not sig.	sig.	sig.	sig.	-0.844175	-0.965087	-0.120912
ENSFCAG00000028511	MTERF3	cluster 2	cluster 2	not sig.	sig.	sig.	sig.	-0.836528	-0.972361	-0.135833
ENSFCAG00000000818	NOL8	cluster 2	cluster 2	sig.	sig.	sig.	sig.	-0.825643	-0.958889	-0.133246
ENSFCAG00000002962	RBM19	cluster 2	cluster 2	sig.	sig.	sig.	sig.	-0.833305	-0.959419	-0.126114
ENSFCAG00000027997	ENSFCAG00000027997	cluster 2	cluster 2	not sig.	sig.	sig.	sig.	-0.837499	-0.961306	-0.123807
ENSFCAG00000012942	PALB2	cluster 2	cluster 1	not sig.	sig.	sig.	sig.	-0.86149	-0.918632	-0.0571418
ENSFCAG00000023932	RIC8B	cluster 2	cluster 2	not sig.	sig.	sig.	sig.	-0.865071	-0.924445	-0.0593744
ENSFCAG00000000658	NOL9	cluster 2	cluster 2	sig.	sig.	sig.	sig.	-0.847485	-0.910159	-0.0626743
ENSFCAG00000014603	CHAMP1	cluster 2	cluster 2	sig.	sig.	sig.	sig.	-0.842926	-0.900563	-0.0576368
ENSFCAG00000042925	GET1	cluster 2	cluster 2	not sig.	sig.	sig.	sig.	-0.83656	-0.901574	-0.0650141
ENSFCAG00000034905	CNOT9	cluster 2	cluster 2	not sig.	sig.	sig.	sig.	-0.816734	-0.927474	-0.11074
ENSFCAG00000006533	TRMU	cluster 2	cluster 2	sig.	sig.	sig.	sig.	-0.834698	-0.918896	-0.0841977
ENSFCAG00000015768	PRKD3	cluster 2	cluster 2	sig.	sig.	sig.	sig.	-0.831755	-0.920317	-0.0885619
ENSFCAG00000006316	METTL16	cluster 2	cluster 2	sig.	sig.	sig.	sig.	-0.840271	-0.915458	-0.0751871
ENSFCAG00000008367	DNAJC6	cluster 2	cluster 2	not sig.	sig.	sig.	sig.	-0.843135	-0.926765	-0.0836295
ENSFCAG00000011217	TNIK	cluster 2	cluster 2	not sig.	sig.	sig.	sig.	-0.775886	-0.85755	-0.0816641
ENSFCAG00000027426	RAD51D	cluster 2	cluster 2	not sig.	sig.	sig.	sig.	-0.785352	-0.864573	-0.0792206
ENSFCAG00000010283	MIB1	cluster 2	cluster 2	sig.	sig.	sig.	sig.	-0.783348	-0.887403	-0.104056
ENSFCAG00000006124	CLASP2	cluster 2	cluster 2	sig.	sig.	sig.	sig.	-0.786686	-0.880106	-0.0934196
ENSFCAG00000050649	ENSFCAG00000050649	cluster 2	cluster 2	sig.	sig.	sig.	sig.	-0.790176	-0.880116	-0.08994
ENSFCAG00000044857	ENSFCAG00000044857	cluster 2	cluster 2	sig.	sig.	sig.	sig.	-0.832085	-0.881584	-0.0494989
ENSFCAG00000023767	GTF2E2	cluster 2	cluster 2	not sig.	not sig.	sig.	sig.	-0.831996	-0.884468	-0.0524719
ENSFCAG00000034991	FAM219B	cluster 2	cluster 2	sig.	sig.	sig.	sig.	-0.833719	-0.884303	-0.050584
ENSFCAG00000005267	FTO	cluster 2	cluster 2	not sig.	sig.	sig.	sig.	-0.82911	-0.871001	-0.0418907
ENSFCAG00000028704	TTC4	cluster 2	cluster 2	sig.	sig.	sig.	sig.	-0.837777	-0.87206	-0.0342828
ENSFCAG00000001780	ZNF236	cluster 2	cluster 2	not sig.	sig.	sig.	sig.	-0.797887	-0.862151	-0.0642644
ENSFCAG00000022212	ZNF512	cluster 2	cluster 2	sig.	sig.	sig.	sig.	-0.812501	-0.868784	-0.0562826
ENSFCAG00000024142	PANK3	cluster 2	cluster 2	not sig.	sig.	sig.	sig.	-0.815067	-0.866991	-0.0519246
ENSFCAG00000003881	SERINC5	cluster 2	cluster 2	not sig.	not sig.	sig.	sig.	-0.810927	-0.877245	-0.0663178
ENSFCAG00000030559	ELMOD2	cluster 2	cluster 2	not sig.	sig.	sig.	sig.	-0.810176	-0.881359	-0.0711831
ENSFCAG00000039870	PPP1R12B	cluster 2	cluster 2	sig.	sig.	sig.	sig.	-0.81316	-0.883027	-0.0698668
ENSFCAG00000004793	TOMM40	cluster 2	cluster 2	sig.	sig.	sig.	sig.	-0.802561	-0.884245	-0.081684
ENSFCAG00000003535	DICER1	cluster 2	cluster 2	sig.	sig.	sig.	sig.	-0.818564	-0.891439	-0.072875
ENSFCAG00000029449	KANSL2	cluster 2	cluster 2	sig.	sig.	sig.	sig.	-0.81279	-0.893771	-0.080981
ENSFCAG00000013607	DDHD2	cluster 2	cluster 2	sig.	sig.	sig.	sig.	-0.765509	-0.914746	-0.149237
ENSFCAG00000044023	SLC25A47	cluster 2	cluster 2	not sig.	not sig.	sig.	sig.	-0.759835	-0.906955	-0.14712
ENSFCAG00000028758	SP4	cluster 2	cluster 2	not sig.	sig.	sig.	sig.	-0.78672	-0.904746	-0.118026
ENSFCAG00000025780	NUP88	cluster 2	cluster 2	not sig.	sig.	sig.	sig.	-0.766477	-0.89059	-0.124113
ENSFCAG00000043567	ZFP36L2	cluster 2	cluster 2	sig.	sig.	sig.	sig.	-0.769136	-0.889196	-0.12006
ENSFCAG00000005875	MIGA2	cluster 2	cluster 2	sig.	sig.	sig.	sig.	-0.743769	-0.879849	-0.136081
ENSFCAG00000033980	ZMYND11	cluster 2	cluster 2	not sig.	sig.	sig.	sig.	-0.731996	-0.881245	-0.149249
ENSFCAG00000008303	RAB11FIP3	cluster 2	cluster 2	sig.	sig.	sig.	sig.	-0.738467	-0.857322	-0.118855
ENSFCAG00000028800	PHF20	cluster 2	cluster 2	not sig.	sig.	sig.	sig.	-0.744124	-0.863486	-0.119362
ENSFCAG00000028635	NIT2	cluster 2	cluster 2	sig.	sig.	sig.	sig.	-0.760905	-0.862813	-0.101908
ENSFCAG00000004880	ADD3	cluster 2	cluster 2	not sig.	sig.	sig.	sig.	-0.754484	-0.871039	-0.116555
ENSFCAG00000039391	UBFD1	cluster 2	cluster 2	sig.	sig.	sig.	sig.	-0.751084	-0.866211	-0.115127
ENSFCAG00000028330	OTUD3	cluster 2	cluster 2	not sig.	sig.	sig.	sig.	-0.773973	-0.82089	-0.0469167
ENSFCAG00000018183	CRTAP	cluster 2	cluster 2	sig.	sig.	sig.	sig.	-0.770437	-0.816312	-0.0458747
ENSFCAG00000021990	APEX2	cluster 2	cluster 2	sig.	sig.	sig.	sig.	-0.773159	-0.817994	-0.0448351
ENSFCAG00000028710	MCM9	cluster 2	cluster 2	not sig.	sig.	sig.	sig.	-0.772843	-0.827038	-0.054196
ENSFCAG00000037388	RAD52	cluster 2	cluster 2	not sig.	sig.	sig.	sig.	-0.774585	-0.833313	-0.0587277
ENSFCAG00000012766	ABCD3	cluster 2	cluster 1	sig.	sig.	sig.	sig.	-0.766265	-0.827257	-0.0609922
ENSFCAG00000044121	ENSFCAG00000044121	cluster 2	cluster 2	sig.	sig.	sig.	sig.	-0.76319	-0.832374	-0.0691842
ENSFCAG00000010110	OTUD7B	cluster 2	cluster 2	not sig.	sig.	sig.	sig.	-0.724872	-0.838471	-0.113599
ENSFCAG00000023195	MGME1	cluster 2	cluster 2	not sig.	sig.	sig.	sig.	-0.725323	-0.827175	-0.101852
ENSFCAG00000008486	DTWD2	cluster 2	cluster 2	not sig.	sig.	sig.	sig.	-0.726121	-0.818022	-0.0919017
ENSFCAG00000029869	DIS3L	cluster 2	cluster 2	sig.	sig.	sig.	sig.	-0.72378	-0.816914	-0.0931339
ENSFCAG00000003787	TUBGCP3	cluster 2	cluster 2	not sig.	sig.	sig.	sig.	-0.752225	-0.84192	-0.0896948
ENSFCAG00000041055	GGTA1	cluster 2	cluster 2	sig.	sig.	sig.	sig.	-0.757159	-0.845368	-0.0882094
ENSFCAG00000004101	MORC2	cluster 2	cluster 2	sig.	sig.	sig.	sig.	-0.741417	-0.821996	-0.0805783
ENSFCAG00000014311	WDR59	cluster 2	cluster 2	sig.	sig.	sig.	sig.	-0.745357	-0.827218	-0.0818606
ENSFCAG00000002814	ENSFCAG00000002814	cluster 2	cluster 2	not sig.	not sig.	sig.	sig.	-0.442752	-0.150425	0.292328
ENSFCAG00000012954	DYM	cluster 2	cluster 2	not sig.	sig.	sig.	sig.	-0.463954	-0.166591	0.297363
ENSFCAG00000026305	PIK3CD	cluster 2	cluster 2	not sig.	not sig.	not sig.	sig.	-0.460531	-0.218452	0.242079
ENSFCAG00000046291	FBXL17	cluster 2	cluster 2	not sig.	sig.	sig.	sig.	-0.463327	-0.196227	0.2671
ENSFCAG00000001825	VPS16	cluster 2	cluster 2	sig.	sig.	sig.	sig.	-0.411356	-0.195222	0.216134
ENSFCAG00000036063	LIMD2	cluster 2	cluster 2	not sig.	not sig.	sig.	sig.	-0.382876	-0.187842	0.195034
ENSFCAG00000009409	CABIN1	cluster 2	cluster 2	sig.	sig.	sig.	sig.	-0.310406	-0.11356	0.196846
ENSFCAG00000009016	FAM120A	cluster 2	cluster 2	sig.	sig.	sig.	sig.	-0.336839	-0.137797	0.199042
ENSFCAG00000030252	SUN2	cluster 2	cluster 2	not sig.	not sig.	not sig.	sig.	-0.362979	-0.159766	0.203212
ENSFCAG00000023036	CLTB	cluster 2	cluster 2	sig.	sig.	sig.	sig.	-0.629416	-0.225105	0.404311
ENSFCAG00000025543	PPIF	cluster 2	cluster 2	sig.	sig.	sig.	sig.	-0.548163	-0.141699	0.406465
ENSFCAG00000034296	ENSFCAG00000034296	cluster 2	cluster 2	not sig.	not sig.	not sig.	sig.	-0.518593	-0.173143	0.34545
ENSFCAG00000001167	NLRX1	cluster 2	cluster 2	sig.	sig.	sig.	sig.	-0.58419	-0.335095	0.249096
ENSFCAG00000046241	H2BC18	cluster 2	cluster 2	sig.	sig.	sig.	sig.	-0.597126	-0.355473	0.241652
ENSFCAG00000031378	ZNF584	cluster 2	cluster 2	not sig.	sig.	sig.	sig.	-0.629399	-0.361382	0.268017
ENSFCAG00000007554	ZNF746	cluster 2	cluster 2	sig.	sig.	sig.	sig.	-0.629608	-0.404892	0.224715
ENSFCAG00000021907	ZFYVE21	cluster 2	cluster 2	not sig.	not sig.	sig.	sig.	-0.623697	-0.382303	0.241394
ENSFCAG00000006420	TEX264	cluster 2	cluster 2	not sig.	sig.	sig.	sig.	-0.548063	-0.285869	0.262194
ENSFCAG00000026019	ASB13	cluster 2	cluster 2	not sig.	sig.	sig.	sig.	-0.566435	-0.300217	0.266218
ENSFCAG00000004434	SBF1	cluster 2	cluster 2	sig.	sig.	sig.	sig.	-0.493855	-0.269115	0.22474
ENSFCAG00000030483	ACTR1B	cluster 2	cluster 2	sig.	sig.	sig.	sig.	-0.491427	-0.26292	0.228507
ENSFCAG00000013198	FASTK	cluster 2	cluster 2	not sig.	sig.	sig.	sig.	-0.514187	-0.30105	0.213136
ENSFCAG00000043521	ENSFCAG00000043521	cluster 2	cluster 2	sig.	not sig.	sig.	sig.	-0.530423	-0.331891	0.198532
ENSFCAG00000001120	PIGO	cluster 2	cluster 2	sig.	sig.	sig.	sig.	-0.425152	-0.478439	-0.0532868
ENSFCAG00000022281	GSPT1	cluster 2	cluster 2	sig.	sig.	sig.	sig.	-0.447467	-0.494954	-0.0474867
ENSFCAG00000031246	TMEM134	cluster 2	cluster 2	sig.	sig.	sig.	sig.	-0.444955	-0.491356	-0.0464008
ENSFCAG00000039663	ENSFCAG00000039663	cluster 2	cluster 2	sig.	sig.	sig.	sig.	-0.47134	-0.461447	0.00989321
ENSFCAG00000000663	DNAJC11	cluster 2	cluster 2	sig.	sig.	sig.	sig.	-0.477176	-0.489496	-0.0123204
ENSFCAG00000026505	ETFDH	cluster 2	cluster 2	not sig.	sig.	sig.	not sig.	-0.468936	-0.487378	-0.0184419
ENSFCAG00000012170	PTOV1	cluster 2	cluster 2	not sig.	not sig.	not sig.	sig.	-0.455938	-0.484235	-0.0282973
ENSFCAG00000013648	WIZ	cluster 2	cluster 2	not sig.	sig.	sig.	sig.	-0.448886	-0.467625	-0.0187391
ENSFCAG00000000154	HERC2	cluster 2	cluster 2	sig.	sig.	sig.	sig.	-0.3967	-0.403197	-0.00649748
ENSFCAG00000005881	AAAS	cluster 2	cluster 2	not sig.	not sig.	sig.	sig.	-0.407931	-0.389213	0.0187181
ENSFCAG00000003188	CRY2	cluster 2	cluster 2	not sig.	not sig.	sig.	sig.	-0.428894	-0.44209	-0.0131955
ENSFCAG00000023041	RNF125	cluster 2	cluster 2	not sig.	sig.	sig.	sig.	-0.396612	-0.433887	-0.0372745
ENSFCAG00000031403	NFXL1	cluster 2	cluster 2	not sig.	sig.	sig.	sig.	-0.387458	-0.446017	-0.0585595
ENSFCAG00000015344	MGAT1	cluster 2	cluster 2	sig.	sig.	sig.	sig.	-0.565293	-0.561783	0.00350956
ENSFCAG00000042914	PKNOX1	cluster 2	cluster 2	not sig.	sig.	sig.	sig.	-0.569746	-0.55939	0.0103559
ENSFCAG00000003493	GFOD2	cluster 2	cluster 2	not sig.	sig.	sig.	sig.	-0.55396	-0.544447	0.00951226
ENSFCAG00000003562	MCM7	cluster 2	cluster 2	sig.	sig.	sig.	sig.	-0.565964	-0.545873	0.0200909
ENSFCAG00000005619	EXT2	cluster 2	cluster 2	sig.	sig.	sig.	sig.	-0.529494	-0.490658	0.0388364
ENSFCAG00000011786	ENSFCAG00000011786	cluster 2	cluster 2	not sig.	sig.	sig.	sig.	-0.545716	-0.501349	0.0443669
ENSFCAG00000028705	NAA10	cluster 2	cluster 2	not sig.	sig.	sig.	sig.	-0.570239	-0.522339	0.0478996
ENSFCAG00000008019	PUS10	cluster 2	cluster 2	not sig.	sig.	sig.	sig.	-0.539377	-0.523343	0.0160346
ENSFCAG00000014624	PTAR1	cluster 2	cluster 2	sig.	sig.	sig.	sig.	-0.533476	-0.521582	0.0118941
ENSFCAG00000008744	SEPTIN6	cluster 2	cluster 2	sig.	sig.	sig.	sig.	-0.547599	-0.516729	0.03087
ENSFCAG00000011899	WDR91	cluster 2	cluster 2	not sig.	sig.	sig.	sig.	-0.55293	-0.526988	0.0259421
ENSFCAG00000000662	THAP3	cluster 2	cluster 2	not sig.	not sig.	sig.	sig.	-0.497178	-0.461289	0.0358894
ENSFCAG00000007696	MDC1	cluster 2	cluster 2	sig.	sig.	sig.	sig.	-0.496851	-0.47905	0.0178009
ENSFCAG00000008652	ENSFCAG00000008652	cluster 2	cluster 2	sig.	sig.	sig.	sig.	-0.505843	-0.480746	0.0250973
ENSFCAG00000033940	SMPD4	cluster 2	cluster 2	sig.	sig.	sig.	sig.	-0.515614	-0.494102	0.0215116
ENSFCAG00000001385	MEMO1	cluster 2	cluster 2	not sig.	not sig.	sig.	sig.	-0.515512	-0.48563	0.0298827
ENSFCAG00000001864	POGZ	cluster 2	cluster 2	not sig.	sig.	sig.	sig.	-0.51503	-0.482166	0.0328638
ENSFCAG00000022478	PRDM4	cluster 2	cluster 2	not sig.	sig.	sig.	sig.	-0.511166	-0.528236	-0.0170694
ENSFCAG00000023997	ENSFCAG00000023997	cluster 2	cluster 2	sig.	sig.	sig.	sig.	-0.52607	-0.543297	-0.0172265
ENSFCAG00000005913	AKAP11	cluster 2	cluster 2	not sig.	sig.	sig.	sig.	-0.48876	-0.498817	-0.0100573
ENSFCAG00000005587	IPO4	cluster 2	cluster 2	sig.	sig.	sig.	sig.	-0.504384	-0.509523	-0.00513886
ENSFCAG00000007693	DHX16	cluster 2	cluster 2	sig.	sig.	sig.	sig.	-0.497153	-0.5088	-0.0116474
ENSFCAG00000012133	ENSFCAG00000012133	cluster 2	cluster 2	not sig.	sig.	sig.	sig.	-0.486911	-0.483518	0.00339248
ENSFCAG00000019280	BAG1	cluster 2	cluster 2	not sig.	sig.	sig.	sig.	-0.489245	-0.483287	0.00595747
ENSFCAG00000006743	MBTD1	cluster 2	cluster 2	not sig.	not sig.	sig.	sig.	-0.499628	-0.493462	0.0061659
ENSFCAG00000026411	IDE	cluster 2	cluster 2	not sig.	sig.	sig.	sig.	-0.499165	-0.497582	0.00158322
ENSFCAG00000008222	RPN1	cluster 2	cluster 2	sig.	sig.	sig.	sig.	-0.521938	-0.395538	0.1264
ENSFCAG00000013634	DGKZ	cluster 2	cluster 2	sig.	sig.	sig.	sig.	-0.529628	-0.369272	0.160356
ENSFCAG00000002265	CTBP1	cluster 2	cluster 2	sig.	sig.	sig.	sig.	-0.543278	-0.362745	0.180533
ENSFCAG00000012087	MKNK2	cluster 2	cluster 2	sig.	sig.	sig.	sig.	-0.5422	-0.366109	0.176091
ENSFCAG00000007810	UXS1	cluster 2	cluster 2	not sig.	not sig.	sig.	sig.	-0.590699	-0.409378	0.181322
ENSFCAG00000006357	OXNAD1	cluster 2	cluster 2	not sig.	sig.	sig.	sig.	-0.570323	-0.413495	0.156828
ENSFCAG00000012278	CLUAP1	cluster 2	cluster 2	not sig.	sig.	sig.	sig.	-0.571257	-0.403122	0.168135
ENSFCAG00000006283	HDGFL2	cluster 2	cluster 2	sig.	sig.	sig.	sig.	-0.581448	-0.431645	0.149803
ENSFCAG00000011683	DUS1L	cluster 2	cluster 2	sig.	sig.	sig.	sig.	-0.552715	-0.422247	0.130468
ENSFCAG00000012752	RGP1	cluster 2	cluster 2	sig.	sig.	sig.	sig.	-0.56673	-0.442578	0.124152
ENSFCAG00000014585	AACS	cluster 2	cluster 2	sig.	sig.	sig.	sig.	-0.540825	-0.457596	0.0832299
ENSFCAG00000003326	CEP97	cluster 2	cluster 2	not sig.	sig.	sig.	sig.	-0.522185	-0.439666	0.0825191
ENSFCAG00000009717	CUL7	cluster 2	cluster 2	sig.	sig.	sig.	sig.	-0.519254	-0.438095	0.081159
ENSFCAG00000007690	RNPS1	cluster 2	cluster 2	sig.	sig.	sig.	sig.	-0.521234	-0.424277	0.0969564
ENSFCAG00000007854	YWHAQ	cluster 2	cluster 2	sig.	sig.	sig.	sig.	-0.513856	-0.424974	0.0888813
ENSFCAG00000001056	CABLES2	cluster 2	cluster 2	not sig.	sig.	sig.	sig.	-0.446627	-0.373613	0.0730147
ENSFCAG00000036705	NME2	cluster 2	cluster 2	sig.	sig.	sig.	sig.	-0.457177	-0.378779	0.0783974
ENSFCAG00000007729	CPSF1	cluster 2	cluster 2	sig.	sig.	sig.	sig.	-0.490805	-0.424235	0.0665698
ENSFCAG00000028338	KLF3	cluster 2	cluster 2	not sig.	not sig.	sig.	sig.	-0.461084	-0.409969	0.0511143
ENSFCAG00000003106	RABEP2	cluster 2	cluster 2	not sig.	sig.	sig.	sig.	-0.475604	-0.303012	0.172591
ENSFCAG00000015474	CCDC12	cluster 2	cluster 2	not sig.	not sig.	sig.	sig.	-0.447524	-0.327396	0.120128
ENSFCAG00000002506	GOLGA3	cluster 2	cluster 2	not sig.	not sig.	sig.	sig.	-0.339574	-0.221844	0.11773
ENSFCAG00000013488	DDX39A	cluster 2	cluster 2	not sig.	sig.	sig.	sig.	-0.405529	-0.250914	0.154615
ENSFCAG00000006297	PRPF8	cluster 2	cluster 2	sig.	sig.	sig.	sig.	-0.381551	-0.293888	0.0876638
ENSFCAG00000002503	ENSFCAG00000002503	cluster 2	cluster 2	sig.	sig.	sig.	sig.	-0.386867	-0.27718	0.109686
ENSFCAG00000011639	CCM2	cluster 2	cluster 2	not sig.	not sig.	sig.	sig.	-0.406234	-0.294407	0.111828
ENSFCAG00000003021	DYRK1B	cluster 2	cluster 2	not sig.	not sig.	sig.	sig.	-0.406819	-0.362506	0.0443134
ENSFCAG00000012017	ANKRD52	cluster 2	cluster 2	not sig.	not sig.	sig.	sig.	-0.394583	-0.350114	0.0444688
ENSFCAG00000006873	NCAPD2	cluster 2	cluster 2	not sig.	sig.	sig.	sig.	-0.395756	-0.334359	0.0613963
ENSFCAG00000028389	MAP2K1	cluster 2	cluster 2	not sig.	not sig.	not sig.	sig.	-0.41179	-0.335913	0.0758767
ENSFCAG00000028393	PARP6	cluster 2	cluster 2	not sig.	sig.	sig.	sig.	-0.326463	-0.301359	0.025104
ENSFCAG00000012785	HEATR5B	cluster 2	cluster 2	not sig.	sig.	sig.	sig.	-0.32771	-0.349711	-0.0220017
ENSFCAG00000022017	EIF3I	cluster 2	cluster 2	not sig.	sig.	sig.	sig.	-0.303633	-0.341326	-0.0376929
ENSFCAG00000051403	ENSFCAG00000051403	cluster 2	cluster 2	not sig.	sig.	sig.	sig.	-0.718505	-0.526502	0.192003
ENSFCAG00000010311	PRKD2	cluster 2	cluster 2	sig.	sig.	sig.	sig.	-0.708958	-0.531987	0.176971
ENSFCAG00000046632	ENSFCAG00000046632	cluster 2	cluster 2	sig.	sig.	sig.	sig.	-0.70201	-0.520222	0.181788
ENSFCAG00000012470	CAPN10	cluster 2	cluster 2	sig.	sig.	sig.	sig.	-0.706696	-0.543559	0.163137
ENSFCAG00000045315	ENSFCAG00000045315	cluster 2	cluster 2	sig.	sig.	sig.	sig.	-0.728268	-0.554283	0.173985
ENSFCAG00000052167	ENSFCAG00000052167	cluster 2	cluster 2	not sig.	sig.	sig.	sig.	-0.721659	-0.548366	0.173293
ENSFCAG00000000146	ITFG2	cluster 2	cluster 2	sig.	sig.	sig.	sig.	-0.670643	-0.509249	0.161393
ENSFCAG00000010824	PIGL	cluster 2	cluster 2	not sig.	not sig.	sig.	sig.	-0.662738	-0.513943	0.148794
ENSFCAG00000029229	PAK4	cluster 2	cluster 2	sig.	sig.	sig.	sig.	-0.700972	-0.563832	0.137141
ENSFCAG00000023903	HIC2	cluster 2	cluster 2	sig.	not sig.	not sig.	sig.	-0.689922	-0.540323	0.149599
ENSFCAG00000033573	GLI4	cluster 2	cluster 2	sig.	sig.	sig.	sig.	-0.689801	-0.54375	0.146051
ENSFCAG00000015199	MRPL55	cluster 2	cluster 2	not sig.	sig.	sig.	sig.	-0.649096	-0.464699	0.184398
ENSFCAG00000002516	CC2D1B	cluster 2	cluster 2	sig.	sig.	sig.	sig.	-0.631664	-0.468471	0.163193
ENSFCAG00000033587	CIPC	cluster 2	cluster 2	sig.	sig.	sig.	sig.	-0.64675	-0.478367	0.168383
ENSFCAG00000012619	RPAP1	cluster 2	cluster 2	not sig.	sig.	sig.	sig.	-0.630771	-0.435835	0.194936
ENSFCAG00000009705	RFC2	cluster 2	cluster 2	sig.	sig.	sig.	sig.	-0.613774	-0.439439	0.174335
ENSFCAG00000042678	CREBZF	cluster 2	cluster 2	sig.	sig.	sig.	sig.	-0.613752	-0.455852	0.1579
ENSFCAG00000004994	METAP1	cluster 2	cluster 2	not sig.	sig.	sig.	sig.	-0.636826	-0.534509	0.102317
ENSFCAG00000012234	MAP4K2	cluster 2	cluster 2	sig.	sig.	sig.	sig.	-0.65319	-0.52705	0.12614
ENSFCAG00000000438	DHX30	cluster 2	cluster 2	sig.	sig.	sig.	sig.	-0.639397	-0.516015	0.123383
ENSFCAG00000003755	TRIM28	cluster 2	cluster 2	sig.	sig.	sig.	sig.	-0.634234	-0.52252	0.111714
ENSFCAG00000002591	HTRA4	cluster 2	cluster 2	not sig.	not sig.	sig.	sig.	-0.594375	-0.462895	0.131479
ENSFCAG00000013263	GTPBP6	cluster 2	cluster 2	not sig.	sig.	sig.	sig.	-0.593834	-0.479203	0.114631
ENSFCAG00000038431	POLR3K	cluster 2	cluster 2	not sig.	sig.	sig.	sig.	-0.599558	-0.491513	0.108045
ENSFCAG00000005071	TNKS1BP1	cluster 2	cluster 2	sig.	sig.	sig.	sig.	-0.73262	-0.656557	0.0760626
ENSFCAG00000038348	SLX9	cluster 2	cluster 2	sig.	sig.	sig.	sig.	-0.730087	-0.661451	0.068636
ENSFCAG00000007584	PTDSS2	cluster 2	cluster 2	sig.	sig.	sig.	sig.	-0.730421	-0.638787	0.091634
ENSFCAG00000050005	ENSFCAG00000050005	cluster 2	cluster 2	sig.	sig.	sig.	sig.	-0.720722	-0.641714	0.0790081
ENSFCAG00000014138	WDR62	cluster 2	cluster 2	not sig.	sig.	sig.	sig.	-0.711703	-0.651197	0.0605053
ENSFCAG00000014158	CHAF1A	cluster 2	cluster 2	sig.	sig.	sig.	sig.	-0.701204	-0.657704	0.0435002
ENSFCAG00000028632	MRPS30	cluster 2	cluster 2	sig.	sig.	sig.	sig.	-0.710483	-0.659194	0.0512886
ENSFCAG00000005065	ENSFCAG00000005065	cluster 2	cluster 2	sig.	sig.	sig.	sig.	-0.744378	-0.691435	0.0529425
ENSFCAG00000037302	THAP7	cluster 2	cluster 2	sig.	not sig.	sig.	sig.	-0.721216	-0.671123	0.0500926
ENSFCAG00000005867	NUP188	cluster 2	cluster 2	sig.	sig.	sig.	sig.	-0.716377	-0.677998	0.0383792
ENSFCAG00000007011	ENSFCAG00000007011	cluster 2	cluster 2	sig.	sig.	sig.	sig.	-0.719197	-0.687728	0.0314683
ENSFCAG00000007045	DPY19L2	cluster 2	cluster 2	sig.	sig.	sig.	sig.	-0.629444	-0.647511	-0.0180665
ENSFCAG00000008417	RPLP2	cluster 2	cluster 2	not sig.	sig.	sig.	sig.	-0.615221	-0.617246	-0.00202528
ENSFCAG00000001191	VAV3	cluster 2	cluster 2	not sig.	sig.	sig.	sig.	-0.667765	-0.661052	0.00671318
ENSFCAG00000004214	SECISBP2	cluster 2	cluster 2	not sig.	sig.	sig.	sig.	-0.670268	-0.674187	-0.00391928
ENSFCAG00000005392	EIF3B	cluster 2	cluster 2	sig.	sig.	sig.	sig.	-0.652956	-0.633528	0.0194282
ENSFCAG00000025959	JMY	cluster 2	cluster 2	not sig.	sig.	sig.	sig.	-0.64781	-0.631731	0.0160781
ENSFCAG00000009550	UROS	cluster 2	cluster 2	sig.	sig.	sig.	sig.	-0.68368	-0.650495	0.0331843
ENSFCAG00000030565	ENSFCAG00000030565	cluster 2	cluster 2	not sig.	sig.	not sig.	sig.	-0.672516	-0.632965	0.0395508
ENSFCAG00000026581	RMDN2	cluster 2	cluster 2	not sig.	not sig.	sig.	sig.	-0.636807	-0.567745	0.0690618
ENSFCAG00000010723	FAM111A	cluster 2	cluster 2	sig.	sig.	sig.	sig.	-0.638171	-0.564499	0.0736715
ENSFCAG00000040480	CCDC115	cluster 2	cluster 2	sig.	sig.	sig.	sig.	-0.634184	-0.561458	0.0727264
ENSFCAG00000022130	WWOX	cluster 2	cluster 2	sig.	sig.	sig.	sig.	-0.596411	-0.553391	0.0430198
ENSFCAG00000013999	HDAC7	cluster 2	cluster 2	not sig.	sig.	sig.	sig.	-0.620065	-0.55696	0.0631044
ENSFCAG00000005576	RHOT2	cluster 2	cluster 2	sig.	sig.	sig.	sig.	-0.598973	-0.540904	0.0580694
ENSFCAG00000002632	FBXW8	cluster 2	cluster 2	sig.	sig.	sig.	sig.	-0.608539	-0.541914	0.066625
ENSFCAG00000028700	AHCYL2	cluster 2	cluster 2	not sig.	sig.	sig.	sig.	-0.612359	-0.546502	0.0658566
ENSFCAG00000023511	FARSA	cluster 2	cluster 2	sig.	sig.	sig.	sig.	-0.69862	-0.622091	0.0765291
ENSFCAG00000012472	SPIDR	cluster 2	cluster 2	not sig.	sig.	sig.	sig.	-0.69006	-0.627369	0.0626905
ENSFCAG00000009727	ABCC10	cluster 2	cluster 2	sig.	sig.	sig.	sig.	-0.688277	-0.623247	0.0650295
ENSFCAG00000026423	POLE3	cluster 2	cluster 2	sig.	sig.	sig.	sig.	-0.690097	-0.621314	0.068783
ENSFCAG00000030958	RFT1	cluster 2	cluster 2	not sig.	sig.	sig.	sig.	-0.67485	-0.5995	0.0753499
ENSFCAG00000002758	GIT1	cluster 2	cluster 2	sig.	sig.	sig.	sig.	-0.659283	-0.579756	0.0795262
ENSFCAG00000007392	RBM14	cluster 2	cluster 2	sig.	sig.	sig.	sig.	-0.664495	-0.590804	0.073691
ENSFCAG00000011681	TXNDC11	cluster 2	cluster 2	sig.	sig.	sig.	sig.	-0.662085	-0.587728	0.0743568
ENSFCAG00000007614	ACAP3	cluster 2	cluster 2	sig.	sig.	sig.	sig.	-0.718462	-0.577208	0.141254
ENSFCAG00000012287	MAML2	cluster 2	cluster 2	sig.	sig.	sig.	sig.	-0.723403	-0.587842	0.135562
ENSFCAG00000002886	PCED1A	cluster 2	cluster 2	sig.	sig.	sig.	sig.	-0.733541	-0.578835	0.154706
ENSFCAG00000005016	E2F1	cluster 2	cluster 2	sig.	sig.	sig.	sig.	-0.747171	-0.5908	0.156371
ENSFCAG00000012236	MEN1	cluster 2	cluster 2	sig.	sig.	sig.	sig.	-0.669062	-0.563994	0.105068
ENSFCAG00000004748	BUD23	cluster 2	cluster 2	sig.	sig.	sig.	sig.	-0.691005	-0.570493	0.120512
ENSFCAG00000036451	FIZ1	cluster 2	cluster 2	sig.	not sig.	sig.	sig.	-0.680692	-0.569732	0.11096
ENSFCAG00000050304	ENSFCAG00000050304	cluster 2	cluster 2	sig.	sig.	sig.	sig.	-0.690042	-0.587699	0.102344
ENSFCAG00000006958	CHCHD3	cluster 2	cluster 2	sig.	sig.	sig.	sig.	-0.69879	-0.589253	0.109537
ENSFCAG00000014191	BRPF1	cluster 2	cluster 2	not sig.	sig.	sig.	sig.	-0.694472	-0.585203	0.109269
ENSFCAG00000000763	MBD3	cluster 2	cluster 2	sig.	sig.	sig.	sig.	-0.703443	-0.601117	0.102326
ENSFCAG00000012395	R3HCC1	cluster 2	cluster 2	sig.	sig.	sig.	sig.	-0.712532	-0.606831	0.105701
ENSFCAG00000003235	ENSFCAG00000003235	cluster 2	cluster 2	not sig.	sig.	sig.	sig.	-0.740889	-0.138477	0.602412
ENSFCAG00000013674	CYB561A3	cluster 2	cluster 2	not sig.	not sig.	sig.	sig.	-0.807524	-0.262352	0.545172
ENSFCAG00000030584	ENSFCAG00000030584	cluster 2	cluster 2	sig.	not sig.	sig.	sig.	-0.996864	-0.259483	0.737381
ENSFCAG00000012303	RABEPK	cluster 2	cluster 1	sig.	sig.	sig.	sig.	-0.912595	-0.357517	0.555078
ENSFCAG00000031193	NCOR2	cluster 2	cluster 2	not sig.	sig.	sig.	sig.	-0.915236	-0.393256	0.52198
ENSFCAG00000009485	FCSK	cluster 2	cluster 2	sig.	sig.	sig.	sig.	-0.777049	-0.480145	0.296904
ENSFCAG00000022788	MRPS34	cluster 2	cluster 2	sig.	sig.	sig.	sig.	-0.780712	-0.531936	0.248776
ENSFCAG00000030580	PACS2	cluster 2	cluster 2	sig.	sig.	sig.	sig.	-0.767527	-0.493588	0.273939
ENSFCAG00000011162	TCTN1	cluster 2	cluster 2	sig.	not sig.	sig.	sig.	-0.765555	-0.510199	0.255356
ENSFCAG00000039632	APRT	cluster 2	cluster 2	not sig.	sig.	not sig.	sig.	-0.771515	-0.506232	0.265283
ENSFCAG00000031930	CB1H4orf47	cluster 2	cluster 2	not sig.	sig.	sig.	sig.	-0.762038	-0.560106	0.201932
ENSFCAG00000043215	INPP1	cluster 2	cluster 2	not sig.	not sig.	sig.	sig.	-0.749105	-0.557585	0.19152
ENSFCAG00000027745	ATPAF2	cluster 2	cluster 2	sig.	sig.	sig.	sig.	-0.801765	-0.565813	0.235951
ENSFCAG00000049740	ENSFCAG00000049740	cluster 2	cluster 2	sig.	sig.	sig.	sig.	-0.78756	-0.564277	0.223283
ENSFCAG00000014488	SIPA1L3	cluster 2	cluster 2	sig.	sig.	sig.	sig.	-0.682232	-0.493925	0.188306
ENSFCAG00000011122	MOB2	cluster 2	cluster 2	not sig.	sig.	sig.	sig.	-0.682543	-0.468563	0.21398
ENSFCAG00000011724	MAPK8IP3	cluster 2	cluster 2	sig.	sig.	sig.	sig.	-0.697195	-0.484297	0.212898
ENSFCAG00000001335	RHOF	cluster 2	cluster 2	sig.	sig.	sig.	sig.	-0.722896	-0.472187	0.250709
ENSFCAG00000014304	ASMTL	cluster 2	cluster 2	sig.	sig.	sig.	sig.	-0.732012	-0.502712	0.2293
ENSFCAG00000003835	MPI	cluster 2	cluster 2	sig.	sig.	sig.	sig.	-0.71368	-0.489197	0.224483
ENSFCAG00000042563	HECA	cluster 2	cluster 2	not sig.	sig.	sig.	sig.	-0.708428	-0.479413	0.229015
ENSFCAG00000011794	IFT46	cluster 2	cluster 2	sig.	sig.	sig.	sig.	-0.749763	-0.445465	0.304298
ENSFCAG00000014971	CBFA2T3	cluster 2	cluster 2	sig.	sig.	sig.	sig.	-0.724868	-0.450712	0.274156
ENSFCAG00000024154	PSAT1	cluster 2	cluster 2	sig.	sig.	sig.	sig.	-0.725638	-0.434892	0.290746
ENSFCAG00000048385	ENSFCAG00000048385	cluster 2	cluster 2	sig.	sig.	sig.	sig.	-0.715239	-0.428416	0.286823
ENSFCAG00000040214	ENSFCAG00000040214	cluster 2	cluster 2	not sig.	sig.	sig.	sig.	-0.669828	-0.430734	0.239095
ENSFCAG00000046057	INAFM2	cluster 2	cluster 2	not sig.	not sig.	sig.	sig.	-0.692342	-0.406025	0.286317
ENSFCAG00000013876	NCDN	cluster 2	cluster 2	sig.	sig.	sig.	sig.	-0.685012	-0.414721	0.270291
ENSFCAG00000043455	POFUT2	cluster 2	cluster 2	not sig.	not sig.	not sig.	sig.	-0.682302	-0.425553	0.256748
ENSFCAG00000029405	ADO	cluster 2	cluster 2	sig.	sig.	sig.	sig.	-0.850968	-0.536433	0.314535
ENSFCAG00000043468	KLF2	cluster 2	cluster 2	not sig.	sig.	sig.	sig.	-0.822844	-0.524221	0.298623
ENSFCAG00000028753	ENSFCAG00000028753	cluster 2	cluster 2	sig.	sig.	sig.	sig.	-0.796402	-0.448072	0.34833
ENSFCAG00000000884	NFATC1	cluster 2	cluster 2	not sig.	sig.	sig.	sig.	-0.846961	-0.467527	0.379434
ENSFCAG00000013844	MCM5	cluster 2	cluster 1	sig.	sig.	sig.	sig.	-0.853323	-0.485398	0.367926
ENSFCAG00000049271	ENSFCAG00000049271	cluster 2	cluster 2	sig.	sig.	sig.	sig.	-0.86071	-0.513794	0.346916
ENSFCAG00000018238	LAT	cluster 2	cluster 2	not sig.	sig.	sig.	sig.	-0.829171	-0.487684	0.341487
ENSFCAG00000033069	SLC39A3	cluster 2	cluster 2	sig.	sig.	sig.	sig.	-0.822096	-0.484174	0.337922
ENSFCAG00000027874	MLLT11	cluster 2	none	not sig.	not sig.	not sig.	not sig.	-0.797021	-0.381286	0.415736
ENSFCAG00000026822	CDK2AP1	cluster 2	cluster 2	sig.	sig.	sig.	sig.	-0.763241	-0.343586	0.419654
ENSFCAG00000039147	TLE5	cluster 2	cluster 2	not sig.	sig.	sig.	sig.	-0.787599	-0.340563	0.447036
ENSFCAG00000029090	BCL7C	cluster 2	cluster 2	not sig.	not sig.	sig.	sig.	-0.691879	-0.33298	0.358899
ENSFCAG00000030963	CCNE2	cluster 2	cluster 2	not sig.	sig.	sig.	sig.	-0.70346	-0.351376	0.352084
ENSFCAG00000003024	ERP27	cluster 2	cluster 2	not sig.	sig.	not sig.	not sig.	-0.682128	-0.35627	0.325858
ENSFCAG00000012510	ALKBH7	cluster 2	cluster 2	not sig.	sig.	sig.	sig.	-0.710151	-0.382101	0.328049
ENSFCAG00000008501	NUDCD1	cluster 2	cluster 2	not sig.	sig.	sig.	sig.	-0.588677	-0.941047	-0.35237
ENSFCAG00000025080	NAA15	cluster 2	cluster 2	not sig.	sig.	sig.	sig.	-0.596768	-0.909357	-0.312589
ENSFCAG00000000855	XPO4	cluster 2	cluster 2	not sig.	sig.	sig.	sig.	-0.610831	-0.929258	-0.318427
ENSFCAG00000025580	ENSFCAG00000025580	cluster 2	cluster 2	not sig.	sig.	sig.	not sig.	-0.595578	-0.925285	-0.329707
ENSFCAG00000023960	WDR47	cluster 2	cluster 2	not sig.	sig.	sig.	sig.	-0.579373	-0.866298	-0.286925
ENSFCAG00000010778	SFSWAP	cluster 2	cluster 2	not sig.	sig.	sig.	sig.	-0.607939	-0.885486	-0.277547
ENSFCAG00000027113	R3HDM1	cluster 2	cluster 2	not sig.	sig.	sig.	sig.	-0.599243	-0.887571	-0.288329
ENSFCAG00000015055	FBXO8	cluster 2	cluster 2	not sig.	sig.	sig.	sig.	-0.632636	-0.911328	-0.278692
ENSFCAG00000032168	ZNF180	cluster 2	cluster 2	sig.	sig.	sig.	sig.	-0.640407	-0.908748	-0.268341
ENSFCAG00000008967	PTCD3	cluster 2	cluster 2	not sig.	sig.	sig.	sig.	-0.627525	-0.920946	-0.293421
ENSFCAG00000014602	UPF3A	cluster 2	cluster 2	not sig.	sig.	sig.	sig.	-0.618661	-0.923375	-0.304713
ENSFCAG00000010076	BORA	cluster 2	cluster 2	not sig.	sig.	sig.	sig.	-0.680774	-1.02401	-0.343235
ENSFCAG00000009740	POLH	cluster 2	cluster 1	not sig.	not sig.	sig.	sig.	-0.681067	-1.03297	-0.351898
ENSFCAG00000026965	ORC5	cluster 2	cluster 2	not sig.	not sig.	sig.	sig.	-0.675961	-1.02947	-0.353507
ENSFCAG00000002682	TXNRD2	cluster 2	cluster 1	not sig.	sig.	sig.	sig.	-0.633301	-0.995502	-0.362202
ENSFCAG00000027841	PSPC1	cluster 2	cluster 2	not sig.	sig.	sig.	sig.	-0.631786	-1.00068	-0.368897
ENSFCAG00000007855	TAF1B	cluster 2	cluster 2	not sig.	not sig.	sig.	sig.	-0.605314	-0.982169	-0.376855
ENSFCAG00000024759	WRN	cluster 2	cluster 2	not sig.	sig.	sig.	sig.	-0.617079	-0.968021	-0.350942
ENSFCAG00000038761	SDCCAG8	cluster 2	cluster 2	not sig.	sig.	sig.	sig.	-0.38352	-0.898515	-0.514995
ENSFCAG00000031573	PPM1B	cluster 2	cluster 2	not sig.	not sig.	sig.	not sig.	-0.36988	-0.935435	-0.565555
ENSFCAG00000007834	KTN1	cluster 2	cluster 2	not sig.	not sig.	sig.	not sig.	-0.405617	-0.962418	-0.556801
ENSFCAG00000025637	ENSFCAG00000025637	cluster 2	cluster 2	not sig.	sig.	sig.	not sig.	-0.392534	-0.946649	-0.554115
ENSFCAG00000018829	RAD50	cluster 2	cluster 2	not sig.	not sig.	sig.	not sig.	-0.435583	-0.855916	-0.420333
ENSFCAG00000025881	ABHD18	cluster 2	cluster 2	not sig.	sig.	sig.	sig.	-0.440861	-0.87782	-0.436958
ENSFCAG00000025788	KRR1	cluster 2	cluster 2	not sig.	sig.	sig.	sig.	-0.49466	-0.903294	-0.408635
ENSFCAG00000033171	LNPK	cluster 2	cluster 2	not sig.	not sig.	sig.	sig.	-0.482761	-0.883425	-0.400664
ENSFCAG00000029890	ORC4	cluster 2	cluster 2	not sig.	not sig.	sig.	not sig.	-0.45459	-0.907097	-0.452508
ENSFCAG00000038904	ENSFCAG00000038904	cluster 2	cluster 2	not sig.	sig.	sig.	not sig.	-0.482856	-0.913957	-0.4311
ENSFCAG00000003414	ARL15	cluster 2	cluster 2	not sig.	sig.	sig.	sig.	-0.562951	-0.933687	-0.370735
ENSFCAG00000000812	KIFAP3	cluster 2	cluster 2	not sig.	sig.	sig.	sig.	-0.557685	-0.939319	-0.381634
ENSFCAG00000031294	MINDY3	cluster 2	cluster 2	not sig.	not sig.	sig.	not sig.	-0.554897	-0.936657	-0.38176
ENSFCAG00000001447	STAU1	cluster 2	cluster 2	not sig.	not sig.	sig.	not sig.	-0.532482	-0.926936	-0.394454
ENSFCAG00000030040	ATRX	cluster 2	cluster 2	not sig.	sig.	sig.	sig.	-0.523813	-0.912068	-0.388255
ENSFCAG00000002916	CNOT10	cluster 2	cluster 2	not sig.	sig.	sig.	sig.	-0.551008	-0.903584	-0.352576
ENSFCAG00000018300	GPCPD1	cluster 2	cluster 2	not sig.	sig.	sig.	sig.	-0.534288	-0.904169	-0.36988
ENSFCAG00000022042	SCRN3	cluster 2	cluster 2	not sig.	not sig.	sig.	sig.	-0.501501	-0.962362	-0.460861
ENSFCAG00000026681	LRRC40	cluster 2	cluster 2	not sig.	sig.	sig.	sig.	-0.536029	-0.966299	-0.43027
ENSFCAG00000040569	ENSFCAG00000040569	cluster 2	cluster 2	not sig.	sig.	sig.	sig.	-0.55768	-0.969586	-0.411906
ENSFCAG00000012824	NUP107	cluster 2	cluster 2	not sig.	sig.	sig.	sig.	-0.653596	-0.878901	-0.225305
ENSFCAG00000012573	PCCA	cluster 2	cluster 2	not sig.	sig.	sig.	sig.	-0.659528	-0.863474	-0.203946
ENSFCAG00000024832	ATPAF1	cluster 2	cluster 2	sig.	sig.	sig.	sig.	-0.66037	-0.869534	-0.209164
ENSFCAG00000003178	ATXN2	cluster 2	cluster 2	not sig.	not sig.	sig.	sig.	-0.621353	-0.863431	-0.242079
ENSFCAG00000036750	CTDSPL2	cluster 2	cluster 2	not sig.	sig.	sig.	sig.	-0.618718	-0.869279	-0.250561
ENSFCAG00000001415	ZZZ3	cluster 2	cluster 2	not sig.	sig.	sig.	sig.	-0.635392	-0.874204	-0.238812
ENSFCAG00000000817	IARS1	cluster 2	cluster 2	not sig.	sig.	sig.	sig.	-0.635991	-0.866241	-0.23025
ENSFCAG00000004680	DDX1	cluster 2	cluster 2	sig.	sig.	sig.	sig.	-0.636393	-0.860371	-0.223978
ENSFCAG00000028164	GLS	cluster 2	cluster 2	not sig.	sig.	sig.	sig.	-0.639719	-0.862111	-0.222392
ENSFCAG00000002380	USP37	cluster 2	cluster 2	not sig.	sig.	sig.	sig.	-0.573437	-0.804087	-0.230649
ENSFCAG00000027111	UBE3A	cluster 2	cluster 2	not sig.	not sig.	sig.	not sig.	-0.571059	-0.805537	-0.234478
ENSFCAG00000002652	TANGO6	cluster 2	cluster 2	sig.	sig.	sig.	sig.	-0.572876	-0.821361	-0.248485
ENSFCAG00000015721	NEK4	cluster 2	cluster 2	not sig.	sig.	sig.	sig.	-0.582933	-0.831154	-0.248221
ENSFCAG00000010127	WASL	cluster 2	cluster 2	not sig.	not sig.	sig.	sig.	-0.578451	-0.776157	-0.197706
ENSFCAG00000029100	ZCCHC7	cluster 2	cluster 2	not sig.	sig.	sig.	sig.	-0.588291	-0.785106	-0.196815
ENSFCAG00000007347	MGA	cluster 2	cluster 2	not sig.	sig.	sig.	sig.	-0.612079	-0.818286	-0.206207
ENSFCAG00000028315	APEH	cluster 2	cluster 2	not sig.	sig.	sig.	sig.	-0.627777	-0.813523	-0.185746
ENSFCAG00000027258	ZMYM5	cluster 2	cluster 2	not sig.	not sig.	sig.	sig.	-0.502765	-0.735545	-0.23278
ENSFCAG00000042053	AMMECR1	cluster 2	cluster 2	not sig.	not sig.	sig.	not sig.	-0.498037	-0.731517	-0.23348
ENSFCAG00000013858	SUPT16H	cluster 2	cluster 2	not sig.	sig.	sig.	sig.	-0.499249	-0.716733	-0.217485
ENSFCAG00000001446	CSE1L	cluster 2	cluster 2	not sig.	sig.	sig.	sig.	-0.511901	-0.717753	-0.205853
ENSFCAG00000028493	DIS3	cluster 2	cluster 2	not sig.	sig.	sig.	sig.	-0.516116	-0.715864	-0.199748
ENSFCAG00000011014	COQ5	cluster 2	cluster 2	not sig.	not sig.	sig.	sig.	-0.519332	-0.779341	-0.260009
ENSFCAG00000028897	COPS3	cluster 2	cluster 2	sig.	sig.	sig.	sig.	-0.507847	-0.767383	-0.259536
ENSFCAG00000015665	ENSFCAG00000015665	cluster 2	cluster 2	not sig.	sig.	sig.	sig.	-0.547632	-0.756888	-0.209256
ENSFCAG00000008198	SLC30A5	cluster 2	cluster 2	not sig.	sig.	sig.	sig.	-0.5314	-0.755606	-0.224206
ENSFCAG00000010353	RB1CC1	cluster 2	none	not sig.	not sig.	not sig.	not sig.	-0.512868	-0.750633	-0.237764
ENSFCAG00000012364	ACTL6A	cluster 2	cluster 2	not sig.	not sig.	sig.	not sig.	-0.523625	-0.757445	-0.233819
ENSFCAG00000023434	RPS6KB1	cluster 2	cluster 2	not sig.	sig.	sig.	sig.	-0.521172	-0.756415	-0.235243
ENSFCAG00000009388	ENSFCAG00000009388	cluster 2	cluster 2	sig.	sig.	sig.	sig.	-0.605046	-0.733642	-0.128595
ENSFCAG00000010062	TCERG1	cluster 2	cluster 2	sig.	sig.	sig.	sig.	-0.598872	-0.722002	-0.12313
ENSFCAG00000008093	SLC20A1	cluster 2	cluster 2	not sig.	sig.	sig.	sig.	-0.589376	-0.755761	-0.166385
ENSFCAG00000008375	PAXIP1	cluster 2	cluster 2	not sig.	sig.	sig.	sig.	-0.598318	-0.751312	-0.152994
ENSFCAG00000010379	PCCB	cluster 2	cluster 2	sig.	sig.	sig.	sig.	-0.60318	-0.747801	-0.14462
ENSFCAG00000001280	TMCO6	cluster 2	cluster 2	sig.	sig.	sig.	sig.	-0.535638	-0.716653	-0.181015
ENSFCAG00000002280	GOLGA4	cluster 2	cluster 2	not sig.	sig.	sig.	sig.	-0.53588	-0.70479	-0.16891
ENSFCAG00000011327	FAF1	cluster 2	cluster 2	not sig.	sig.	sig.	sig.	-0.577868	-0.741401	-0.163534
ENSFCAG00000010761	ATL2	cluster 2	cluster 2	not sig.	sig.	sig.	sig.	-0.572632	-0.728962	-0.15633
ENSFCAG00000033466	YLPM1	cluster 2	cluster 2	sig.	sig.	sig.	sig.	-0.572121	-0.732399	-0.160278
ENSFCAG00000035488	FAM76A	cluster 2	cluster 2	sig.	sig.	sig.	sig.	-0.573213	-0.756251	-0.183038
ENSFCAG00000008254	VRK1	cluster 2	cluster 2	not sig.	sig.	sig.	sig.	-0.562539	-0.74209	-0.179551
ENSFCAG00000031897	LARP4	cluster 2	cluster 2	not sig.	sig.	sig.	sig.	-0.5659	-0.740699	-0.174799
ENSFCAG00000007416	NCAPD3	cluster 2	cluster 2	not sig.	sig.	sig.	sig.	-0.535701	-0.80642	-0.270719
ENSFCAG00000001118	NUP54	cluster 2	cluster 2	sig.	sig.	sig.	sig.	-0.519648	-0.80785	-0.288202
ENSFCAG00000002487	RAD17	cluster 2	cluster 2	not sig.	sig.	sig.	sig.	-0.523551	-0.80383	-0.280279
ENSFCAG00000015059	UPRT	cluster 2	cluster 2	not sig.	not sig.	sig.	not sig.	-0.522567	-0.80301	-0.280443
ENSFCAG00000008723	ZNF451	cluster 2	cluster 2	not sig.	sig.	sig.	sig.	-0.558376	-0.837033	-0.278657
ENSFCAG00000001945	DENND4C	cluster 2	cluster 2	not sig.	sig.	sig.	sig.	-0.535925	-0.821997	-0.286072
ENSFCAG00000029399	SUCO	cluster 2	cluster 2	not sig.	not sig.	sig.	not sig.	-0.540264	-0.828029	-0.287766
ENSFCAG00000007121	PHKA1	cluster 2	cluster 2	sig.	sig.	sig.	sig.	-0.533766	-0.839197	-0.305431
ENSFCAG00000028869	CENPO	cluster 2	cluster 2	not sig.	not sig.	sig.	not sig.	-0.524376	-0.846396	-0.32202
ENSFCAG00000047888	ENSFCAG00000047888	cluster 2	cluster 2	not sig.	not sig.	not sig.	sig.	-0.518317	-0.83662	-0.318303
ENSFCAG00000023047	STAG1	cluster 2	cluster 2	not sig.	sig.	sig.	sig.	-0.483382	-0.796661	-0.313279
ENSFCAG00000004965	TUBGCP5	cluster 2	cluster 2	not sig.	not sig.	sig.	sig.	-0.500866	-0.826217	-0.32535
ENSFCAG00000015123	SLC25A40	cluster 2	cluster 2	not sig.	not sig.	sig.	sig.	-0.490057	-0.829105	-0.339048
ENSFCAG00000029937	UBA2	cluster 2	cluster 2	not sig.	sig.	sig.	sig.	-0.444503	-0.80923	-0.364727
ENSFCAG00000025060	UFSP2	cluster 2	cluster 2	not sig.	sig.	sig.	sig.	-0.510449	-0.873313	-0.362865
ENSFCAG00000004400	NFATC2IP	cluster 2	cluster 2	not sig.	sig.	sig.	sig.	-0.501366	-0.851362	-0.349995
ENSFCAG00000012676	CCAR1	cluster 2	cluster 2	not sig.	sig.	sig.	sig.	-0.491576	-0.857236	-0.36566
ENSFCAG00000030187	SPPL3	cluster 2	cluster 2	sig.	not sig.	sig.	sig.	-0.405746	-0.718049	-0.312303
ENSFCAG00000037476	STYX	cluster 2	cluster 2	not sig.	sig.	sig.	sig.	-0.373569	-0.71168	-0.33811
ENSFCAG00000026751	FIG4	cluster 2	cluster 2	not sig.	not sig.	sig.	not sig.	-0.419819	-0.75782	-0.338002
ENSFCAG00000030695	RNGTT	cluster 2	cluster 2	not sig.	not sig.	sig.	sig.	-0.418232	-0.7424	-0.324168
ENSFCAG00000004392	NKAP	cluster 2	cluster 2	not sig.	not sig.	sig.	sig.	-0.446568	-0.763685	-0.317116
ENSFCAG00000031322	ERCC6	cluster 2	cluster 2	not sig.	sig.	sig.	sig.	-0.441136	-0.744129	-0.302992
ENSFCAG00000012678	DDX50	cluster 2	cluster 2	not sig.	sig.	sig.	sig.	-0.469341	-0.746923	-0.277582
ENSFCAG00000013098	AP2A2	cluster 2	cluster 2	not sig.	sig.	not sig.	not sig.	-0.474617	-0.738603	-0.263985
ENSFCAG00000030756	RAP1A	cluster 2	cluster 2	not sig.	sig.	sig.	not sig.	-0.446297	-0.715757	-0.26946
ENSFCAG00000025550	CUL2	cluster 2	cluster 2	not sig.	not sig.	sig.	not sig.	-0.413029	-0.688952	-0.275924
ENSFCAG00000006726	NUCKS1	cluster 2	cluster 2	not sig.	sig.	sig.	sig.	-0.425165	-0.695379	-0.270214
ENSFCAG00000044961	PARN	cluster 2	cluster 2	not sig.	sig.	sig.	sig.	-0.4315	-0.703487	-0.271987
ENSFCAG00000027470	OSBPL8	cluster 2	cluster 2	not sig.	sig.	sig.	sig.	-0.466647	-0.70356	-0.236913
ENSFCAG00000011994	TAF4	cluster 2	cluster 2	not sig.	sig.	sig.	sig.	-0.449239	-0.684239	-0.235
ENSFCAG00000022539	HMG20A	cluster 2	cluster 2	not sig.	not sig.	sig.	sig.	-0.440841	-0.676117	-0.235276
ENSFCAG00000023732	TIA1	cluster 2	cluster 2	not sig.	sig.	sig.	sig.	-0.437406	-0.680368	-0.242962
ENSFCAG00000003511	POLG2	cluster 2	cluster 2	not sig.	sig.	sig.	sig.	-0.530543	-0.629763	-0.0992198
ENSFCAG00000002323	FOXJ2	cluster 2	cluster 2	sig.	sig.	sig.	sig.	-0.541456	-0.619979	-0.078523
ENSFCAG00000013369	RABEP1	cluster 2	cluster 2	not sig.	sig.	sig.	sig.	-0.532596	-0.60675	-0.0741534
ENSFCAG00000014860	PA2G4	cluster 2	cluster 2	sig.	sig.	sig.	sig.	-0.525405	-0.605878	-0.0804727
ENSFCAG00000053027	ENSFCAG00000053027	cluster 2	cluster 2	not sig.	not sig.	sig.	sig.	-0.56378	-0.595522	-0.0317416
ENSFCAG00000004893	CARM1	cluster 2	cluster 2	sig.	sig.	sig.	sig.	-0.570151	-0.61817	-0.0480187
ENSFCAG00000015075	SETD7	cluster 2	cluster 2	sig.	sig.	sig.	sig.	-0.556964	-0.61935	-0.0623863
ENSFCAG00000049470	ENSFCAG00000049470	cluster 2	cluster 2	not sig.	not sig.	sig.	sig.	-0.55374	-0.614495	-0.0607552
ENSFCAG00000005489	FRYL	cluster 2	cluster 2	not sig.	sig.	sig.	sig.	-0.612565	-0.689019	-0.0764543
ENSFCAG00000006724	SLC45A3	cluster 2	cluster 2	not sig.	sig.	sig.	sig.	-0.603695	-0.671623	-0.0679275
ENSFCAG00000040645	ATP6V0A2	cluster 2	cluster 2	not sig.	sig.	sig.	sig.	-0.599863	-0.674668	-0.074805
ENSFCAG00000038288	ENSFCAG00000038288	cluster 2	cluster 2	sig.	sig.	sig.	sig.	-0.596753	-0.643459	-0.046706
ENSFCAG00000003350	RUVBL2	cluster 2	cluster 2	sig.	sig.	sig.	sig.	-0.617198	-0.66622	-0.0490224
ENSFCAG00000007089	MSH6	cluster 2	cluster 2	not sig.	sig.	sig.	sig.	-0.625699	-0.673423	-0.0477241
ENSFCAG00000027112	SAE1	cluster 2	cluster 2	sig.	sig.	sig.	sig.	-0.562364	-0.65799	-0.0956258
ENSFCAG00000001585	RPS6KA5	cluster 2	cluster 2	sig.	sig.	sig.	sig.	-0.573105	-0.691927	-0.118822
ENSFCAG00000015197	CDK5RAP1	cluster 2	cluster 2	not sig.	sig.	sig.	sig.	-0.556441	-0.676789	-0.120348
ENSFCAG00000028201	TOMM20	cluster 2	cluster 2	sig.	sig.	sig.	sig.	-0.625308	-0.713727	-0.0884193
ENSFCAG00000029973	CE3H16orf58	cluster 2	cluster 2	not sig.	sig.	sig.	sig.	-0.616341	-0.702629	-0.0862876
ENSFCAG00000012024	TIMELESS	cluster 2	cluster 2	not sig.	sig.	sig.	not sig.	-0.589477	-0.690109	-0.100632
ENSFCAG00000026583	PAAF1	cluster 2	cluster 2	not sig.	sig.	sig.	sig.	-0.590453	-0.688564	-0.0981112
ENSFCAG00000005820	RPL3	cluster 2	cluster 2	sig.	sig.	sig.	sig.	-0.592714	-0.706449	-0.113735
ENSFCAG00000028436	CARNMT1	cluster 2	cluster 2	not sig.	sig.	sig.	sig.	-0.596499	-0.710033	-0.113534
ENSFCAG00000022032	ASB3	cluster 2	cluster 2	not sig.	sig.	sig.	sig.	-0.427593	-0.54946	-0.121868
ENSFCAG00000005120	NUP214	cluster 2	cluster 2	not sig.	sig.	sig.	sig.	-0.414807	-0.542216	-0.127409
ENSFCAG00000024842	PABIR2	cluster 2	cluster 2	not sig.	sig.	not sig.	not sig.	-0.412441	-0.537995	-0.125554
ENSFCAG00000000444	IPO9	cluster 2	cluster 2	not sig.	sig.	sig.	sig.	-0.439201	-0.577651	-0.13845
ENSFCAG00000001204	HNRNPH1	cluster 2	cluster 2	not sig.	not sig.	sig.	sig.	-0.429753	-0.564389	-0.134636
ENSFCAG00000014436	TCEA1	cluster 2	cluster 2	not sig.	not sig.	sig.	sig.	-0.414152	-0.572028	-0.157876
ENSFCAG00000025261	ZC3H18	cluster 2	cluster 2	not sig.	sig.	sig.	sig.	-0.414948	-0.569111	-0.154163
ENSFCAG00000010656	EIF3A	cluster 2	cluster 2	not sig.	sig.	sig.	sig.	-0.403272	-0.560149	-0.156877
ENSFCAG00000027655	PTBP2	cluster 2	none	not sig.	not sig.	not sig.	not sig.	-0.410095	-0.560702	-0.150607
ENSFCAG00000013940	PRPF3	cluster 2	cluster 2	not sig.	sig.	sig.	sig.	-0.44655	-0.555624	-0.109074
ENSFCAG00000028276	SACS	cluster 2	cluster 2	sig.	sig.	sig.	sig.	-0.445948	-0.525658	-0.0797103
ENSFCAG00000030425	GPN1	cluster 2	cluster 2	not sig.	not sig.	sig.	not sig.	-0.450978	-0.54162	-0.0906422
ENSFCAG00000012088	ASH1L	cluster 2	cluster 2	not sig.	sig.	sig.	sig.	-0.496931	-0.546616	-0.0496859
ENSFCAG00000032898	SELENOI	cluster 2	cluster 2	not sig.	not sig.	sig.	sig.	-0.497604	-0.564548	-0.0669447
ENSFCAG00000012904	RPL10A	cluster 2	cluster 2	not sig.	sig.	sig.	sig.	-0.483309	-0.573351	-0.0900419
ENSFCAG00000028817	SMG6	cluster 2	cluster 2	sig.	sig.	sig.	sig.	-0.466764	-0.553925	-0.0871609
ENSFCAG00000000360	DROSHA	cluster 2	cluster 2	not sig.	sig.	sig.	sig.	-0.501368	-0.627391	-0.126022
ENSFCAG00000027603	HNRNPAB	cluster 2	cluster 2	not sig.	sig.	sig.	sig.	-0.49568	-0.621902	-0.126222
ENSFCAG00000022530	SNRPD2	cluster 2	cluster 2	sig.	sig.	sig.	sig.	-0.50381	-0.63976	-0.13595
ENSFCAG00000002206	PDHB	cluster 2	cluster 2	sig.	sig.	sig.	sig.	-0.51635	-0.639317	-0.122967
ENSFCAG00000008956	WDR37	cluster 2	cluster 2	not sig.	sig.	sig.	not sig.	-0.506284	-0.63455	-0.128267
ENSFCAG00000010239	EEF1B2	cluster 2	cluster 2	not sig.	sig.	sig.	sig.	-0.50916	-0.633846	-0.124686
ENSFCAG00000000169	SLBP	cluster 2	cluster 2	not sig.	not sig.	sig.	sig.	-0.51088	-0.660348	-0.149468
ENSFCAG00000005146	TOPBP1	cluster 2	cluster 2	not sig.	sig.	sig.	sig.	-0.51985	-0.676361	-0.15651
ENSFCAG00000026898	CCP110	cluster 2	cluster 2	not sig.	sig.	sig.	sig.	-0.519883	-0.670002	-0.15012
ENSFCAG00000005334	CEP63	cluster 2	cluster 2	not sig.	not sig.	sig.	sig.	-0.48931	-0.665773	-0.176463
ENSFCAG00000002750	HIRA	cluster 2	cluster 2	not sig.	sig.	sig.	sig.	-0.492531	-0.653761	-0.16123
ENSFCAG00000039613	ILKAP	cluster 2	cluster 2	not sig.	sig.	sig.	sig.	-0.483309	-0.647102	-0.163794
ENSFCAG00000008497	ECD	cluster 2	cluster 2	not sig.	sig.	sig.	sig.	-0.400322	-0.639327	-0.239005
ENSFCAG00000041439	DUS4L-BCAP29	cluster 2	cluster 2	not sig.	not sig.	sig.	not sig.	-0.389059	-0.624528	-0.235469
ENSFCAG00000002315	FOXK2	cluster 2	cluster 2	not sig.	sig.	sig.	sig.	-0.430348	-0.658378	-0.22803
ENSFCAG00000014200	TTLL5	cluster 2	cluster 2	sig.	sig.	sig.	sig.	-0.424288	-0.638674	-0.214386
ENSFCAG00000038622	RANBP9	cluster 2	cluster 2	not sig.	not sig.	sig.	sig.	-0.421574	-0.635975	-0.214401
ENSFCAG00000014851	MDM4	cluster 2	cluster 2	not sig.	sig.	sig.	sig.	-0.445559	-0.616851	-0.171291
ENSFCAG00000000612	PREPL	cluster 2	cluster 2	not sig.	sig.	sig.	sig.	-0.45561	-0.668995	-0.213385
ENSFCAG00000042946	ANAPC4	cluster 2	cluster 2	not sig.	sig.	sig.	sig.	-0.460856	-0.663261	-0.202405
ENSFCAG00000005845	GLE1	cluster 2	cluster 2	not sig.	sig.	sig.	sig.	-0.478763	-0.671733	-0.19297
ENSFCAG00000000207	FLVCR1	cluster 2	cluster 2	not sig.	sig.	sig.	sig.	-0.475194	-0.675159	-0.199965
ENSFCAG00000007949	MARK3	cluster 2	cluster 2	not sig.	not sig.	sig.	not sig.	-0.470834	-0.677388	-0.206554
ENSFCAG00000007112	TSC1	cluster 2	cluster 2	not sig.	not sig.	sig.	not sig.	-0.235002	-0.34237	-0.107368
ENSFCAG00000031988	RBM17	cluster 2	cluster 2	not sig.	not sig.	sig.	not sig.	-0.190302	-0.407185	-0.216883
ENSFCAG00000015718	PBRM1	cluster 2	cluster 2	not sig.	sig.	sig.	sig.	-0.224894	-0.377998	-0.153104
ENSFCAG00000026568	FOXJ3	cluster 2	cluster 2	not sig.	not sig.	sig.	not sig.	-0.223827	-0.406718	-0.182891
ENSFCAG00000025329	SMAD5	cluster 2	cluster 2	not sig.	not sig.	not sig.	sig.	-0.302789	-0.466222	-0.163433
ENSFCAG00000028884	C2CD3	cluster 2	cluster 2	not sig.	not sig.	sig.	not sig.	-0.292532	-0.453258	-0.160726
ENSFCAG00000009183	DMXL1	cluster 2	cluster 2	not sig.	sig.	not sig.	sig.	-0.279558	-0.426604	-0.147046
ENSFCAG00000014634	RBM6	cluster 2	cluster 2	not sig.	not sig.	sig.	sig.	-0.261907	-0.439863	-0.177956
ENSFCAG00000014722	INO80	cluster 2	none	not sig.	not sig.	not sig.	not sig.	-0.269126	-0.485751	-0.216625
ENSFCAG00000023146	SYNCRIP	cluster 2	cluster 2	not sig.	sig.	not sig.	not sig.	-0.289346	-0.496825	-0.207479
ENSFCAG00000024588	TRPM7	cluster 2	none	not sig.	not sig.	not sig.	not sig.	-0.283048	-0.500118	-0.21707
ENSFCAG00000034011	LUC7L	cluster 2	cluster 2	not sig.	not sig.	sig.	sig.	-0.336425	-0.488979	-0.152554
ENSFCAG00000003513	CEP95	cluster 2	cluster 2	not sig.	not sig.	sig.	not sig.	-0.311943	-0.510058	-0.198115
ENSFCAG00000015377	EML4	cluster 2	cluster 2	not sig.	sig.	sig.	not sig.	-0.325876	-0.525932	-0.200056
ENSFCAG00000006171	THUMPD3	cluster 2	cluster 2	not sig.	not sig.	sig.	not sig.	-0.37936	-0.795511	-0.416151
ENSFCAG00000009782	EIF5B	cluster 2	cluster 2	not sig.	not sig.	sig.	not sig.	-0.379862	-0.791334	-0.411472
ENSFCAG00000026797	PRPF39	cluster 2	cluster 2	not sig.	not sig.	sig.	not sig.	-0.352175	-0.77623	-0.424055
ENSFCAG00000027045	CENPC	cluster 2	cluster 2	not sig.	sig.	sig.	not sig.	-0.362186	-0.796497	-0.434311
ENSFCAG00000003246	TUT4	cluster 2	cluster 2	sig.	not sig.	not sig.	not sig.	-0.271966	-0.753786	-0.48182
ENSFCAG00000031029	UBXN4	cluster 2	cluster 2	not sig.	not sig.	sig.	not sig.	-0.255034	-0.730263	-0.475229
ENSFCAG00000022277	TRIP11	cluster 2	cluster 2	not sig.	sig.	not sig.	not sig.	-0.312349	-0.716282	-0.403933
ENSFCAG00000010557	SMC3	cluster 2	none	not sig.	not sig.	not sig.	not sig.	-0.305658	-0.736618	-0.43096
ENSFCAG00000026667	ACAD11	cluster 2	cluster 2	not sig.	sig.	sig.	sig.	-0.304662	-0.739744	-0.435081
ENSFCAG00000004356	ZNF638	cluster 2	none	not sig.	not sig.	not sig.	not sig.	-0.146992	-0.562903	-0.415911
ENSFCAG00000001192	PCMTD1	cluster 2	none	not sig.	not sig.	not sig.	not sig.	-0.107181	-0.587321	-0.480139
ENSFCAG00000003201	CCDC66	cluster 2	none	not sig.	not sig.	not sig.	not sig.	-0.109693	-0.562992	-0.453299
ENSFCAG00000002702	XPO1	cluster 2	cluster 2	not sig.	sig.	sig.	not sig.	-0.295289	-0.616381	-0.321092
ENSFCAG00000012427	CUL5	cluster 2	none	not sig.	not sig.	not sig.	not sig.	-0.222799	-0.570063	-0.347264
ENSFCAG00000027150	CASP8AP2	cluster 2	none	not sig.	not sig.	not sig.	not sig.	-0.261505	-0.616918	-0.355413
ENSFCAG00000024813	PKN2	cluster 2	none	not sig.	not sig.	not sig.	not sig.	-0.251476	-0.620397	-0.368922
ENSFCAG00000028106	KRIT1	cluster 2	cluster 4	sig.	not sig.	not sig.	not sig.	-0.240655	-0.60825	-0.367595
ENSFCAG00000031140	SKP1	cluster 2	none	not sig.	not sig.	not sig.	not sig.	-0.185412	-0.503143	-0.317732
ENSFCAG00000003280	ENSFCAG00000003280	cluster 2	cluster 2	not sig.	sig.	not sig.	not sig.	-0.25722	-0.55583	-0.29861
ENSFCAG00000026503	DLG1	cluster 2	cluster 2	not sig.	not sig.	sig.	not sig.	-0.23606	-0.532927	-0.296867
ENSFCAG00000045245	PHF6	cluster 2	cluster 2	not sig.	sig.	sig.	not sig.	-0.348296	-0.664794	-0.316499
ENSFCAG00000027600	SRP72	cluster 2	cluster 2	not sig.	sig.	sig.	sig.	-0.366989	-0.647701	-0.280713
ENSFCAG00000010330	FUBP1	cluster 2	cluster 2	not sig.	not sig.	sig.	not sig.	-0.352166	-0.644211	-0.292045
ENSFCAG00000014600	CDC16	cluster 2	cluster 2	not sig.	sig.	sig.	sig.	-0.337923	-0.639411	-0.301489
ENSFCAG00000001964	PDPK1	cluster 2	cluster 2	not sig.	not sig.	sig.	sig.	-0.342691	-0.572153	-0.229462
ENSFCAG00000031143	SRSF7	cluster 2	cluster 2	not sig.	sig.	sig.	sig.	-0.366515	-0.580926	-0.214412
ENSFCAG00000010257	CDK13	cluster 2	cluster 2	not sig.	sig.	sig.	sig.	-0.310462	-0.584889	-0.274426
ENSFCAG00000012944	PLK1	cluster 2	cluster 2	not sig.	sig.	sig.	sig.	-0.291017	-0.536122	-0.245105
ENSFCAG00000030098	SS18	cluster 2	cluster 2	not sig.	not sig.	sig.	sig.	-0.307748	-0.556156	-0.248408
ENSFCAG00000040517	SLC35B4	cluster 3	cluster 1	sig.	sig.	sig.	sig.	-1.172	-1.12249	0.0495147
ENSFCAG00000007527	IQCN	cluster 3	cluster 1	not sig.	sig.	sig.	sig.	-1.15849	-1.1339	0.0245917
ENSFCAG00000015785	THOP1	cluster 3	cluster 1	sig.	sig.	sig.	sig.	-1.15729	-1.12372	0.0335614
ENSFCAG00000051985	ENSFCAG00000051985	cluster 3	cluster 2	not sig.	sig.	sig.	sig.	-1.16317	-1.09293	0.0702451
ENSFCAG00000000686	BRF1	cluster 3	cluster 1	sig.	sig.	sig.	sig.	-1.1282	-1.09055	0.0376481
ENSFCAG00000046690	ENSFCAG00000046690	cluster 3	cluster 1	not sig.	sig.	sig.	sig.	-1.13041	-1.09098	0.039429
ENSFCAG00000009610	LARS2	cluster 3	cluster 1	sig.	sig.	sig.	sig.	-1.135	-1.08476	0.0502402
ENSFCAG00000031881	KIF3B	cluster 3	cluster 1	sig.	sig.	sig.	sig.	-1.13538	-1.09234	0.0430415
ENSFCAG00000037118	DUSP22	cluster 3	cluster 1	sig.	sig.	sig.	sig.	-1.14065	-1.09653	0.0441203
ENSFCAG00000040796	RPUSD2	cluster 3	cluster 1	sig.	sig.	sig.	sig.	-1.14398	-1.10654	0.0374451
ENSFCAG00000003050	UBTF	cluster 3	cluster 1	sig.	sig.	sig.	sig.	-1.13075	-1.10351	0.027235
ENSFCAG00000004858	BCOR	cluster 3	cluster 1	sig.	sig.	sig.	sig.	-1.1348	-1.11034	0.0244601
ENSFCAG00000038494	SCAMP4	cluster 3	cluster 1	sig.	sig.	sig.	sig.	-1.19159	-1.08065	0.110938
ENSFCAG00000009392	SMYD5	cluster 3	cluster 1	sig.	sig.	sig.	sig.	-1.19509	-1.08836	0.10673
ENSFCAG00000018973	DENND11	cluster 3	cluster 1	sig.	sig.	sig.	sig.	-1.19767	-1.09496	0.102714
ENSFCAG00000044721	PPP1R3E	cluster 3	cluster 1	sig.	sig.	sig.	sig.	-1.17429	-1.0424	0.131894
ENSFCAG00000025113	HDAC9	cluster 3	cluster 1	sig.	sig.	sig.	sig.	-1.19177	-1.06266	0.12911
ENSFCAG00000039673	ENSFCAG00000039673	cluster 3	cluster 1	not sig.	sig.	sig.	sig.	-1.18316	-1.06505	0.118106
ENSFCAG00000031416	URGCP	cluster 3	cluster 1	sig.	sig.	sig.	sig.	-1.11784	-1.04458	0.0732563
ENSFCAG00000050875	ENSFCAG00000050875	cluster 3	cluster 2	not sig.	sig.	sig.	sig.	-1.12349	-1.0405	0.0829867
ENSFCAG00000037479	CCDC134	cluster 3	cluster 1	sig.	sig.	sig.	sig.	-1.12993	-1.04337	0.0865633
ENSFCAG00000040183	NPTXR	cluster 3	cluster 1	not sig.	sig.	sig.	sig.	-1.12986	-1.04664	0.0832215
ENSFCAG00000010592	SPTBN1	cluster 3	cluster 2	sig.	sig.	sig.	sig.	-1.15083	-1.04817	0.102668
ENSFCAG00000033451	NT5C	cluster 3	cluster 1	sig.	sig.	sig.	sig.	-1.14365	-1.04791	0.0957484
ENSFCAG00000011595	MEF2C	cluster 3	cluster 1	sig.	sig.	sig.	sig.	-1.16968	-1.06687	0.102809
ENSFCAG00000026746	TEDC2	cluster 3	cluster 1	sig.	sig.	sig.	sig.	-1.15227	-1.06395	0.0883217
ENSFCAG00000007370	WARS2	cluster 3	cluster 1	sig.	sig.	sig.	sig.	-1.06817	-1.07096	-0.0027969
ENSFCAG00000036696	CCDC34	cluster 3	cluster 2	not sig.	not sig.	sig.	sig.	-1.0704	-1.06521	0.00518989
ENSFCAG00000002801	FARP2	cluster 3	cluster 2	not sig.	sig.	sig.	sig.	-1.04427	-1.06739	-0.0231199
ENSFCAG00000025858	FRMD6	cluster 3	cluster 2	not sig.	sig.	sig.	sig.	-1.05639	-1.07278	-0.0163981
ENSFCAG00000001493	FAM102A	cluster 3	cluster 2	not sig.	sig.	sig.	sig.	-1.05285	-1.05429	-0.00143909
ENSFCAG00000007757	TARBP2	cluster 3	cluster 2	sig.	sig.	sig.	sig.	-1.03269	-1.04597	-0.0132842
ENSFCAG00000002211	NTHL1	cluster 3	cluster 1	sig.	sig.	sig.	sig.	-1.06577	-1.09231	-0.0265323
ENSFCAG00000014198	ERG28	cluster 3	cluster 1	sig.	sig.	sig.	sig.	-1.07194	-1.08966	-0.0177211
ENSFCAG00000015100	ENSFCAG00000015100	cluster 3	cluster 1	sig.	sig.	sig.	sig.	-1.08762	-1.10012	-0.0124972
ENSFCAG00000013080	ZBTB5	cluster 3	cluster 1	sig.	sig.	sig.	sig.	-1.07431	-1.08139	-0.00708391
ENSFCAG00000031053	MTMR1	cluster 3	cluster 2	sig.	sig.	sig.	sig.	-1.08422	-1.08934	-0.00512307
ENSFCAG00000007106	DDX31	cluster 3	cluster 1	sig.	sig.	sig.	sig.	-1.10688	-1.10086	0.00601995
ENSFCAG00000008703	KIF1C	cluster 3	cluster 1	sig.	sig.	sig.	sig.	-1.11572	-1.10936	0.00635452
ENSFCAG00000009428	PWWP3A	cluster 3	cluster 2	sig.	sig.	sig.	sig.	-1.08719	-1.0709	0.0162827
ENSFCAG00000009848	LAMB2	cluster 3	cluster 1	sig.	sig.	sig.	sig.	-1.08745	-1.06985	0.0176009
ENSFCAG00000023258	ANTKMT	cluster 3	cluster 1	sig.	sig.	sig.	sig.	-1.09672	-1.07382	0.0229011
ENSFCAG00000037496	SNORD94	cluster 3	cluster 2	sig.	sig.	sig.	sig.	-1.09444	-1.07911	0.015322
ENSFCAG00000014441	FARS2	cluster 3	cluster 1	sig.	sig.	sig.	sig.	-1.09831	-1.0155	0.0828056
ENSFCAG00000027412	SEPTIN11	cluster 3	cluster 2	sig.	sig.	sig.	sig.	-1.10543	-1.02354	0.0818917
ENSFCAG00000003287	TMEM186	cluster 3	cluster 1	sig.	sig.	sig.	sig.	-1.1196	-1.01804	0.101556
ENSFCAG00000030775	SYTL1	cluster 3	cluster 2	sig.	sig.	sig.	sig.	-1.10897	-1.00258	0.106391
ENSFCAG00000008416	CHN2	cluster 3	cluster 2	not sig.	sig.	sig.	sig.	-1.08537	-0.973414	0.111957
ENSFCAG00000028868	PDE4DIP	cluster 3	cluster 1	sig.	sig.	sig.	sig.	-1.09731	-0.977609	0.119698
ENSFCAG00000000180	CEP164	cluster 3	cluster 1	sig.	sig.	sig.	sig.	-1.12395	-0.996456	0.127492
ENSFCAG00000015604	ENSFCAG00000015604	cluster 3	cluster 1	sig.	sig.	sig.	sig.	-1.11219	-0.980236	0.131957
ENSFCAG00000010773	ENSFCAG00000010773	cluster 3	cluster 2	not sig.	sig.	sig.	sig.	-1.03598	-1.00461	0.0313702
ENSFCAG00000012332	EME1	cluster 3	cluster 2	sig.	sig.	sig.	sig.	-1.06033	-0.99908	0.0612523
ENSFCAG00000050774	ENSFCAG00000050774	cluster 3	cluster 2	not sig.	sig.	sig.	sig.	-1.0633	-0.994222	0.0690745
ENSFCAG00000003774	SWAP70	cluster 3	cluster 1	sig.	sig.	sig.	sig.	-1.09355	-1.04219	0.0513614
ENSFCAG00000043759	CF1H1orf21	cluster 3	cluster 2	not sig.	sig.	sig.	not sig.	-1.09823	-1.04347	0.0547567
ENSFCAG00000004723	IDUA	cluster 3	cluster 1	sig.	sig.	sig.	sig.	-1.09994	-1.03627	0.0636723
ENSFCAG00000025304	MSANTD2	cluster 3	cluster 2	sig.	sig.	sig.	sig.	-1.10852	-1.04439	0.0641244
ENSFCAG00000015479	SCAP	cluster 3	cluster 2	sig.	sig.	sig.	sig.	-1.08263	-1.04876	0.0338687
ENSFCAG00000044117	FANCG	cluster 3	cluster 2	sig.	sig.	sig.	sig.	-1.07326	-1.03749	0.0357647
ENSFCAG00000013399	RCC1	cluster 3	cluster 1	sig.	sig.	sig.	sig.	-1.06202	-1.01761	0.044418
ENSFCAG00000003831	ULK3	cluster 3	cluster 1	sig.	sig.	sig.	sig.	-1.07421	-1.01663	0.057579
ENSFCAG00000004261	ST3GAL6	cluster 3	cluster 2	not sig.	sig.	sig.	sig.	-1.078	-1.02944	0.0485675
ENSFCAG00000043254	BTG2	cluster 3	cluster 2	not sig.	sig.	sig.	sig.	-1.04345	-0.903153	0.140294
ENSFCAG00000013685	FEN1	cluster 3	cluster 1	sig.	sig.	sig.	sig.	-1.06852	-0.91908	0.14944
ENSFCAG00000031267	PIGB	cluster 3	cluster 1	not sig.	sig.	sig.	sig.	-1.06713	-0.923521	0.143605
ENSFCAG00000038216	TRMT2B	cluster 3	cluster 1	sig.	sig.	sig.	sig.	-1.07214	-0.93746	0.134676
ENSFCAG00000002633	TESC	cluster 3	cluster 2	sig.	sig.	sig.	sig.	-1.08588	-0.946261	0.13962
ENSFCAG00000023350	FYN	cluster 3	cluster 2	not sig.	sig.	sig.	sig.	-1.07919	-0.949085	0.130105
ENSFCAG00000005923	CTU2	cluster 3	cluster 1	sig.	sig.	sig.	sig.	-1.10116	-0.960282	0.140877
ENSFCAG00000009842	DALRD3	cluster 3	cluster 1	sig.	sig.	sig.	sig.	-1.09578	-0.954343	0.141432
ENSFCAG00000005357	THNSL2	cluster 3	cluster 2	sig.	sig.	sig.	sig.	-1.09659	-0.938105	0.158486
ENSFCAG00000027806	DDX54	cluster 3	cluster 1	sig.	sig.	sig.	sig.	-1.10833	-0.94524	0.163095
ENSFCAG00000024886	TMEM143	cluster 3	cluster 1	not sig.	sig.	sig.	sig.	-1.01422	-0.891264	0.122956
ENSFCAG00000001105	KCNN4	cluster 3	cluster 1	sig.	sig.	sig.	sig.	-1.02634	-0.877639	0.148701
ENSFCAG00000026775	CCDC50	cluster 3	cluster 1	sig.	sig.	sig.	sig.	-1.01748	-0.870038	0.147438
ENSFCAG00000045788	PHF13	cluster 3	cluster 2	not sig.	sig.	sig.	sig.	-1.00998	-0.865854	0.144122
ENSFCAG00000022466	TMEM109	cluster 3	cluster 1	sig.	sig.	sig.	sig.	-1.09148	-0.894286	0.197195
ENSFCAG00000004765	PPFIA1	cluster 3	cluster 2	sig.	sig.	sig.	sig.	-1.05011	-0.875233	0.174878
ENSFCAG00000005755	GALK1	cluster 3	cluster 1	sig.	sig.	sig.	sig.	-1.06793	-0.880891	0.187036
ENSFCAG00000005877	DOLPP1	cluster 3	cluster 1	sig.	sig.	sig.	sig.	-0.980382	-0.892889	0.0874935
ENSFCAG00000010268	ZMIZ2	cluster 3	cluster 2	sig.	sig.	sig.	sig.	-0.987618	-0.889746	0.0978718
ENSFCAG00000018807	CE2H19orf54	cluster 3	cluster 1	sig.	sig.	sig.	sig.	-0.952821	-0.898715	0.0541064
ENSFCAG00000005102	PRKCE	cluster 3	cluster 2	not sig.	not sig.	sig.	sig.	-0.953752	-0.875738	0.0780144
ENSFCAG00000041686	MSI2	cluster 3	cluster 2	sig.	sig.	sig.	sig.	-0.960254	-0.89006	0.0701948
ENSFCAG00000004437	FRMD4A	cluster 3	cluster 2	not sig.	not sig.	sig.	sig.	-1.00171	-0.936425	0.0652846
ENSFCAG00000024650	ENSFCAG00000024650	cluster 3	cluster 2	sig.	sig.	sig.	sig.	-1.01359	-0.927746	0.0858437
ENSFCAG00000019194	CASP2	cluster 3	cluster 2	sig.	sig.	sig.	sig.	-0.998872	-0.912396	0.0864753
ENSFCAG00000025273	FAM78A	cluster 3	cluster 1	sig.	sig.	sig.	sig.	-0.99802	-0.922076	0.0759439
ENSFCAG00000011359	MAN2C1	cluster 3	cluster 2	sig.	sig.	sig.	sig.	-0.980869	-0.949544	0.0313245
ENSFCAG00000012261	MKS1	cluster 3	cluster 2	sig.	sig.	sig.	sig.	-0.974994	-0.943516	0.0314773
ENSFCAG00000051508	ENSFCAG00000051508	cluster 3	cluster 1	not sig.	sig.	sig.	sig.	-0.97251	-0.915138	0.0573722
ENSFCAG00000011508	MRI1	cluster 3	cluster 2	sig.	sig.	sig.	sig.	-0.97921	-0.935202	0.0440085
ENSFCAG00000024778	TUBGCP4	cluster 3	cluster 2	not sig.	sig.	sig.	sig.	-0.971507	-0.928799	0.0427088
ENSFCAG00000014439	CLSTN1	cluster 3	cluster 1	not sig.	sig.	sig.	sig.	-1.07136	-0.974605	0.0967575
ENSFCAG00000045219	CBX6	cluster 3	cluster 1	sig.	sig.	sig.	sig.	-1.06538	-0.979948	0.0854307
ENSFCAG00000009145	RRP9	cluster 3	cluster 1	sig.	sig.	sig.	sig.	-1.06816	-0.959469	0.108687
ENSFCAG00000001417	ALDOB	cluster 3	cluster 1	sig.	sig.	sig.	sig.	-1.05208	-0.956819	0.0952565
ENSFCAG00000008391	TMEM97	cluster 3	cluster 1	sig.	sig.	sig.	sig.	-1.05459	-0.946846	0.107739
ENSFCAG00000012843	APBB2	cluster 3	cluster 2	not sig.	sig.	not sig.	sig.	-1.02655	-0.976192	0.0503549
ENSFCAG00000041603	ENOPH1	cluster 3	cluster 2	sig.	sig.	sig.	sig.	-1.01728	-0.976759	0.0405195
ENSFCAG00000013869	DCTN4	cluster 3	cluster 1	not sig.	not sig.	sig.	sig.	-1.01759	-0.95649	0.0611013
ENSFCAG00000010792	CNBD2	cluster 3	cluster 2	not sig.	sig.	sig.	sig.	-1.00748	-0.961901	0.0455813
ENSFCAG00000015759	MGAT5	cluster 3	cluster 2	sig.	sig.	sig.	sig.	-1.013	-0.964815	0.0481818
ENSFCAG00000012218	PNMA1	cluster 3	cluster 1	sig.	sig.	sig.	sig.	-1.03088	-0.963468	0.0674088
ENSFCAG00000014583	DHX37	cluster 3	cluster 1	sig.	sig.	sig.	sig.	-1.03859	-0.960865	0.0777228
ENSFCAG00000000874	TBC1D9	cluster 3	cluster 1	sig.	sig.	sig.	sig.	-1.02527	-0.946619	0.0786505
ENSFCAG00000038855	PSMG1	cluster 3	cluster 1	sig.	sig.	sig.	sig.	-1.03387	-0.939798	0.0940721
ENSFCAG00000027471	HABP4	cluster 3	cluster 1	sig.	sig.	sig.	sig.	-0.925709	-1.00363	-0.0779241
ENSFCAG00000028639	RRP12	cluster 3	cluster 2	sig.	sig.	sig.	sig.	-0.9252	-0.997152	-0.0719519
ENSFCAG00000000704	YARS1	cluster 3	cluster 2	sig.	sig.	sig.	sig.	-0.917431	-0.987977	-0.0705458
ENSFCAG00000005893	ZNF76	cluster 3	cluster 2	sig.	sig.	sig.	sig.	-0.913714	-0.978038	-0.064324
ENSFCAG00000025103	DHX35	cluster 3	cluster 2	sig.	sig.	sig.	sig.	-0.927497	-0.968503	-0.0410054
ENSFCAG00000031044	AP3M2	cluster 3	cluster 2	not sig.	sig.	sig.	sig.	-0.923146	-0.966699	-0.0435526
ENSFCAG00000002222	MUTYH	cluster 3	cluster 1	sig.	sig.	sig.	sig.	-0.900745	-0.949133	-0.0483876
ENSFCAG00000007626	ATP2B1	cluster 3	cluster 1	sig.	sig.	sig.	sig.	-0.909344	-0.962841	-0.053497
ENSFCAG00000015254	PABPC4	cluster 3	cluster 2	sig.	sig.	sig.	sig.	-0.904084	-0.956287	-0.0522034
ENSFCAG00000015646	DAAM1	cluster 3	cluster 2	not sig.	sig.	sig.	sig.	-0.93412	-0.925643	0.00847672
ENSFCAG00000008767	ALDH4A1	cluster 3	cluster 2	sig.	sig.	sig.	sig.	-0.95405	-0.927206	0.0268436
ENSFCAG00000023512	ANKRD10	cluster 3	cluster 2	sig.	sig.	sig.	sig.	-0.954216	-0.933138	0.0210783
ENSFCAG00000007366	BCAT2	cluster 3	cluster 2	sig.	sig.	sig.	sig.	-0.908417	-0.899633	0.00878328
ENSFCAG00000014241	ATP11A	cluster 3	cluster 2	not sig.	sig.	sig.	sig.	-0.927739	-0.897324	0.0304142
ENSFCAG00000025408	CASP3	cluster 3	cluster 2	not sig.	sig.	sig.	sig.	-0.926668	-0.896332	0.0303356
ENSFCAG00000021940	ZNF428	cluster 3	cluster 2	sig.	sig.	sig.	sig.	-0.93744	-0.947786	-0.0103456
ENSFCAG00000001276	APBB3	cluster 3	cluster 2	sig.	sig.	sig.	sig.	-0.929833	-0.948295	-0.0184619
ENSFCAG00000006800	UMPS	cluster 3	cluster 2	sig.	sig.	sig.	sig.	-0.922012	-0.942881	-0.0208687
ENSFCAG00000002423	CTPS1	cluster 3	cluster 2	sig.	sig.	sig.	sig.	-0.899222	-0.908049	-0.00882646
ENSFCAG00000034371	NAT9	cluster 3	cluster 2	sig.	sig.	sig.	sig.	-0.894749	-0.913814	-0.0190649
ENSFCAG00000026949	RPL26L1	cluster 3	cluster 2	sig.	sig.	sig.	sig.	-0.916162	-0.923228	-0.00706668
ENSFCAG00000028935	NOL4L	cluster 3	cluster 2	not sig.	sig.	sig.	sig.	-0.902558	-0.926541	-0.0239829
ENSFCAG00000002216	PITPNC1	cluster 3	cluster 2	not sig.	sig.	sig.	sig.	-0.990406	-1.00708	-0.01667
ENSFCAG00000001495	SLC25A25	cluster 3	cluster 2	sig.	sig.	sig.	sig.	-0.995742	-1.00932	-0.0135814
ENSFCAG00000004976	USP28	cluster 3	cluster 2	sig.	sig.	sig.	sig.	-0.994801	-1.00806	-0.0132607
ENSFCAG00000047432	ENSFCAG00000047432	cluster 3	cluster 2	sig.	sig.	sig.	sig.	-0.98377	-0.984163	-0.000393254
ENSFCAG00000009735	POLR1C	cluster 3	cluster 1	not sig.	sig.	sig.	sig.	-1.00249	-0.989844	0.0126464
ENSFCAG00000039933	ENSFCAG00000039933	cluster 3	cluster 2	not sig.	sig.	sig.	sig.	-0.996138	-0.995722	0.000415998
ENSFCAG00000003474	TENT4A	cluster 3	cluster 2	sig.	sig.	sig.	sig.	-0.965407	-0.972858	-0.0074515
ENSFCAG00000029545	ENSFCAG00000029545	cluster 3	cluster 2	not sig.	sig.	sig.	sig.	-0.969591	-0.983265	-0.0136737
ENSFCAG00000015135	TRAF3IP3	cluster 3	cluster 2	sig.	sig.	sig.	sig.	-0.987201	-0.968667	0.0185339
ENSFCAG00000022730	CCDC14	cluster 3	cluster 1	not sig.	sig.	sig.	sig.	-0.989595	-0.967293	0.0223026
ENSFCAG00000010334	COX10	cluster 3	cluster 2	sig.	sig.	sig.	sig.	-0.976892	-0.969871	0.00702077
ENSFCAG00000011455	MTFMT	cluster 3	cluster 1	sig.	sig.	sig.	sig.	-0.971328	-0.961308	0.0100198
ENSFCAG00000026859	ENSFCAG00000026859	cluster 3	cluster 2	sig.	sig.	sig.	sig.	-0.955888	-1.03906	-0.0831763
ENSFCAG00000013973	CDK2	cluster 3	cluster 1	sig.	sig.	sig.	sig.	-0.967775	-1.03969	-0.0719183
ENSFCAG00000031985	LIG4	cluster 3	cluster 2	not sig.	sig.	sig.	sig.	-0.976505	-1.04769	-0.0711819
ENSFCAG00000015541	NHP2	cluster 3	cluster 1	sig.	sig.	sig.	sig.	-0.947839	-1.01421	-0.0663681
ENSFCAG00000015117	HYI	cluster 3	cluster 2	sig.	sig.	sig.	sig.	-0.959075	-1.01153	-0.0524555
ENSFCAG00000015435	MIER2	cluster 3	cluster 2	sig.	sig.	sig.	sig.	-0.967917	-1.00629	-0.0383719
ENSFCAG00000013034	NCAPH2	cluster 3	cluster 1	sig.	sig.	sig.	sig.	-0.964121	-1.01107	-0.0469473
ENSFCAG00000013069	IVD	cluster 3	cluster 2	sig.	sig.	sig.	sig.	-0.967047	-1.01108	-0.0440343
ENSFCAG00000042236	ENSFCAG00000042236	cluster 3	cluster 1	not sig.	not sig.	sig.	sig.	-1.02714	-1.0891	-0.0619558
ENSFCAG00000010652	TELO2	cluster 3	cluster 2	sig.	sig.	sig.	sig.	-1.03348	-1.07441	-0.0409313
ENSFCAG00000011323	SAG	cluster 3	cluster 2	not sig.	sig.	sig.	sig.	-1.02404	-1.07646	-0.0524184
ENSFCAG00000009191	PIH1D1	cluster 3	cluster 1	sig.	sig.	sig.	sig.	-0.988786	-1.03742	-0.0486364
ENSFCAG00000044321	TIMM13	cluster 3	cluster 1	sig.	sig.	sig.	sig.	-0.993716	-1.03578	-0.0420612
ENSFCAG00000006560	SH2D2A	cluster 3	cluster 2	not sig.	sig.	sig.	sig.	-1.01704	-1.03228	-0.0152323
ENSFCAG00000036616	RUNX3	cluster 3	cluster 1	sig.	sig.	sig.	sig.	-1.00574	-1.03034	-0.0245913
ENSFCAG00000000746	AGO1	cluster 3	cluster 1	sig.	sig.	sig.	sig.	-1.14246	-1.21247	-0.0700051
ENSFCAG00000001238	PPRC1	cluster 3	cluster 1	sig.	sig.	sig.	sig.	-1.14611	-1.20085	-0.0547404
ENSFCAG00000023129	LANCL1	cluster 3	cluster 1	sig.	sig.	sig.	sig.	-1.13505	-1.19587	-0.0608186
ENSFCAG00000030568	ACBD6	cluster 3	cluster 2	sig.	sig.	sig.	sig.	-1.13102	-1.17503	-0.0440051
ENSFCAG00000051940	ENSFCAG00000051940	cluster 3	cluster 1	not sig.	sig.	sig.	sig.	-1.13918	-1.17982	-0.0406376
ENSFCAG00000009972	EIF2B3	cluster 3	cluster 1	not sig.	sig.	sig.	sig.	-1.11816	-1.19052	-0.0723608
ENSFCAG00000028049	CARS2	cluster 3	cluster 1	sig.	sig.	sig.	sig.	-1.1249	-1.17804	-0.053137
ENSFCAG00000004601	NOP14	cluster 3	cluster 1	sig.	sig.	sig.	sig.	-1.12734	-1.18453	-0.057188
ENSFCAG00000006801	DGCR8	cluster 3	cluster 1	sig.	sig.	sig.	sig.	-1.12127	-1.18198	-0.0607125
ENSFCAG00000031560	CENPM	cluster 3	cluster 1	sig.	sig.	sig.	sig.	-1.1525	-1.14646	0.00604391
ENSFCAG00000014806	ZMYM3	cluster 3	cluster 1	sig.	sig.	sig.	sig.	-1.12024	-1.12815	-0.00790538
ENSFCAG00000024151	BCCIP	cluster 3	cluster 1	sig.	sig.	sig.	sig.	-1.13197	-1.14525	-0.0132761
ENSFCAG00000010482	CRIM1	cluster 3	cluster 1	not sig.	sig.	sig.	sig.	-1.19409	-1.17865	0.0154432
ENSFCAG00000024895	LAMC1	cluster 3	cluster 1	not sig.	sig.	sig.	sig.	-1.20101	-1.1745	0.0265101
ENSFCAG00000009746	RSPH9	cluster 3	cluster 1	not sig.	sig.	sig.	sig.	-1.16285	-1.18196	-0.0191033
ENSFCAG00000007324	RIOX2	cluster 3	cluster 2	sig.	sig.	sig.	sig.	-1.15741	-1.19129	-0.0338821
ENSFCAG00000008459	PMS2	cluster 3	cluster 1	sig.	sig.	sig.	sig.	-1.15552	-1.18376	-0.0282377
ENSFCAG00000013068	KIAA0753	cluster 3	cluster 1	sig.	sig.	sig.	sig.	-1.1574	-1.16819	-0.0107955
ENSFCAG00000037699	TSPAN3	cluster 3	cluster 2	sig.	sig.	sig.	sig.	-1.18034	-1.18172	-0.00138418
ENSFCAG00000045412	ENSFCAG00000045412	cluster 3	cluster 1	sig.	sig.	sig.	sig.	-1.17076	-1.16883	0.00193106
ENSFCAG00000012805	CEP85	cluster 3	cluster 2	sig.	sig.	sig.	sig.	-1.05005	-1.18135	-0.131304
ENSFCAG00000045223	TRIM52	cluster 3	cluster 1	sig.	sig.	sig.	sig.	-1.06222	-1.18628	-0.124066
ENSFCAG00000008496	NUDT13	cluster 3	cluster 2	sig.	sig.	sig.	sig.	-1.08948	-1.19655	-0.107071
ENSFCAG00000006150	UTP20	cluster 3	cluster 1	sig.	sig.	sig.	sig.	-1.07688	-1.1841	-0.107226
ENSFCAG00000025092	CB3H15orf41	cluster 3	cluster 1	not sig.	sig.	sig.	sig.	-1.07085	-1.18699	-0.116142
ENSFCAG00000030206	TTC19	cluster 3	cluster 2	sig.	sig.	sig.	sig.	-1.11018	-1.21676	-0.10658
ENSFCAG00000001018	SKP2	cluster 3	cluster 1	sig.	sig.	sig.	sig.	-1.11895	-1.21916	-0.100213
ENSFCAG00000009737	XPO5	cluster 3	cluster 1	sig.	sig.	sig.	sig.	-1.11697	-1.22306	-0.106084
ENSFCAG00000001300	PNPO	cluster 3	cluster 1	sig.	sig.	sig.	sig.	-1.08769	-1.20808	-0.12039
ENSFCAG00000042889	ENSFCAG00000042889	cluster 3	cluster 2	not sig.	sig.	sig.	not sig.	-1.08862	-1.22074	-0.132116
ENSFCAG00000048152	ENSFCAG00000048152	cluster 3	cluster 2	sig.	sig.	sig.	sig.	-1.09184	-1.15257	-0.0607378
ENSFCAG00000009726	ZNF318	cluster 3	cluster 1	sig.	sig.	sig.	sig.	-1.08174	-1.13886	-0.0571146
ENSFCAG00000011641	TBRG4	cluster 3	cluster 1	sig.	sig.	sig.	sig.	-1.07979	-1.13848	-0.0586855
ENSFCAG00000034002	ENSFCAG00000034002	cluster 3	cluster 2	not sig.	sig.	sig.	sig.	-1.10246	-1.12894	-0.0264797
ENSFCAG00000002477	ITPR1	cluster 3	cluster 1	sig.	sig.	sig.	sig.	-1.09646	-1.14299	-0.0465264
ENSFCAG00000040316	MAPKBP1	cluster 3	cluster 2	sig.	sig.	sig.	sig.	-1.08973	-1.13071	-0.040977
ENSFCAG00000003037	TRIM7	cluster 3	cluster 2	not sig.	sig.	sig.	sig.	-1.05009	-1.14066	-0.0905729
ENSFCAG00000036280	MANEA	cluster 3	cluster 1	not sig.	sig.	sig.	sig.	-1.05424	-1.1221	-0.0678581
ENSFCAG00000046512	ENSFCAG00000046512	cluster 3	cluster 1	sig.	sig.	sig.	sig.	-1.03013	-1.14579	-0.11566
ENSFCAG00000001488	FPGS	cluster 3	cluster 1	sig.	sig.	sig.	sig.	-1.05525	-1.15976	-0.104518
ENSFCAG00000011137	IFT52	cluster 3	cluster 1	sig.	sig.	sig.	sig.	-1.05399	-1.16997	-0.115987
ENSFCAG00000015384	RRP8	cluster 3	cluster 1	sig.	sig.	sig.	sig.	-1.15828	-1.2325	-0.0742235
ENSFCAG00000010308	ENSFCAG00000010308	cluster 3	cluster 1	not sig.	sig.	sig.	sig.	-1.16316	-1.25338	-0.0902196
ENSFCAG00000033222	TUSC3	cluster 3	cluster 1	not sig.	sig.	sig.	sig.	-1.16687	-1.24532	-0.0784528
ENSFCAG00000033285	C8orf82	cluster 3	cluster 1	sig.	sig.	sig.	sig.	-1.16991	-1.24773	-0.0778248
ENSFCAG00000000554	POMGNT1	cluster 3	cluster 1	sig.	sig.	sig.	sig.	-1.13527	-1.23379	-0.0985276
ENSFCAG00000035192	PACRGL	cluster 3	cluster 1	not sig.	sig.	sig.	sig.	-1.14161	-1.23747	-0.0958556
ENSFCAG00000041570	RCAN3	cluster 3	cluster 1	sig.	sig.	sig.	sig.	-1.14858	-1.24185	-0.0932619
ENSFCAG00000026258	MOB1B	cluster 3	cluster 1	not sig.	sig.	sig.	sig.	-1.15311	-1.25175	-0.0986327
ENSFCAG00000034836	ZNF70	cluster 3	cluster 1	sig.	sig.	sig.	sig.	-1.15286	-1.2512	-0.0983373
ENSFCAG00000006029	TRIT1	cluster 3	cluster 1	sig.	sig.	sig.	sig.	-1.13174	-1.26349	-0.131756
ENSFCAG00000050061	ENSFCAG00000050061	cluster 3	cluster 2	not sig.	not sig.	not sig.	sig.	-1.13146	-1.25706	-0.125593
ENSFCAG00000026268	INPP4B	cluster 3	cluster 1	not sig.	sig.	sig.	sig.	-1.14905	-1.26875	-0.119693
ENSFCAG00000015324	SCMH1	cluster 3	cluster 1	not sig.	sig.	sig.	sig.	-1.1418	-1.27199	-0.130195
ENSFCAG00000026024	DHODH	cluster 3	cluster 1	sig.	sig.	sig.	sig.	-1.1474	-1.27972	-0.132324
ENSFCAG00000004170	TRMT2A	cluster 3	cluster 1	sig.	sig.	sig.	sig.	-1.18552	-1.27021	-0.0846895
ENSFCAG00000023647	CRLS1	cluster 3	cluster 1	not sig.	sig.	sig.	sig.	-1.17855	-1.27307	-0.09452
ENSFCAG00000008637	KCTD3	cluster 3	cluster 1	not sig.	sig.	sig.	sig.	-1.16197	-1.28548	-0.12351
ENSFCAG00000029571	LCLAT1	cluster 3	cluster 1	sig.	sig.	sig.	sig.	-1.17476	-1.29305	-0.118284
ENSFCAG00000000001	INTS6L	cluster 3	cluster 1	not sig.	sig.	sig.	sig.	-1.2038	-1.28668	-0.0828806
ENSFCAG00000023664	PLEKHA1	cluster 3	cluster 1	not sig.	sig.	sig.	sig.	-1.20875	-1.30096	-0.092216
ENSFCAG00000002229	DBR1	cluster 3	cluster 1	sig.	sig.	sig.	sig.	-1.21048	-1.29528	-0.0848021
ENSFCAG00000035501	ENSFCAG00000035501	cluster 3	cluster 1	sig.	sig.	sig.	sig.	-1.20999	-1.29477	-0.0847762
ENSFCAG00000023906	ALDH5A1	cluster 3	cluster 1	sig.	sig.	sig.	sig.	-1.22527	-1.28424	-0.0589679
ENSFCAG00000025301	ZDHHC23	cluster 3	cluster 1	sig.	sig.	sig.	sig.	-1.22727	-1.27554	-0.0482786
ENSFCAG00000014739	FRS3	cluster 3	cluster 1	sig.	sig.	sig.	sig.	-1.20994	-1.26465	-0.054705
ENSFCAG00000001452	SLC39A14	cluster 3	cluster 1	sig.	sig.	sig.	sig.	-1.20197	-1.27389	-0.0719194
ENSFCAG00000015542	PHYKPL	cluster 3	cluster 1	sig.	sig.	sig.	sig.	-1.21134	-1.28087	-0.0695234
ENSFCAG00000006388	ARHGAP33	cluster 3	cluster 1	not sig.	sig.	sig.	sig.	-1.22394	-1.23189	-0.00794587
ENSFCAG00000026440	TRIM27	cluster 3	cluster 1	sig.	sig.	sig.	sig.	-1.23085	-1.2333	-0.00245235
ENSFCAG00000002467	RCC1L	cluster 3	cluster 1	sig.	sig.	sig.	sig.	-1.20973	-1.24064	-0.0309113
ENSFCAG00000008742	NKRF	cluster 3	cluster 1	sig.	sig.	sig.	sig.	-1.20463	-1.23986	-0.0352376
ENSFCAG00000011463	PARP16	cluster 3	cluster 1	sig.	sig.	sig.	sig.	-1.20561	-1.24835	-0.0427372
ENSFCAG00000022595	NEMP2	cluster 3	cluster 1	sig.	sig.	sig.	sig.	-1.21474	-1.25309	-0.0383547
ENSFCAG00000031008	IMP4	cluster 3	cluster 1	sig.	sig.	sig.	sig.	-1.19818	-1.22348	-0.0252917
ENSFCAG00000025967	TMEM231	cluster 3	cluster 1	sig.	sig.	sig.	sig.	-1.2226	-1.24516	-0.0225515
ENSFCAG00000001850	TRAF3IP1	cluster 3	cluster 1	sig.	sig.	sig.	sig.	-1.21374	-1.237	-0.0232652
ENSFCAG00000042475	SMAD7	cluster 3	cluster 2	sig.	sig.	sig.	sig.	-1.20973	-1.22966	-0.0199328
ENSFCAG00000008953	MVK	cluster 3	cluster 1	not sig.	sig.	sig.	sig.	-1.18972	-1.20425	-0.0145248
ENSFCAG00000004200	TPP2	cluster 3	cluster 1	sig.	sig.	sig.	sig.	-1.18183	-1.20477	-0.022947
ENSFCAG00000030150	EPM2AIP1	cluster 3	cluster 2	sig.	sig.	sig.	sig.	-1.18185	-1.20763	-0.0257826
ENSFCAG00000011843	FN3KRP	cluster 3	cluster 1	sig.	sig.	sig.	sig.	-1.17704	-1.22178	-0.044738
ENSFCAG00000013426	MMS19	cluster 3	cluster 1	sig.	sig.	sig.	sig.	-1.19141	-1.23907	-0.0476562
ENSFCAG00000053121	ENSFCAG00000053121	cluster 3	cluster 2	not sig.	sig.	sig.	sig.	-1.18681	-1.23141	-0.0446024
ENSFCAG00000002187	METAP1D	cluster 3	cluster 1	sig.	sig.	sig.	sig.	-1.27884	-1.3383	-0.059458
ENSFCAG00000027248	RANGRF	cluster 3	cluster 2	not sig.	sig.	sig.	sig.	-1.26576	-1.33628	-0.0705245
ENSFCAG00000046543	RBFA	cluster 3	cluster 1	sig.	sig.	sig.	sig.	-1.2676	-1.33085	-0.0632529
ENSFCAG00000010947	DEPTOR	cluster 3	cluster 1	sig.	sig.	sig.	sig.	-1.29112	-1.35397	-0.0628455
ENSFCAG00000008636	DLG3	cluster 3	cluster 1	sig.	sig.	sig.	sig.	-1.27672	-1.35272	-0.0760087
ENSFCAG00000049423	ENSFCAG00000049423	cluster 3	cluster 1	not sig.	not sig.	sig.	sig.	-1.28106	-1.3515	-0.0704373
ENSFCAG00000009491	MARS2	cluster 3	cluster 1	sig.	sig.	sig.	sig.	-1.24985	-1.29488	-0.0450241
ENSFCAG00000003754	SLC27A5	cluster 3	cluster 2	not sig.	not sig.	sig.	sig.	-1.26	-1.28299	-0.0229928
ENSFCAG00000011721	ANGEL1	cluster 3	cluster 1	sig.	sig.	sig.	sig.	-1.25911	-1.28949	-0.0303774
ENSFCAG00000004746	STX1A	cluster 3	cluster 1	not sig.	not sig.	sig.	sig.	-1.30144	-1.34276	-0.0413183
ENSFCAG00000015766	NDUFAF7	cluster 3	cluster 1	sig.	sig.	sig.	sig.	-1.28702	-1.31976	-0.0327431
ENSFCAG00000016277	DDX11	cluster 3	cluster 2	not sig.	sig.	sig.	sig.	-1.29292	-1.32339	-0.0304707
ENSFCAG00000008091	POLR1B	cluster 3	cluster 1	sig.	sig.	sig.	sig.	-1.27506	-1.30976	-0.0347031
ENSFCAG00000013213	SH3BP5	cluster 3	cluster 1	sig.	sig.	sig.	sig.	-1.27686	-1.30456	-0.0276988
ENSFCAG00000008033	COIL	cluster 3	cluster 1	sig.	sig.	sig.	sig.	-1.2295	-1.36333	-0.133828
ENSFCAG00000025294	LRBA	cluster 3	cluster 1	not sig.	sig.	sig.	sig.	-1.22783	-1.35847	-0.130638
ENSFCAG00000008025	SNAPC1	cluster 3	cluster 1	not sig.	sig.	sig.	sig.	-1.21201	-1.35242	-0.14041
ENSFCAG00000009255	NOL10	cluster 3	cluster 1	not sig.	sig.	sig.	sig.	-1.2178	-1.34187	-0.124072
ENSFCAG00000013372	RPAIN	cluster 3	cluster 1	not sig.	sig.	sig.	sig.	-1.25376	-1.37223	-0.118476
ENSFCAG00000022065	NUDT17	cluster 3	cluster 1	sig.	sig.	sig.	sig.	-1.25426	-1.3593	-0.105041
ENSFCAG00000053256	ENSFCAG00000053256	cluster 3	cluster 1	sig.	sig.	sig.	sig.	-1.24223	-1.39299	-0.150759
ENSFCAG00000015586	SLC35D2	cluster 3	cluster 1	sig.	sig.	sig.	sig.	-1.2525	-1.39032	-0.137813
ENSFCAG00000033258	RRP7A	cluster 3	cluster 1	sig.	sig.	sig.	sig.	-1.25137	-1.38486	-0.133488
ENSFCAG00000044990	ZMYND19	cluster 3	cluster 1	sig.	sig.	sig.	sig.	-1.19777	-1.31238	-0.11461
ENSFCAG00000005391	SNX8	cluster 3	cluster 1	sig.	sig.	sig.	sig.	-1.18999	-1.32266	-0.132666
ENSFCAG00000022449	RPP38	cluster 3	cluster 1	sig.	sig.	sig.	sig.	-1.18695	-1.32354	-0.136589
ENSFCAG00000009637	ZNF438	cluster 3	cluster 1	not sig.	sig.	sig.	sig.	-1.19017	-1.33216	-0.141982
ENSFCAG00000026012	QTRT1	cluster 3	cluster 1	sig.	sig.	sig.	sig.	-1.19585	-1.32912	-0.133274
ENSFCAG00000004565	ANKS3	cluster 3	cluster 1	sig.	sig.	sig.	sig.	-1.21707	-1.31459	-0.0975251
ENSFCAG00000008007	NSMAF	cluster 3	cluster 1	sig.	sig.	sig.	sig.	-1.22779	-1.33736	-0.109571
ENSFCAG00000005266	RPGRIP1L	cluster 3	cluster 1	sig.	sig.	sig.	sig.	-1.21741	-1.328	-0.11059
ENSFCAG00000014513	NUP85	cluster 3	cluster 1	not sig.	sig.	sig.	sig.	-1.22212	-1.32708	-0.104955
ENSFCAG00000001440	POLA2	cluster 3	cluster 1	sig.	sig.	sig.	sig.	-1.25094	-1.3351	-0.0841605
ENSFCAG00000027947	MRPS24	cluster 3	cluster 1	sig.	sig.	sig.	sig.	-1.23991	-1.31407	-0.0741586
ENSFCAG00000009985	CD3H18orf54	cluster 3	cluster 2	not sig.	sig.	sig.	sig.	-1.01083	-1.33249	-0.321662
ENSFCAG00000008465	EIF2AK1	cluster 3	cluster 2	not sig.	sig.	sig.	sig.	-1.02313	-1.33408	-0.310947
ENSFCAG00000047920	ENSFCAG00000047920	cluster 3	cluster 1	sig.	sig.	sig.	sig.	-1.01929	-1.32694	-0.307651
ENSFCAG00000023380	RBL1	cluster 3	cluster 1	not sig.	sig.	sig.	sig.	-1.03562	-1.35749	-0.32187
ENSFCAG00000004207	ENSFCAG00000004207	cluster 3	cluster 1	not sig.	sig.	sig.	sig.	-1.04248	-1.34259	-0.300107
ENSFCAG00000035770	SNORD27	cluster 3	cluster 1	not sig.	sig.	sig.	sig.	-1.06006	-1.35571	-0.295656
ENSFCAG00000053194	HEATR1	cluster 3	cluster 1	sig.	sig.	sig.	sig.	-1.06118	-1.31685	-0.255672
ENSFCAG00000011092	MRS2	cluster 3	cluster 1	sig.	sig.	sig.	sig.	-1.06647	-1.33052	-0.264054
ENSFCAG00000039760	ZNF420	cluster 3	cluster 1	not sig.	sig.	sig.	sig.	-1.06105	-1.32427	-0.263224
ENSFCAG00000019216	MIGA1	cluster 3	cluster 1	not sig.	sig.	sig.	sig.	-1.0764	-1.34463	-0.26823
ENSFCAG00000018522	SLC41A2	cluster 3	cluster 1	sig.	sig.	sig.	sig.	-1.06118	-1.33403	-0.272847
ENSFCAG00000029176	FANCB	cluster 3	cluster 1	not sig.	sig.	sig.	sig.	-1.06333	-1.34425	-0.280924
ENSFCAG00000027818	MAD2L1	cluster 3	cluster 1	sig.	sig.	sig.	sig.	-1.04014	-1.29344	-0.253299
ENSFCAG00000028136	CEP295	cluster 3	cluster 2	not sig.	sig.	sig.	sig.	-1.04635	-1.30156	-0.255207
ENSFCAG00000039975	ZFP14	cluster 3	cluster 1	not sig.	sig.	sig.	sig.	-1.03947	-1.31016	-0.270684
ENSFCAG00000029312	PRIM2	cluster 3	cluster 1	not sig.	sig.	sig.	sig.	-1.04628	-1.31893	-0.272655
ENSFCAG00000030212	MAP4K3	cluster 3	cluster 2	not sig.	sig.	sig.	sig.	-1.04261	-1.31932	-0.276713
ENSFCAG00000031975	CMC1	cluster 3	cluster 2	not sig.	sig.	sig.	sig.	-0.975044	-1.23249	-0.257446
ENSFCAG00000006964	ENSFCAG00000006964	cluster 3	cluster 1	not sig.	sig.	sig.	sig.	-0.975162	-1.23588	-0.260715
ENSFCAG00000037563	ZNF470	cluster 3	cluster 2	sig.	not sig.	sig.	sig.	-0.973401	-1.23493	-0.261528
ENSFCAG00000018337	GCFC2	cluster 3	cluster 2	not sig.	sig.	sig.	sig.	-0.993748	-1.24504	-0.251287
ENSFCAG00000012740	CCDC107	cluster 3	cluster 1	sig.	sig.	sig.	sig.	-1.00887	-1.24231	-0.233435
ENSFCAG00000034691	C6orf163	cluster 3	cluster 1	not sig.	sig.	sig.	sig.	-0.998837	-1.22923	-0.230393
ENSFCAG00000007358	METTL8	cluster 3	cluster 2	not sig.	sig.	sig.	sig.	-0.983757	-1.27029	-0.28653
ENSFCAG00000000015	CEP192	cluster 3	cluster 1	not sig.	sig.	sig.	sig.	-0.987838	-1.26714	-0.279306
ENSFCAG00000038718	ENSFCAG00000038718	cluster 3	cluster 1	sig.	sig.	sig.	sig.	-0.99307	-1.26651	-0.273444
ENSFCAG00000026916	PPAT	cluster 3	cluster 1	not sig.	sig.	sig.	sig.	-1.00422	-1.27568	-0.271457
ENSFCAG00000030767	DNAI7	cluster 3	cluster 1	not sig.	sig.	sig.	sig.	-1.02313	-1.28864	-0.265512
ENSFCAG00000014093	NOP58	cluster 3	cluster 1	sig.	sig.	sig.	sig.	-1.01383	-1.31056	-0.296734
ENSFCAG00000001829	TASP1	cluster 3	cluster 1	not sig.	sig.	sig.	sig.	-1.01127	-1.30015	-0.288877
ENSFCAG00000000965	NUP133	cluster 3	cluster 1	not sig.	sig.	sig.	sig.	-1.01214	-1.30374	-0.2916
ENSFCAG00000013776	MRPL1	cluster 3	cluster 2	not sig.	sig.	sig.	sig.	-1.00934	-1.30358	-0.294239
ENSFCAG00000029524	MRPS35	cluster 3	cluster 2	not sig.	sig.	sig.	sig.	-0.976881	-1.31063	-0.33375
ENSFCAG00000053418	ENSFCAG00000053418	cluster 3	cluster 1	sig.	sig.	sig.	sig.	-0.980847	-1.29468	-0.313837
ENSFCAG00000005271	GDPGP1	cluster 3	cluster 1	sig.	sig.	sig.	sig.	-1.06171	-1.2308	-0.169095
ENSFCAG00000006931	OSGEP	cluster 3	cluster 1	sig.	sig.	sig.	sig.	-1.05956	-1.23454	-0.174984
ENSFCAG00000029015	KMT5C	cluster 3	cluster 1	sig.	sig.	sig.	sig.	-1.06177	-1.23577	-0.174001
ENSFCAG00000003238	PITRM1	cluster 3	cluster 1	sig.	sig.	sig.	sig.	-1.03876	-1.26593	-0.227169
ENSFCAG00000028155	RWDD3	cluster 3	cluster 1	not sig.	sig.	sig.	sig.	-1.05094	-1.25676	-0.205823
ENSFCAG00000010939	ELP1	cluster 3	cluster 1	sig.	sig.	sig.	sig.	-1.01193	-1.2129	-0.200971
ENSFCAG00000008278	ZADH2	cluster 3	cluster 1	sig.	sig.	sig.	sig.	-1.03617	-1.23194	-0.195767
ENSFCAG00000026151	TUBE1	cluster 3	cluster 1	sig.	sig.	sig.	sig.	-1.03931	-1.23628	-0.196963
ENSFCAG00000012034	SETDB2	cluster 3	cluster 1	not sig.	sig.	sig.	sig.	-1.0333	-1.24567	-0.212375
ENSFCAG00000051159	ENSFCAG00000051159	cluster 3	cluster 2	not sig.	sig.	sig.	sig.	-1.02521	-1.23757	-0.212361
ENSFCAG00000030880	ENSFCAG00000030880	cluster 3	cluster 1	sig.	sig.	sig.	sig.	-1.15924	-1.3117	-0.152458
ENSFCAG00000025491	ELP2	cluster 3	cluster 1	sig.	sig.	sig.	sig.	-1.14169	-1.31782	-0.17613
ENSFCAG00000004596	FOCAD	cluster 3	cluster 1	sig.	sig.	sig.	sig.	-1.1526	-1.32104	-0.16844
ENSFCAG00000023250	ZNF790	cluster 3	cluster 1	not sig.	sig.	sig.	sig.	-1.14634	-1.31457	-0.168234
ENSFCAG00000012401	HMOX2	cluster 3	cluster 1	sig.	sig.	sig.	sig.	-1.11507	-1.26684	-0.151767
ENSFCAG00000002168	POP1	cluster 3	cluster 1	sig.	sig.	sig.	sig.	-1.11626	-1.28037	-0.164116
ENSFCAG00000010609	BCKDHB	cluster 3	cluster 1	not sig.	sig.	sig.	sig.	-1.11705	-1.27723	-0.160178
ENSFCAG00000051609	ENSFCAG00000051609	cluster 3	cluster 1	sig.	sig.	sig.	sig.	-1.096	-1.28002	-0.184011
ENSFCAG00000013118	PODXL	cluster 3	cluster 1	not sig.	not sig.	sig.	sig.	-1.12015	-1.28988	-0.169728
ENSFCAG00000024957	LSG1	cluster 3	cluster 1	sig.	sig.	sig.	sig.	-1.11123	-1.29271	-0.181475
ENSFCAG00000023776	ENSFCAG00000023776	cluster 3	cluster 1	not sig.	sig.	sig.	sig.	-1.1004	-1.31871	-0.218315
ENSFCAG00000002825	TASOR	cluster 3	cluster 1	not sig.	sig.	sig.	sig.	-1.09665	-1.32634	-0.229691
ENSFCAG00000015634	TEX10	cluster 3	cluster 1	not sig.	sig.	sig.	sig.	-1.08926	-1.31844	-0.229173
ENSFCAG00000005285	ERI3	cluster 3	cluster 1	sig.	sig.	sig.	sig.	-1.11837	-1.33318	-0.214803
ENSFCAG00000015205	FUOM	cluster 3	cluster 1	sig.	sig.	sig.	sig.	-1.11817	-1.33358	-0.215412
ENSFCAG00000013463	THADA	cluster 3	cluster 1	sig.	sig.	sig.	sig.	-1.10934	-1.30283	-0.193494
ENSFCAG00000027434	PSTK	cluster 3	cluster 1	not sig.	sig.	sig.	sig.	-1.11603	-1.31814	-0.202115
ENSFCAG00000023408	WDHD1	cluster 3	cluster 1	not sig.	sig.	sig.	sig.	-1.07334	-1.27665	-0.20331
ENSFCAG00000030802	FASTKD1	cluster 3	cluster 1	not sig.	sig.	sig.	sig.	-1.08008	-1.28766	-0.207575
ENSFCAG00000041278	ENSFCAG00000041278	cluster 3	cluster 1	not sig.	sig.	sig.	sig.	-1.08419	-1.28267	-0.198486
ENSFCAG00000006569	CRACD	cluster 3	cluster 1	not sig.	sig.	sig.	sig.	-1.06431	-1.3025	-0.238196
ENSFCAG00000026196	GGACT	cluster 3	cluster 1	not sig.	sig.	sig.	sig.	-1.06351	-1.30572	-0.242207
ENSFCAG00000011852	CRAMP1	cluster 3	cluster 2	not sig.	not sig.	sig.	sig.	-1.06839	-1.29481	-0.226421
ENSFCAG00000014922	DARS2	cluster 3	cluster 1	not sig.	sig.	sig.	sig.	-1.0722	-1.30147	-0.229265
ENSFCAG00000002855	CPSF6	cluster 3	cluster 2	not sig.	sig.	sig.	sig.	-0.904276	-1.22606	-0.32178
ENSFCAG00000038954	TTLL4	cluster 3	cluster 1	not sig.	sig.	sig.	sig.	-0.893235	-1.21563	-0.322396
ENSFCAG00000015756	USP14	cluster 3	cluster 2	not sig.	sig.	sig.	sig.	-0.872708	-1.18045	-0.307743
ENSFCAG00000009037	ESYT2	cluster 3	cluster 1	not sig.	sig.	sig.	sig.	-0.905582	-1.1971	-0.291517
ENSFCAG00000013875	NUP155	cluster 3	cluster 2	not sig.	sig.	sig.	sig.	-0.8901	-1.18787	-0.297775
ENSFCAG00000003187	ENSFCAG00000003187	cluster 3	cluster 1	sig.	sig.	sig.	sig.	-0.920515	-1.23659	-0.316071
ENSFCAG00000018872	WDR43	cluster 3	cluster 1	sig.	sig.	sig.	sig.	-0.935503	-1.23976	-0.304257
ENSFCAG00000019213	FAM185A	cluster 3	cluster 1	not sig.	sig.	sig.	sig.	-0.951964	-1.24538	-0.293412
ENSFCAG00000047858	ENSFCAG00000047858	cluster 3	cluster 2	not sig.	sig.	sig.	sig.	-0.9427	-1.23054	-0.28784
ENSFCAG00000006467	NOM1	cluster 3	cluster 1	not sig.	sig.	sig.	sig.	-0.938285	-1.22895	-0.29066
ENSFCAG00000028746	PRRT4	cluster 3	cluster 2	sig.	sig.	sig.	sig.	-0.938326	-1.23071	-0.292388
ENSFCAG00000003341	HIBCH	cluster 3	cluster 2	not sig.	sig.	sig.	sig.	-0.916487	-1.18889	-0.272404
ENSFCAG00000003236	IPO11	cluster 3	cluster 2	not sig.	sig.	sig.	sig.	-0.918736	-1.19563	-0.276889
ENSFCAG00000005710	BRD3	cluster 3	cluster 2	not sig.	sig.	sig.	sig.	-0.920737	-1.20134	-0.280598
ENSFCAG00000015402	PKP4	cluster 3	cluster 2	not sig.	sig.	sig.	sig.	-0.948557	-1.21639	-0.267829
ENSFCAG00000025327	GMPS	cluster 3	cluster 1	not sig.	sig.	sig.	sig.	-0.931616	-1.2175	-0.285889
ENSFCAG00000015764	CEBPZ	cluster 3	cluster 1	sig.	sig.	sig.	sig.	-0.939152	-1.21485	-0.275697
ENSFCAG00000030593	SPOUT1	cluster 3	cluster 1	sig.	sig.	sig.	sig.	-0.938094	-1.21835	-0.280257
ENSFCAG00000001128	FOXRED2	cluster 3	cluster 1	not sig.	sig.	sig.	sig.	-0.852885	-1.12955	-0.276661
ENSFCAG00000023643	UBE2Q2	cluster 3	cluster 2	not sig.	sig.	sig.	sig.	-0.854691	-1.13914	-0.284446
ENSFCAG00000000747	AGO3	cluster 3	cluster 2	sig.	sig.	sig.	sig.	-0.875126	-1.15026	-0.27513
ENSFCAG00000023797	SUZ12	cluster 3	cluster 2	not sig.	sig.	sig.	sig.	-0.861957	-1.14815	-0.28619
ENSFCAG00000010822	NARS1	cluster 3	cluster 1	not sig.	sig.	sig.	sig.	-0.857305	-1.14845	-0.291144
ENSFCAG00000024636	RAD51C	cluster 3	cluster 2	not sig.	sig.	sig.	sig.	-0.857664	-1.14983	-0.292162
ENSFCAG00000007219	NAA16	cluster 3	cluster 2	not sig.	sig.	sig.	sig.	-0.839637	-1.14279	-0.303155
ENSFCAG00000023503	TADA2A	cluster 3	cluster 2	sig.	sig.	sig.	sig.	-0.828736	-1.11478	-0.286042
ENSFCAG00000037504	MBIP	cluster 3	cluster 2	not sig.	sig.	sig.	sig.	-0.885152	-1.13086	-0.245709
ENSFCAG00000040382	NDUFA10	cluster 3	cluster 2	not sig.	sig.	sig.	sig.	-0.89543	-1.13769	-0.242258
ENSFCAG00000000741	TBC1D22B	cluster 3	cluster 2	not sig.	sig.	sig.	sig.	-0.86749	-1.12171	-0.254217
ENSFCAG00000011478	TGS1	cluster 3	cluster 2	not sig.	sig.	sig.	sig.	-0.873889	-1.11575	-0.241863
ENSFCAG00000011228	FANCD2	cluster 3	cluster 2	not sig.	sig.	sig.	sig.	-0.920869	-1.16626	-0.24539
ENSFCAG00000023528	HECTD4	cluster 3	cluster 1	not sig.	sig.	sig.	sig.	-0.924732	-1.1689	-0.24417
ENSFCAG00000006258	DHX57	cluster 3	cluster 2	sig.	sig.	sig.	sig.	-0.898073	-1.15718	-0.259108
ENSFCAG00000012886	FANCI	cluster 3	cluster 1	not sig.	sig.	sig.	sig.	-0.9035	-1.15901	-0.255511
ENSFCAG00000013595	MCM6	cluster 3	cluster 2	not sig.	sig.	sig.	sig.	-0.909437	-1.16912	-0.259682
ENSFCAG00000030091	CFDP1	cluster 3	cluster 2	not sig.	sig.	sig.	sig.	-0.903198	-1.16802	-0.264818
ENSFCAG00000013081	POLR1E	cluster 3	cluster 1	sig.	sig.	sig.	sig.	-1.04266	-1.19729	-0.154629
ENSFCAG00000027305	ANAPC1	cluster 3	cluster 1	sig.	sig.	sig.	sig.	-1.03672	-1.19424	-0.157522
ENSFCAG00000006876	NOP2	cluster 3	cluster 1	sig.	sig.	sig.	sig.	-1.01306	-1.18185	-0.168795
ENSFCAG00000015717	NT5DC2	cluster 3	cluster 1	sig.	sig.	sig.	sig.	-1.02128	-1.18955	-0.168272
ENSFCAG00000009876	NVL	cluster 3	cluster 2	sig.	sig.	sig.	sig.	-1.0168	-1.15494	-0.138137
ENSFCAG00000002626	ENSFCAG00000002626	cluster 3	cluster 1	not sig.	sig.	sig.	sig.	-1.02784	-1.16611	-0.138268
ENSFCAG00000028185	MRPS26	cluster 3	cluster 1	sig.	sig.	sig.	sig.	-1.02288	-1.16502	-0.142145
ENSFCAG00000007246	DDX10	cluster 3	cluster 1	sig.	sig.	sig.	sig.	-0.998748	-1.15393	-0.155183
ENSFCAG00000011627	TP73	cluster 3	cluster 1	sig.	sig.	sig.	sig.	-0.987277	-1.14231	-0.155033
ENSFCAG00000052243	ENSFCAG00000052243	cluster 3	cluster 1	sig.	sig.	sig.	sig.	-0.995368	-1.13594	-0.140577
ENSFCAG00000025903	SLC14A1	cluster 3	cluster 1	not sig.	sig.	sig.	sig.	-1.00789	-1.13419	-0.126303
ENSFCAG00000006842	FBXO24	cluster 3	cluster 1	sig.	sig.	sig.	sig.	-1.00237	-1.13861	-0.136236
ENSFCAG00000031590	SCD	cluster 3	cluster 1	sig.	sig.	sig.	sig.	-1.00782	-1.14236	-0.13454
ENSFCAG00000005426	WDR75	cluster 3	cluster 1	sig.	sig.	sig.	sig.	-0.966978	-1.19892	-0.231944
ENSFCAG00000012361	RALGAPA1	cluster 3	cluster 2	not sig.	sig.	sig.	sig.	-0.979544	-1.19801	-0.218467
ENSFCAG00000038284	ZNF354C	cluster 3	cluster 2	not sig.	sig.	sig.	sig.	-0.96081	-1.15932	-0.198511
ENSFCAG00000044663	ZNF35	cluster 3	cluster 2	not sig.	sig.	sig.	sig.	-0.945622	-1.16915	-0.223527
ENSFCAG00000006191	ERC1	cluster 3	cluster 2	not sig.	sig.	sig.	sig.	-0.959025	-1.12091	-0.161883
ENSFCAG00000022454	THOC1	cluster 3	cluster 1	not sig.	sig.	sig.	sig.	-0.955641	-1.12335	-0.167705
ENSFCAG00000002305	PIGU	cluster 3	cluster 1	not sig.	sig.	sig.	sig.	-0.967826	-1.13969	-0.171868
ENSFCAG00000009244	ALAD	cluster 3	cluster 1	not sig.	sig.	sig.	sig.	-0.964594	-1.12993	-0.165337
ENSFCAG00000040131	LAPTM4B	cluster 3	cluster 2	not sig.	not sig.	sig.	sig.	-0.98944	-1.18103	-0.191593
ENSFCAG00000044053	XNDC1	cluster 3	cluster 2	sig.	sig.	sig.	sig.	-0.974071	-1.15506	-0.180992
ENSFCAG00000009785	REV1	cluster 3	cluster 2	not sig.	sig.	sig.	sig.	-0.988675	-1.16099	-0.172316
ENSFCAG00000030141	GCNT1	cluster 3	cluster 1	not sig.	not sig.	sig.	sig.	-0.990498	-1.16374	-0.173239
ENSFCAG00000013260	ENSFCAG00000013260	cluster 3	cluster 2	sig.	sig.	sig.	sig.	-0.856574	-1.06892	-0.212349
ENSFCAG00000004612	RGS12	cluster 3	cluster 2	not sig.	sig.	sig.	sig.	-0.861974	-1.06099	-0.19902
ENSFCAG00000004798	ADSL	cluster 3	cluster 1	not sig.	sig.	sig.	sig.	-0.86779	-1.06161	-0.19382
ENSFCAG00000008966	POLR1A	cluster 3	cluster 1	sig.	sig.	sig.	sig.	-0.901739	-1.06759	-0.165851
ENSFCAG00000030997	NFATC3	cluster 3	cluster 2	not sig.	sig.	sig.	sig.	-0.886053	-1.06493	-0.178879
ENSFCAG00000031674	TCF12	cluster 3	cluster 2	not sig.	sig.	sig.	sig.	-0.891765	-1.07959	-0.187828
ENSFCAG00000007420	ACAD8	cluster 3	cluster 2	sig.	sig.	sig.	sig.	-0.922112	-1.0918	-0.16969
ENSFCAG00000013360	POLR3C	cluster 3	cluster 2	sig.	sig.	sig.	sig.	-0.917896	-1.11587	-0.197974
ENSFCAG00000026076	DNAJC10	cluster 3	cluster 1	sig.	sig.	sig.	sig.	-0.923875	-1.11624	-0.192364
ENSFCAG00000000210	SAAL1	cluster 3	cluster 1	sig.	sig.	sig.	sig.	-0.942206	-1.11893	-0.176728
ENSFCAG00000029162	ZMYM4	cluster 3	cluster 2	not sig.	sig.	sig.	sig.	-0.936755	-1.12101	-0.184252
ENSFCAG00000001645	G2E3	cluster 3	cluster 2	not sig.	sig.	sig.	sig.	-0.929808	-1.13487	-0.205063
ENSFCAG00000042201	HYLS1	cluster 3	cluster 2	not sig.	sig.	sig.	sig.	-0.918673	-1.13869	-0.220016
ENSFCAG00000015140	UTP25	cluster 3	cluster 1	sig.	sig.	sig.	sig.	-0.91892	-1.12837	-0.209446
ENSFCAG00000036190	SSBP3	cluster 3	cluster 2	not sig.	sig.	sig.	sig.	-0.912637	-1.1254	-0.212761
ENSFCAG00000015168	TCAIM	cluster 3	cluster 1	not sig.	sig.	sig.	sig.	-0.885072	-1.09519	-0.210114
ENSFCAG00000002225	ENSFCAG00000002225	cluster 3	cluster 2	not sig.	sig.	sig.	sig.	-0.905516	-1.10558	-0.200067
ENSFCAG00000044828	ZC3HAV1L	cluster 3	cluster 1	sig.	sig.	sig.	sig.	-0.898815	-1.1137	-0.214882
ENSFCAG00000008106	GALNT7	cluster 3	cluster 2	sig.	sig.	sig.	sig.	-0.99842	-1.10789	-0.109468
ENSFCAG00000009577	SUPT3H	cluster 3	cluster 2	sig.	sig.	sig.	sig.	-0.997608	-1.10691	-0.109304
ENSFCAG00000008530	SLC38A5	cluster 3	cluster 2	sig.	sig.	sig.	sig.	-1.01527	-1.12033	-0.105057
ENSFCAG00000014192	OGG1	cluster 3	cluster 1	sig.	sig.	sig.	sig.	-1.01467	-1.10779	-0.093125
ENSFCAG00000004303	WDCP	cluster 3	cluster 2	not sig.	sig.	sig.	sig.	-0.957535	-1.07681	-0.119273
ENSFCAG00000038785	TFB1M	cluster 3	cluster 2	sig.	sig.	sig.	sig.	-0.969571	-1.08527	-0.115697
ENSFCAG00000012861	CD82	cluster 3	cluster 1	not sig.	sig.	sig.	sig.	-0.975657	-1.09618	-0.120527
ENSFCAG00000023083	UIMC1	cluster 3	cluster 2	not sig.	sig.	sig.	sig.	-0.977447	-1.10417	-0.126727
ENSFCAG00000011453	RPTOR	cluster 3	cluster 2	sig.	sig.	sig.	sig.	-0.985535	-1.0838	-0.0982617
ENSFCAG00000014450	NOP56	cluster 3	cluster 1	sig.	sig.	sig.	sig.	-0.982999	-1.09359	-0.110587
ENSFCAG00000019248	XRCC5	cluster 3	cluster 2	sig.	sig.	sig.	sig.	-0.907025	-1.0547	-0.147677
ENSFCAG00000024830	ZRANB3	cluster 3	cluster 2	not sig.	sig.	sig.	sig.	-0.90992	-1.0435	-0.133578
ENSFCAG00000009765	SUGP2	cluster 3	cluster 2	sig.	sig.	sig.	sig.	-0.901717	-1.03865	-0.136929
ENSFCAG00000037571	SRPRB	cluster 3	cluster 1	sig.	sig.	sig.	sig.	-0.901923	-1.04551	-0.143583
ENSFCAG00000000115	ZNF652	cluster 3	cluster 2	sig.	sig.	sig.	sig.	-0.912023	-1.03595	-0.123928
ENSFCAG00000003117	YEATS2	cluster 3	cluster 2	not sig.	sig.	sig.	sig.	-0.896648	-1.03256	-0.135913
ENSFCAG00000042614	POP5	cluster 3	cluster 1	sig.	sig.	sig.	sig.	-0.898916	-1.03079	-0.131869
ENSFCAG00000011307	ANKRD28	cluster 3	cluster 1	sig.	sig.	sig.	sig.	-0.936404	-1.0735	-0.1371
ENSFCAG00000005043	DENND1A	cluster 3	cluster 2	not sig.	sig.	sig.	sig.	-0.930221	-1.0532	-0.122984
ENSFCAG00000022307	CAAP1	cluster 3	cluster 2	not sig.	sig.	sig.	sig.	-0.920957	-1.05398	-0.133021
ENSFCAG00000002859	NASP	cluster 3	cluster 2	not sig.	sig.	sig.	sig.	-0.928751	-1.03555	-0.106803
ENSFCAG00000031643	DCLRE1C	cluster 3	cluster 2	not sig.	sig.	sig.	sig.	-0.950883	-1.05864	-0.107759
ENSFCAG00000044269	ZNF696	cluster 3	cluster 2	sig.	sig.	sig.	sig.	-0.96018	-1.0568	-0.0966159
ENSFCAG00000000682	CCDC171	cluster 3	cluster 2	not sig.	not sig.	sig.	sig.	-0.505735	-1.02749	-0.521755
ENSFCAG00000012790	MACO1	cluster 3	cluster 2	not sig.	sig.	sig.	sig.	-0.533774	-1.04112	-0.507347
ENSFCAG00000026070	IFT74	cluster 3	cluster 2	not sig.	not sig.	sig.	not sig.	-0.57166	-1.01224	-0.440583
ENSFCAG00000008606	DOT1L	cluster 3	cluster 2	not sig.	not sig.	sig.	sig.	-0.598233	-1.05959	-0.461353
ENSFCAG00000013329	ADAL	cluster 3	cluster 2	not sig.	sig.	sig.	sig.	-0.597246	-1.05571	-0.458469
[truncated: 3,716 more rows]
