# Supplementary material for: Whole blood RNA profiling in cats dissects the host immunological response during recovery from feline infectious peritonitis
Source: PLoS One. 2025 Sep 12;20(9):e0332248. doi: 10.1371/journal.pone.0332248 (PMC12431271; doi:10.1371/journal.pone.0332248)
Supplement: S5 Table — (XLSX) [file pone.0332248.s005.xlsx]

## Sheet: Functional enrichment
S5 Table: Functional enrichment for the 5 gene clusters from the treatment DEG analysis determined with g:Profiler for Gene Ontology (GO) terms and KEGG pathways. GO driver terms are highlighted in yellow.
source	term_name	term_id	term_size	effective_domain_size	adjusted_p_value_cluster 1	intersection_size_cluster 1	adjusted_p_value_cluster 2	intersection_size_cluster 2	adjusted_p_value_cluster 3	intersection_size_cluster 3	adjusted_p_value_cluster 4	intersection_size_cluster 4	adjusted_p_value_cluster 5	intersection_size_cluster 5
GO:MF	structural constituent of ribosome	GO:0003735	164	9679	1	6	1.37418e-23	106	1	3	1	17	1	1
GO:MF	structural molecule activity	GO:0005198	350	9679	1	20	2.48482e-15	162	1	19	1	48	1	5
GO:MF	protein-macromolecule adaptor activity	GO:0030674	596	9679	1	71	1	135	1	57	0.000134015	192	1	23
GO:MF	catalytic activity, acting on a protein	GO:0140096	1530	9679	1	223	1	324	1	126	0.000562934	424	1	66
GO:BP	defense response	GO:0006952	812	10043	1	92	1	154	0.0084087	115	1	166	4.96848e-45	139
GO:BP	response to other organism	GO:0051707	711	10043	1	78	1	147	0.000126251	110	1	144	5.00666e-44	129
GO:BP	response to external biotic stimulus	GO:0043207	711	10043	1	78	1	147	0.000126251	110	1	144	5.00666e-44	129
GO:BP	response to biotic stimulus	GO:0009607	735	10043	1	78	1	151	0.000108058	113	1	153	6.2275e-44	131
GO:BP	biological process involved in interspecies interaction between organisms	GO:0044419	812	10043	1	92	1	164	0.00247696	117	1	179	6.90726e-42	135
GO:BP	defense response to other organism	GO:0098542	564	10043	1	59	1	107	0.00092711	90	1	115	3.84689e-41	112
GO:BP	response to external stimulus	GO:0009605	1061	10043	1	136	1	211	4.56807e-05	151	1	223	1.63629e-38	150
GO:BP	defense response to symbiont	GO:0140546	508	10043	1	56	1	95	0.00117374	83	1	101	1.41571e-35	100
GO:BP	innate immune response	GO:0045087	431	10043	1	45	1	75	0.000861402	74	1	92	5.24919e-31	87
GO:BP	immune response	GO:0006955	882	10043	1	152	1	160	9.1665e-05	130	1	162	1.39694e-30	125
GO:BP	immune system process	GO:0002376	1361	10043	1	226	1	261	1.01184e-05	186	1	281	4.32996e-30	158
GO:BP	defense response to virus	GO:0051607	170	10043	1	17	1	31	1	17	1	26	5.53062e-27	53
GO:BP	regulation of defense response	GO:0031347	435	10043	1	44	1	74	1	57	1	99	2.55273e-24	79
GO:BP	response to virus	GO:0009615	223	10043	1	23	1	44	1	29	1	39	2.52454e-23	56
GO:BP	regulation of response to biotic stimulus	GO:0002831	309	10043	1	26	1	53	1	46	1	69	2.63582e-21	63
GO:BP	regulation of response to external stimulus	GO:0032101	565	10043	1	58	1	104	1	78	1	127	3.20992e-19	83
GO:BP	positive regulation of defense response	GO:0031349	283	10043	1	28	1	44	1	38	1	67	8.7004e-18	56
GO:BP	regulation of innate immune response	GO:0045088	264	10043	1	24	1	43	1	40	1	61	6.42936e-17	53
GO:BP	response to bacterium	GO:0009617	274	10043	1	28	1	62	1	40	1	50	3.89164e-16	53
GO:BP	translation	GO:0006412	494	10043	1	54	1.8093e-15	207	1	29	1	85	1	5
GO:BP	regulation of immune response	GO:0050776	525	10043	1	83	1	95	0.0427463	80	1	107	6.75817e-15	73
GO:BP	response to cytokine	GO:0034097	488	10043	1	58	1	90	1	67	1	119	7.34973e-15	70
GO:BP	response to peptide	GO:1901652	488	10043	1	58	1	90	1	67	1	119	7.34973e-15	70
GO:BP	response to stress	GO:0006950	1977	10043	1	262	1	448	0.0055605	237	1	429	1.75459e-14	164
GO:BP	positive regulation of response to external stimulus	GO:0032103	346	10043	1	33	1	57	1	51	1	84	3.69383e-14	57
GO:BP	regulation of immune system process	GO:0002682	861	10043	1	136	1	150	0.000949813	124	1	192	4.15381e-14	96
GO:BP	cytokine-mediated signaling pathway	GO:0019221	251	10043	1	26	1	41	1	30	1	59	5.03033e-14	48
GO:BP	positive regulation of response to biotic stimulus	GO:0002833	239	10043	1	21	1	40	1	35	1	56	2.14069e-13	46
GO:BP	regulation of cytokine production	GO:0001817	424	10043	1	52	1	78	1	63	1	90	4.37901e-13	62
GO:BP	regulation of response to stress	GO:0080134	750	10043	1	80	1	141	1	96	1	173	7.23701e-13	86
GO:BP	cytokine production	GO:0001816	429	10043	1	55	1	78	1	63	1	90	7.90704e-13	62
GO:BP	cellular response to cytokine stimulus	GO:0071345	442	10043	1	52	1	84	1	56	1	114	8.50232e-13	63
GO:BP	positive regulation of innate immune response	GO:0045089	230	10043	1	21	1	38	1	34	1	55	1.52247e-12	44
GO:BP	protein catabolic process	GO:0030163	629	10043	1	51	1	119	1	65	8.50373e-12	227	1	28
GO:BP	defense response to bacterium	GO:0042742	108	10043	1	9	1	22	1	13	1	19	4.10968e-11	29
GO:BP	macromolecule catabolic process	GO:0009057	875	10043	1	78	1	178	1	82	5.6734e-11	292	1	43
GO:BP	activation of innate immune response	GO:0002218	191	10043	1	16	1	30	1	29	1	45	6.46251e-11	38
GO:BP	negative regulation of viral process	GO:0048525	54	10043	1	6	1	11	1	4	1	7	1.00885e-10	21
GO:BP	innate immune response-activating signaling pathway	GO:0002758	175	10043	1	16	1	26	1	26	1	42	1.24729e-10	36
GO:BP	proteolysis involved in protein catabolic process	GO:0051603	496	10043	1	37	1	95	1	55	1.83373e-10	185	1	18
GO:BP	pattern recognition receptor signaling pathway	GO:0002221	170	10043	1	16	1	24	1	25	1	41	3.01539e-10	35
GO:BP	regulation of response to cytokine stimulus	GO:0060759	100	10043	1	6	1	15	1	11	1	25	3.59484e-10	27
GO:BP	inflammatory response	GO:0006954	360	10043	1	39	1	61	1	49	1	73	4.22864e-10	52
GO:BP	positive regulation of cytokine production	GO:0001819	271	10043	1	27	1	49	1	42	1	60	8.29258e-10	44
GO:BP	catabolic process	GO:0009056	1469	10043	1	153	1	312	1	153	1.13894e-09	441	1	73
GO:BP	ribosome biogenesis	GO:0042254	231	10043	1	51	1.24593e-09	107	1	2	1	26	1	2
GO:BP	cellular response to type I interferon	GO:0071357	48	10043	1	1	1	4	1	5	1	14	1.53048e-09	19
GO:BP	regulation of viral life cycle	GO:1903900	82	10043	1	7	1	20	1	8	1	13	1.62043e-09	24
GO:BP	response to chemical	GO:0042221	1573	10043	1	217	1	325	0.00149107	199	1	366	1.87784e-09	129
GO:BP	intracellular transport	GO:0046907	867	10043	1	90	1	162	1	93	2.09709e-09	284	1	28
GO:BP	interferon-mediated signaling pathway	GO:0140888	55	10043	1	3	1	4	1	8	1	15	2.18238e-09	20
GO:BP	regulation of viral process	GO:0050792	100	10043	1	10	1	23	1	11	1	18	3.07829e-09	26
GO:BP	ubiquitin-dependent protein catabolic process	GO:0006511	394	10043	1	26	1	76	1	38	5.74792e-09	151	1	14
GO:BP	positive regulation of immune response	GO:0050778	437	10043	1	73	1	79	0.279369	67	1	90	6.818e-09	56
GO:BP	vesicle-mediated transport	GO:0016192	878	10043	1	87	1	142	0.71984	114	1.18266e-08	284	1	47
GO:BP	response to type I interferon	GO:0034340	53	10043	1	1	1	5	1	8	1	15	1.29096e-08	19
GO:BP	positive regulation of immune system process	GO:0002684	626	10043	1	104	1	110	0.00450989	95	1	133	1.40632e-08	69
GO:BP	type I interferon-mediated signaling pathway	GO:0060337	47	10043	1	1	1	4	1	5	1	14	1.45753e-08	18
GO:BP	modification-dependent protein catabolic process	GO:0019941	405	10043	1	27	1	79	1	40	1.55626e-08	153	1	17
GO:BP	modification-dependent macromolecule catabolic process	GO:0043632	406	10043	1	27	1	80	1	40	1.9656e-08	153	1	17
GO:BP	negative regulation of viral genome replication	GO:0045071	33	10043	1	2	1	7	1	3	1	4	7.07599e-08	15
GO:BP	establishment of localization in cell	GO:0051649	1145	10043	1	152	1	215	1	122	1.34479e-07	349	1	42
GO:BP	regulation of cytokine-mediated signaling pathway	GO:0001959	92	10043	1	6	1	14	1	11	1	23	2.1814e-07	23
GO:BP	regulation of viral genome replication	GO:0045069	54	10043	1	3	1	15	1	3	1	8	2.3343e-07	18
GO:BP	cellular localization	GO:0051641	1947	10043	1	276	1	394	1	195	2.74521e-07	547	1	82
GO:BP	cytoplasmic translation	GO:0002181	65	10043	1	2	7.26156e-07	41	1	2	1	10	1	-1
GO:BP	response to molecule of bacterial origin	GO:0002237	155	10043	1	8	1	34	1	29	1	30	8.48493e-07	29
GO:BP	negative regulation of response to biotic stimulus	GO:0002832	66	10043	1	6	1	13	1	8	1	9	1.1128e-06	19
GO:BP	activation of immune response	GO:0002253	332	10043	1	50	1	61	1	51	1	72	1.13363e-06	44
GO:BP	response to stimulus	GO:0050896	4221	10043	1	728	1	920	1.90616e-05	463	1	935	1.26967e-06	250
GO:BP	positive regulation of response to stimulus	GO:0048584	1197	10043	1	182	1	217	0.0791543	152	1	284	1.31653e-06	100
GO:BP	cellular response to molecule of bacterial origin	GO:0071219	109	10043	1	6	1	24	1	18	1	21	1.38559e-06	24
GO:BP	cellular response to biotic stimulus	GO:0071216	128	10043	1	7	1	27	1	21	1	28	1.41887e-06	26
GO:BP	positive regulation of multicellular organismal process	GO:0051240	766	10043	1	134	1	145	1	91	1	168	3.33738e-06	73
GO:BP	cell surface receptor signaling pathway	GO:0007166	1340	10043	1	251	1	254	1	145	1	302	3.43726e-06	107
GO:BP	positive regulation of metabolic process	GO:0009893	1900	10043	1	256	1	397	1	193	3.72293e-06	529	1	110
GO:BP	establishment of protein localization	GO:0045184	901	10043	1	101	1	168	1	92	4.90938e-06	279	1	48
GO:BP	intracellular protein transport	GO:0006886	428	10043	1	42	1	67	1	48	9.49542e-06	151	1	14
GO:BP	negative regulation of immune response	GO:0050777	100	10043	1	15	1	15	1	13	1	19	9.60398e-06	22
GO:BP	regulation of tumor necrosis factor superfamily cytokine production	GO:1903555	91	10043	1	6	1	10	1	12	1	25	9.66638e-06	21
GO:BP	tumor necrosis factor superfamily cytokine production	GO:0071706	91	10043	1	6	1	10	1	12	1	25	9.66638e-06	21
GO:BP	cellular response to lipopolysaccharide	GO:0071222	102	10043	1	6	1	22	1	16	1	21	1.44446e-05	22
GO:BP	positive regulation of catabolic process	GO:0009896	332	10043	1	21	1	65	1	37	1.54742e-05	123	1	15
GO:BP	regulation of multicellular organismal process	GO:0051239	1375	10043	1	229	1	277	1	158	1	301	1.62136e-05	107
GO:BP	canonical NF-kappaB signal transduction	GO:0007249	175	10043	1	17	1	33	1	21	1	48	1.79967e-05	29
GO:BP	response to lipopolysaccharide	GO:0032496	143	10043	1	8	1	32	1	26	1	28	1.8781e-05	26
GO:BP	negative regulation of immune system process	GO:0002683	271	10043	1	45	1	52	1	32	1	59	2.07155e-05	37
GO:BP	positive regulation of inflammatory response	GO:0050729	61	10043	1	9	1	6	1	4	1	14	2.25345e-05	17
GO:BP	immune response-regulating signaling pathway	GO:0002764	298	10043	1	48	1	57	1	45	1	66	2.42937e-05	39
GO:BP	negative regulation of innate immune response	GO:0045824	47	10043	1	5	1	6	1	7	1	7	2.92989e-05	15
GO:BP	positive regulation of canonical NF-kappaB signal transduction	GO:0043123	106	10043	1	13	1	18	1	10	1	28	3.16603e-05	22
GO:BP	ribonucleoprotein complex biogenesis	GO:0022613	379	10043	1	59	3.57693e-05	142	1	13	1	61	1	7
GO:BP	immune response-activating signaling pathway	GO:0002757	290	10043	1	45	1	54	1	45	1	66	3.96178e-05	38
GO:BP	immune effector process	GO:0002252	343	10043	1	53	1	63	1	49	1	70	4.08834e-05	42
GO:BP	protein transport	GO:0015031	729	10043	1	80	1	136	1	76	4.16695e-05	230	1	39
GO:BP	tumor necrosis factor production	GO:0032640	89	10043	1	6	1	10	1	12	1	24	4.36583e-05	20
GO:BP	regulation of tumor necrosis factor production	GO:0032680	89	10043	1	6	1	10	1	12	1	24	4.36583e-05	20
GO:BP	transport	GO:0006810	2217	10043	1	296	1	442	0.185022	252	5.08233e-05	598	1	120
GO:BP	positive regulation of macromolecule metabolic process	GO:0010604	1744	10043	1	239	1	366	1	179	5.63674e-05	484	1	99
GO:BP	regulation of response to stimulus	GO:0048583	2062	10043	1	331	1	407	1	228	1	502	9.55957e-05	141
GO:BP	cellular macromolecule localization	GO:0070727	1423	10043	1	195	1	286	1	137	9.93173e-05	404	1	64
GO:BP	regulation of inflammatory response	GO:0050727	177	10043	1	21	1	28	1	20	1	40	0.000108812	28
GO:BP	regulation of primary metabolic process	GO:0080090	2845	10043	1	428	1	652	1	260	0.000131959	743	1	115
GO:BP	establishment of localization	GO:0051234	2420	10043	1	338	1	486	1	266	0.00014571	643	1	127
GO:BP	localization	GO:0051179	2855	10043	1	416	1	586	1	308	0.000146313	745	1	140
GO:BP	viral life cycle	GO:0019058	157	10043	1	14	1	34	1	15	1	33	0.000152452	26
GO:BP	protein localization	GO:0008104	1418	10043	1	194	1	285	1	137	0.000199399	401	1	64
GO:BP	positive regulation of chemokine production	GO:0032722	33	10043	1	2	1	3	1	4	1	5	0.000290628	12
GO:BP	viral genome replication	GO:0019079	80	10043	1	4	1	22	1	6	1	15	0.000301264	18
GO:BP	regulation of interleukin-8 production	GO:0032677	47	10043	1	-1	1	8	1	8	1	10	0.000305877	14
GO:BP	interleukin-8 production	GO:0032637	47	10043	1	-1	1	8	1	8	1	10	0.000305877	14
GO:BP	regulation of canonical NF-kappaB signal transduction	GO:0043122	151	10043	1	17	1	32	1	17	1	39	0.000310294	25
GO:BP	positive regulation of intracellular signal transduction	GO:1902533	559	10043	1	84	1	91	1	76	1	136	0.00033512	55
GO:BP	regulation of metabolic process	GO:0019222	3443	10043	1	505	1	778	1	319	0.000347726	878	1	162
GO:BP	positive regulation of RNA metabolic process	GO:0051254	971	10043	1	131	1	210	1	86	0.000358828	288	1	52
GO:BP	positive regulation of response to cytokine stimulus	GO:0060760	48	10043	1	5	1	6	1	7	1	12	0.000414965	14
GO:BP	regulation of type I interferon-mediated signaling pathway	GO:0060338	34	10043	1	1	1	2	1	4	1	10	0.000431728	12
GO:BP	cytoplasmic pattern recognition receptor signaling pathway	GO:0002753	111	10043	1	12	1	17	1	14	1	29	0.000454638	21
GO:BP	proteasomal protein catabolic process	GO:0010498	331	10043	1	30	1	64	1	39	0.000495499	118	1	9
GO:BP	viral process	GO:0016032	214	10043	1	22	1	45	1	22	1	51	0.000536954	30
GO:BP	toll-like receptor signaling pathway	GO:0002224	49	10043	1	4	1	4	1	8	1	8	0.000558271	14
GO:BP	antigen processing and presentation of peptide antigen via MHC class I	GO:0002474	20	10043	1	1	1	2	0.000731884	12	1	3	1	-1
GO:BP	endomembrane system organization	GO:0010256	326	10043	1	26	1	50	1	43	0.000747928	116	1	15
GO:BP	nitrogen compound transport	GO:0071705	966	10043	1	106	1	195	1	103	0.00077349	285	1	47
GO:BP	myeloid leukocyte activation	GO:0002274	125	10043	1	13	1	20	1	20	1	28	0.000810297	22
GO:BP	chemokine production	GO:0032602	43	10043	1	3	1	5	1	5	1	6	0.000880638	13
GO:BP	regulation of chemokine production	GO:0032642	43	10043	1	3	1	5	1	5	1	6	0.000880638	13
GO:BP	regulation of macromolecule metabolic process	GO:0060255	3157	10043	1	475	1	719	1	291	0.00088716	809	1	147
GO:CC	ribosome	GO:0005840	207	10246	1	8	1.00449e-27	128	1	5	1	21	1	1
GO:CC	ribosomal subunit	GO:0044391	154	10246	1	6	1.2715e-26	104	1	1	1	15	1	-1
GO:CC	cytosolic ribosome	GO:0022626	94	10246	1	1	5.89255e-25	74	1	1	1	3	1	-1
GO:CC	cytosolic large ribosomal subunit	GO:0022625	45	10246	1	1	3.78523e-17	41	1	-1	1	-1	1	-1
GO:CC	intracellular membrane-bounded organelle	GO:0043231	7037	10246	1	989	1	1684	1	611	1.8898e-16	1763	1	263
GO:CC	large ribosomal subunit	GO:0015934	94	10246	1	4	1.72503e-14	63	1	-1	1	9	1	-1
GO:CC	membrane-bounded organelle	GO:0043227	7226	10246	1	1038	1	1738	1	620	3.1251e-13	1787	1	268
GO:CC	intracellular anatomical structure	GO:0005622	8676	10246	1	1280	1	2084	1	753	2.58173e-10	2065	1	338
GO:CC	ribonucleoprotein complex	GO:1990904	606	10246	1	55	7.95177e-10	224	1	26	1	115	1	13
GO:CC	small ribosomal subunit	GO:0015935	59	10246	1	2	3.22091e-08	40	1	1	1	7	1	-1
GO:CC	intracellular organelle	GO:0043229	7768	10246	1	1133	1	1900	1	669	3.34028e-08	1873	1	289
GO:CC	extracellular region	GO:0005576	516	10246	1	91	1	108	1	67	1	63	7.45824e-07	58
GO:CC	membrane	GO:0016020	4290	10246	1	662	1	924	1.52808e-06	476	1	974	0.961883	229
GO:CC	cytosolic small ribosomal subunit	GO:0022627	35	10246	1	-1	1.54871e-06	27	1	-1	1	2	1	-1
GO:CC	extracellular space	GO:0005615	389	10246	1	62	1	75	1	58	1	45	1.96966e-06	48
GO:CC	organelle	GO:0043226	7880	10246	1	1159	1	1925	1	673	1.99709e-06	1886	1	295
GO:CC	endomembrane system	GO:0012505	2167	10246	1	249	1	449	0.000668664	261	4.13479e-06	600	1	109
GO:CC	mitochondrion	GO:0005739	1064	10246	1	144	8.48635e-06	336	1	63	1	198	1	36
GO:CC	catalytic complex	GO:1902494	1212	10246	1	147	1	285	1	99	1.43307e-05	360	1	27
GO:CC	nucleus	GO:0005634	4629	10246	1	691	1	1119	1	364	4.67244e-05	1168	1	153
GO:CC	intracellular membraneless organelle	GO:0043232	3042	10246	1	513	7.61258e-05	835	1	222	1	639	1	98
GO:CC	Golgi apparatus	GO:0005794	812	10246	1	93	1	150	1	97	8.16796e-05	253	1	35
GO:CC	membraneless organelle	GO:0043228	3043	10246	1	514	8.20457e-05	835	1	222	1	639	1	98
GO:CC	intracellular vesicle	GO:0097708	902	10246	1	112	1	150	1	115	0.000661174	272	1	56
GO:CC	cytoplasmic vesicle	GO:0031410	897	10246	1	112	1	150	1	115	0.000910527	270	1	55
KEGG	Ribosome	KEGG:03010	126	5067	1	5	3.47159e-21	86	1	2	1	12	1	1
KEGG	Influenza A	KEGG:05164	121	5067	1	8	1	18	1	15	1	33	1.23393e-09	30
KEGG	Endocytosis	KEGG:04144	209	5067	1	16	1	33	1	34	4.28572e-09	95	1	4
KEGG	NOD-like receptor signaling pathway	KEGG:04621	133	5067	1	7	1	18	1	24	1	41	2.31163e-05	26
KEGG	Coronavirus disease - COVID-19	KEGG:05171	169	5067	1	9	0.0001075	76	1	14	1	27	0.231599	23
KEGG	Pertussis	KEGG:05133	55	5067	1	3	1	7	1	10	1	13	0.000141604	16
KEGG	Cytosolic DNA-sensing pathway	KEGG:04623	52	5067	1	5	1	11	1	4	1	10	0.000513422	15
